# Supplementary material for: In silico identification and verification of ferroptosis-related genes in type 2 diabetic islets
Source: Front Endocrinol (Lausanne). 2022 Aug 5;13:946492. doi: 10.3389/fendo.2022.946492 (PMC9388850; doi:10.3389/fendo.2022.946492)
Supplement: Supplementary Table 1 — Significantly differentially expressed mRNA in GSE25724. [file Table_1.xlsx]

## Sheet: Supplementary Table S1
gene_name	logFC	pvalue
A1CF	-0.264135	0.525
A2M	0.350496	0.337
A4GALT	0.582072	0.0154
A4GNT	0.201106	0.102
AAAS	0.507172	0.0363
AACS	-0.486876	0.108
AADAC	-1.37997	0.0602
AAGAB	0.612166	0.0399
AAK1	1.22957	0.00986
AAMDC	0.567819	0.00476
AAMP	0.087769	0.647
AANAT	0.0252873	0.819
AAR2	0.170181	0.286
AARS	-0.410632	0.0738
AASDHPPT	-1.95131	4.45e-06
AASS	-0.256385	0.0388
AATF	0.18829	0.278
AATK	0.950904	0.00757
ABAT	-2.03453	0.000518
ABCA1	-0.728297	0.0246
ABCA11P	-0.164438	0.203
ABCA12	-0.023522	0.787
ABCA2	0.382355	0.0137
ABCA3	0.0337118	0.912
ABCA4	0.39756	0.00201
ABCA5	-0.524998	0.113
ABCA6	0.261409	0.0203
ABCA7	0.408843	0.0655
ABCA8	-0.126879	0.23
ABCB1	-0.63937	0.0291
ABCB11	0.115952	0.188
ABCB4	0.0139547	0.888
ABCB6	0.0594825	0.735
ABCB7	-0.331681	0.189
ABCB8	0.314761	0.0646
ABCB9	0.518281	0.00265
ABCC1	0.109705	0.505
ABCC10	0.593831	0.00269
ABCC2	0.244896	0.289
ABCC3	1.07096	0.011
ABCC4	-0.828514	0.00149
ABCC5	0.195514	0.28
ABCC8	-1.26165	0.028
ABCC9	-0.328553	0.00928
ABCD1	0.778819	0.00524
ABCD2	0.0528067	0.541
ABCD3	-1.05585	0.0154
ABCD4	0.301745	0.0842
ABCE1	-1.35041	0.00131
ABCF1	-0.159851	0.497
ABCF2	-0.787445	0.00542
ABCF3	0.227258	0.272
ABCG1	-1.35313	0.0166
ABCG2	-0.0248374	0.797
ABCG4	0.228144	0.186
ABCG5	0.340972	0.0183
ABHD10	-0.674766	0.00927
ABHD11	0.852032	0.00148
ABHD17A	-0.123097	0.591
ABHD17B	0.111478	0.472
ABHD18	0.0196856	0.919
ABHD2	-0.394809	0.159
ABHD3	-1.14457	0.029
ABHD4	0.787885	0.00149
ABHD5	-0.805681	0.0078
ABHD6	-0.260391	0.123
ABHD8	0.323143	0.0248
ABI1	-1.7724	0.00371
ABI2	0.398677	0.0336
ABI3BP	0.0913951	0.445
ABL1	-0.479561	0.16
ABL2	0.249206	0.12
ABLIM1	-0.504093	0.122
ABLIM3	0.544893	0.0416
ABO	0.347772	0.0516
ABR	0.0650977	0.647
ABT1	-0.18306	0.34
ABTB2	0.371157	0.182
ACAA1	0.211774	0.172
ACAA2	0.765905	0.00617
ACACA	0.120741	0.519
ACACB	0.473315	0.103
ACAD10	0.6387	0.00413
ACAD8	-0.768343	0.000167
ACADL	-0.60933	0.308
ACADM	-1.43666	0.000513
ACADS	0.575801	0.00384
ACADSB	-0.297641	0.0265
ACADVL	0.49943	0.282
ACAN	0.431938	0.00446
ACAP1	0.819329	0.0127
ACAP2	-1.44042	0.000456
ACAT1	-0.938761	0.00487
ACAT2	-0.564854	0.136
ACBD3	-0.677314	0.0183
ACBD4	0.661529	0.00389
ACD	-0.025868	0.861
ACE	0.263287	0.0231
ACE2	0.729876	0.0161
ACHE	0.501385	0.0114
ACIN1	0.0244665	0.872
ACKR1	0.249475	0.187
ACKR2	0.395085	0.00836
ACKR3	-0.538896	0.203
ACKR4	0.0163087	0.914
ACLY	-0.974005	0.00229
ACO1	0.145225	0.45
ACO2	-0.409487	0.147
ACOT11	0.507093	0.00561
ACOT13	-0.778829	0.0335
ACOT7	0.554492	0.00699
ACOT8	0.135746	0.353
ACOT9	-0.629546	0.059
ACOX1	-0.449629	0.000588
ACOX2	-0.0382665	0.784
ACOX3	0.631224	0.0449
ACOXL	0.102671	0.367
ACP1	-2.02955	0.000408
ACP2	-0.002058	0.99
ACP5	-0.102208	0.589
ACP6	-0.298729	0.328
ACPP	-1.31877	0.00688
ACR	0.489746	0.0336
ACRV1	0.573638	0.00349
ACSBG1	0.210517	0.081
ACSBG2	0.343019	0.0428
ACSF2	0.721705	0.00829
ACSL1	-2.19108	1.95e-05
ACSL3	-0.543269	0.0925
ACSL4	-0.579912	0.0701
ACSL5	0.35141	0.275
ACSL6	0.316948	0.0144
ACSM1	0.0337956	0.76
ACSM3	0.400699	0.182
ACSM5	0.316865	0.0932
ACSS3	0.222876	0.17
ACTA1	0.193131	0.119
ACTA2	0.11165	0.621
ACTB	-1.1319	0.0407
ACTBP9	-0.0822217	0.742
ACTC1	-0.001966	0.986
ACTG2	0.0920727	0.379
ACTL6A	-1.06331	0.00522
ACTL6B	-0.191959	0.271
ACTL7A	0.151614	0.316
ACTL7B	0.187798	0.22
ACTL8	0.777249	0.00165
ACTN1	0.571511	0.0181
ACTN2	0.849727	0.00314
ACTN3	0.322214	0.0356
ACTN4	0.984075	0.00248
ACTR10	-0.897644	0.018
ACTR1A	-0.629282	0.00614
ACTR1B	0.237998	0.348
ACTR2	-1.42817	0.0324
ACTR3	-1.00284	0.0522
ACTR3B	-0.676023	0.0203
ACTR5	-0.23317	0.215
ACTR6	-1.60956	0.00593
ACTR8	-0.469293	0.0455
ACVR1	-1.3191	0.0115
ACVR1B	0.559953	0.00934
ACVR2A	0.0135671	0.947
ACVR2B	0.420621	0.0693
ACVR2B-AS1	0.0402091	0.83
ACVRL1	0.431473	0.00548
ACYP1	-1.32756	0.000962
ADA	0.236046	0.152
ADAM10	-0.736074	0.0234
ADAM11	0.466333	0.0158
ADAM12	0.392976	0.00124
ADAM15	0.670203	0.00115
ADAM17	-0.397821	0.22
ADAM18	0.005813	0.954
ADAM19	0.434901	0.00296
ADAM2	0.0702964	0.512
ADAM20	0.133809	0.219
ADAM21	0.164594	0.297
ADAM22	0.262355	0.0307
ADAM23	0.385922	0.0317
ADAM28	0.44747	0.0012
ADAM30	0.389599	0.0169
ADAM3A	0.217721	0.0239
ADAM3B	0.163184	0.233
ADAM5	0.328823	0.0628
ADAM7	0.172376	0.181
ADAM8	0.441716	0.0068
ADAM9	-1.21254	0.131
ADAMDEC1	-0.20368	0.188
ADAMTS1	0.204288	0.659
ADAMTS12	0.199647	0.116
ADAMTS13	0.241099	0.182
ADAMTS2	0.868943	0.00195
ADAMTS20	0.0518757	0.585
ADAMTS3	-0.117196	0.216
ADAMTS5	-0.0773044	0.665
ADAMTS6	0.0200256	0.83
ADAMTS7	0.429528	0.0238
ADAMTS8	0.237482	0.0945
ADAMTS9	0.707554	0.0929
ADAMTSL2	0.382351	0.0903
ADAMTSL3	-0.113721	0.355
ADAMTSL4	0.292455	0.0652
ADAP1	0.719193	0.00488
ADAP2	0.549292	0.0186
ADAR	0.423318	0.037
ADARB1	0.734074	0.001
ADARB2	-0.0102182	0.94
ADAT1	-0.319117	0.102
ADCK2	-0.231452	0.138
ADCY1	0.264803	0.0412
ADCY10	0.276838	0.0172
ADCY2	0.344681	0.00417
ADCY3	0.625689	0.00535
ADCY6	0.428103	0.00451
ADCY7	-0.108755	0.385
ADCY8	0.357541	0.0276
ADCY9	0.637242	0.0114
ADCYAP1	-1.74665	0.0185
ADCYAP1R1	0.118537	0.321
ADD1	0.680646	0.0392
ADD2	0.671261	0.015
ADD3	-0.687972	0.103
ADD3-AS1	0.577838	0.00154
ADGB	0.0250844	0.822
ADGRA2	0.389864	0.00515
ADGRA3	-0.749693	0.0748
ADGRB1	0.524569	0.012
ADGRB2	0.129507	0.27
ADGRB3	0.0906882	0.287
ADGRD2	0.516747	0.0191
ADGRE1	0.375876	0.00407
ADGRE2	-0.0327161	0.714
ADGRE3	0.056922	0.559
ADGRE5	0.77376	0.0298
ADGRF1	0.200398	0.181
ADGRF5	0.384979	0.0285
ADGRG1	-0.318014	0.189
ADGRG2	-1.68095	0.0124
ADGRG3	0.487796	0.0607
ADGRG6	-0.605318	0.135
ADGRL1	0.375644	0.0088
ADGRL2	-0.611678	0.0166
ADGRL3	0.311557	0.0523
ADGRL4	0.103501	0.701
ADGRV1	0.026307	0.816
ADH1A	0.138088	0.307
ADH1B	0.284925	0.0512
ADH1C	-0.639572	0.52
ADH5	-1.47271	0.000857
ADH6	0.132595	0.154
ADH7	0.26175	0.0123
ADI1	-0.608918	0.193
ADIPOQ	0.113609	0.238
ADIPOR1	-0.11216	0.4
ADIPOR2	-0.273201	0.0468
ADIRF	0.710433	0.0328
ADK	-0.29289	0.0217
ADM	0.471088	0.14
ADM2	0.632999	0.0255
ADNP	-1.30979	0.00248
ADNP2	-0.672073	0.0125
ADO	-0.812381	0.00112
ADORA1	0.433211	0.00847
ADORA2B	-0.307645	0.381
ADORA3	0.556801	0.00685
ADPGK	0.124271	0.505
ADPRH	0.165476	0.394
ADPRM	-0.212945	0.102
ADRA1A	0.190617	0.127
ADRA1B	0.0512511	0.666
ADRA1D	0.215181	0.0984
ADRA2A	-0.0829745	0.906
ADRA2B	0.623684	0.00335
ADRA2C	0.631515	0.0098
ADRB1	0.346321	0.0171
ADRB2	-0.145317	0.709
ADRB3	0.467892	0.0156
ADRM1	0.346069	0.095
ADSL	-0.681309	0.00757
ADSS	-1.37154	0.000567
ADTRP	0.0770782	0.723
AEBP1	0.442797	0.0114
AEN	0.348399	0.13
AES	0.140843	0.366
AFAP1	-0.0005388	0.996
AFDN	0.490466	0.0434
AFDN-AS1	0.620647	0.00123
AFF1	0.38823	0.0825
AFF2	0.569163	0.00523
AFF3	0.325754	0.0416
AFF4	0.0032457	0.98
AFG3L2	0.144381	0.463
AFM	-0.124173	0.347
AFP	0.185168	0.0602
AFTPH	0.309081	0.151
AGA	-1.55812	0.000234
AGAP1	-1.03069	0.0278
AGAP2	0.415723	0.0458
AGBL2	-0.237116	0.0984
AGBL3	-0.043015	0.648
AGBL5	0.22608	0.345
AGER	0.259184	0.121
AGFG1	-1.26675	0.00205
AGFG2	0.472218	0.00747
AGGF1	-0.669476	0.0813
AGK	-0.795208	0.000473
AGL	-0.80562	0.115
AGMAT	0.440964	0.00112
AGO1	-0.241575	0.311
AGO3	-0.100956	0.518
AGO4	0.0488724	0.686
AGPAT1	0.402939	0.0437
AGPAT2	0.369907	0.0884
AGPAT3	-0.0336106	0.834
AGPAT4	0.125901	0.285
AGPAT5	-1.08629	0.000464
AGPS	-0.578828	0.0712
AGR2	1.07449	0.0953
AGRN	1.27588	0.000415
AGRP	0.429406	0.00461
AGT	-0.115184	0.791
AGTPBP1	-1.10155	0.00618
AGTR1	-0.509415	0.00109
AGTR2	0.285836	0.0142
AGXT	-0.546384	0.139
AHCTF1	-0.54996	0.0249
AHCY	-1.75982	0.000111
AHCYL1	-0.841827	0.0233
AHCYL2	0.285659	0.0874
AHDC1	0.0245409	0.869
AHI1	-0.346505	0.00779
AHNAK	-0.101697	0.693
AHNAK2	-0.325212	0.0723
AHR	-0.0808663	0.725
AHSA1	-0.19119	0.245
AHSA2	-0.027795	0.954
AHSG	0.154332	0.135
AHSP	0.391264	0.0259
AICDA	0.0860155	0.432
AIDA	-1.19646	0.00551
AIF1	0.602964	0.00722
AIFM1	-0.813926	0.00252
AIM1	-0.12952	0.636
AIM1L	0.328196	0.106
AIM2	0.574906	0.0121
AIMP1	-1.25788	0.00181
AIMP2	0.547822	0.00843
AIP	0.476972	0.0462
AIPL1	0.518027	0.000511
AIRE	0.137664	0.37
AJAP1	0.299551	0.078
AK1	0.675015	0.00286
AK2	-0.99026	0.00041
AK5	0.0162668	0.87
AK6	-1.53849	0.00162
AKAP1	0.183028	0.101
AKAP10	0.235897	0.032
AKAP11	-2.12474	0.000134
AKAP12	-0.109101	0.868
AKAP13	1.4899	4.49e-05
AKAP17A	-0.126609	0.406
AKAP3	0.199754	0.223
AKAP4	0.277271	0.0497
AKAP5	0.244469	0.0321
AKAP6	0.224978	0.136
AKAP7	0.356967	0.0227
AKAP8	0.23047	0.0502
AKAP8L	0.304022	0.00998
AKAP9	-1.20345	0.000777
AKIP1	-0.0772894	0.649
AKIRIN1	-0.134638	0.498
AKIRIN2	0.0691942	0.58
AKR1A1	-0.114356	0.683
AKR1B1	-0.740808	0.0105
AKR1B10	-0.381726	0.533
AKR1C1	0.514767	0.0313
AKR1C3	0.136046	0.845
AKR1C4	0.0477954	0.746
AKR1D1	0.1016	0.195
AKR7A2	-0.438823	0.007
AKR7A3	0.355981	0.532
AKT1	-0.216853	0.238
AKT2	0.312722	0.0364
AKT3	0.501341	0.00351
AKTIP	-0.801758	0.0268
ALAD	-0.310034	0.371
ALAS1	-0.797549	0.0234
ALAS2	0.155219	0.377
ALB	-0.145546	0.383
ALCAM	-0.975678	0.0106
ALDH18A1	-0.766378	0.00984
ALDH1A1	-2.48532	0.00239
ALDH1A2	0.447235	0.0091
ALDH1A3	-0.262541	0.649
ALDH1B1	-0.21574	0.331
ALDH1L1	0.375828	0.00193
ALDH2	0.0247584	0.949
ALDH3A1	0.502788	0.0175
ALDH3A2	0.36443	0.0786
ALDH3B1	0.504234	0.00264
ALDH3B2	0.298356	0.017
ALDH4A1	0.656578	0.00128
ALDH5A1	-1.06041	0.0214
ALDH6A1	-0.657979	0.0537
ALDH7A1	-0.30127	0.213
ALDH8A1	-0.030419	0.771
ALDH9A1	-0.500437	0.0264
ALDOA	-0.322379	0.265
ALDOAP2	0.285211	0.0202
ALDOB	-1.09623	0.251
ALDOC	0.115644	0.538
ALG12	0.293215	0.0522
ALG13	-0.566649	0.012
ALG3	0.49255	0.0863
ALG5	-1.15053	0.0011
ALG6	-0.845955	0.0226
ALG8	-0.307738	0.262
ALG9	-1.05108	0.000501
ALK	-0.140825	0.306
ALKBH1	-0.632722	0.0658
ALKBH4	0.202205	0.293
ALLC	0.315934	0.0432
ALMS1	1.24018	0.000155
ALOX12	0.410686	0.00987
ALOX12B	0.325293	0.0519
ALOX12P2	0.426398	0.0224
ALOX15	0.215592	0.0892
ALOX15B	0.529165	0.000945
ALOX5	0.31114	0.0296
ALOX5AP	-0.191347	0.147
ALOXE3	0.57985	0.0111
ALPI	0.416296	0.0157
ALPK1	0.774675	0.00703
ALPK3	-0.480077	0.083
ALPL	0.269062	0.0146
ALPP	0.64722	0.0102
ALPPL2	0.436517	0.00295
ALS2CL	1.10701	0.00253
ALX1	0.279988	0.0928
ALX3	0.33808	0.0176
ALX4	0.382993	0.00705
AMACR	0.214625	0.0424
AMBN	0.530117	0.00918
AMBP	1.31501	0.0141
AMBRA1	0.483892	0.00166
AMD1	-1.11039	0.00346
AMELX	0.0271997	0.777
AMELY	0.0191829	0.832
AMFR	-0.891078	0.0628
AMHR2	0.339436	0.0824
AMIGO2	0.149135	0.756
AMMECR1	-0.470018	0.136
AMN	0.57898	0.00855
AMOT	0.167331	0.125
AMOTL2	0.989507	0.00475
AMPD1	0.447116	0.00714
AMPD2	0.362499	0.151
AMPD3	0.0135787	0.961
AMPH	-0.473959	0.0302
AMT	0.278297	0.404
AMZ2	-1.75024	0.000599
ANAPC10	-1.17876	0.00083
ANAPC13	-0.975797	0.00339
ANAPC15	-0.0411363	0.827
ANAPC2	0.749281	0.00445
ANAPC5	-1.3055	0.000344
ANG	0.320931	0.423
ANGEL1	-0.0848175	0.599
ANGEL2	-0.521329	0.0515
ANGPT1	0.547515	0.00111
ANGPT2	0.198154	0.296
ANGPT4	0.458015	0.0172
ANGPTL2	0.430954	0.00538
ANGPTL3	0.167533	0.146
ANGPTL4	1.0725	0.0102
ANGPTL7	0.120021	0.243
ANGPTL8	0.28811	0.0175
ANK1	0.30413	0.0596
ANK2	0.515727	0.0197
ANK3	0.374072	0.00325
ANKEF1	-0.44992	0.0559
ANKFY1	0.625316	0.00405
ANKH	-0.38728	0.00806
ANKLE2	-0.95131	0.0184
ANKMY1	-0.0681197	0.534
ANKMY2	-1.72051	0.000989
ANKRA2	-1.15174	0.0182
ANKRD1	0.283131	0.0495
ANKRD10	-0.425709	0.219
ANKRD10-IT1	0.908984	0.000329
ANKRD11	0.159418	0.676
ANKRD12	-0.781749	0.00701
ANKRD17	-0.274595	0.151
ANKRD2	0.402587	0.0837
ANKRD26	0.186682	0.122
ANKRD27	-0.973566	0.0199
ANKRD28	0.0919629	0.718
ANKRD34C	-0.715858	0.0154
ANKRD36	-0.0518449	0.892
ANKRD36B	0.0809285	0.919
ANKRD36BP2	-0.0064218	0.937
ANKRD40	-0.177708	0.291
ANKRD46	-1.65369	0.000106
ANKRD49	-1.12084	0.000325
ANKRD53	0.198515	0.074
ANKRD55	0.17598	0.163
ANKRD6	-0.775852	0.00616
ANKRD7	0.0482127	0.618
ANKS1A	-0.508257	0.0451
ANKS1B	0.174133	0.101
ANKZF1	0.367205	0.0694
ANO1	0.346504	0.311
ANO10	0.0892234	0.391
ANO2	0.39084	0.00948
ANO3	-0.227108	0.187
ANOS1	-0.18911	0.136
ANP32A	-1.0074	0.00156
ANP32A-IT1	0.104073	0.18
ANP32B	0.866656	0.0149
ANP32C	0.138405	0.301
ANP32D	0.303601	0.0222
ANP32E	-1.22569	0.000553
ANPEP	1.46861	0.0793
ANTXR1	0.305088	0.162
ANXA1	-0.296908	0.664
ANXA10	0.0984922	0.863
ANXA11	0.780607	0.0119
ANXA13	0.518933	0.00346
ANXA2	0.413845	0.228
ANXA2P1	0.511742	0.00453
ANXA2P2	0.491515	0.109
ANXA2P3	0.178516	0.3
ANXA3	-1.02542	0.156
ANXA4	-0.257406	0.658
ANXA5	-0.169282	0.683
ANXA6	-0.424683	0.105
ANXA7	-1.40781	0.00734
ANXA9	0.410546	0.0858
AOAH	0.420669	0.0448
AOC1	0.168341	0.0609
AOC2	0.222569	0.0545
AOC3	0.333619	0.00926
AOC4P	0.431678	0.00471
AOX1	-0.659824	0.111
AP1AR	-1.07496	0.00109
AP1B1	0.0842308	0.651
AP1G1	-0.0193506	0.907
AP1G2	0.361171	0.217
AP1M2	0.307094	0.134
AP1S1	0.394029	0.0154
AP1S2	-0.273032	0.116
AP2A2	0.292095	0.125
AP2B1	-0.379503	0.302
AP2M1	-1.30439	0.000752
AP2S1	0.697763	0.00536
AP3B1	-0.779771	0.00607
AP3B2	-0.108183	0.549
AP3D1	1.08741	0.0648
AP3M2	-0.414028	0.0786
AP3S1	-0.305457	0.351
AP4E1	0.12402	0.218
AP4M1	-0.2262	0.092
AP4S1	-0.483249	0.00286
AP5M1	-1.71859	0.000471
AP5S1	0.371783	0.0585
APAF1	0.166611	0.202
APBA1	0.555632	0.0172
APBA2	1.06859	2.1e-05
APBA3	0.800615	0.0126
APBB1	0.285507	0.0788
APBB1IP	0.314036	0.0557
APBB2	-0.597981	0.00251
APC	-1.51495	0.000265
APC2	0.396668	0.0324
APCS	1.08927	0.146
APEH	-0.0452795	0.781
APEX1	-0.941965	2.32e-05
APEX2	0.262157	0.194
APH1A	0.0377675	0.805
APH1B	0.0518931	0.707
API5	-0.88323	0.00349
APIP	-1.0491	0.00265
APLNR	0.712441	0.00442
APLP1	0.057098	0.852
APLP2	-1.51521	0.00135
APMAP	-0.57195	0.0376
APOA1	0.420675	0.0146
APOA2	0.158266	0.207
APOA4	0.4695	0.0259
APOB	0.294409	0.0612
APOBEC1	-0.0210755	0.84
APOBEC2	-0.633205	0.0234
APOBEC3B	0.991547	0.0701
APOBEC3C	0.575736	0.00311
APOBEC3F	0.0777752	0.709
APOBEC3G	0.916787	0.00397
APOBR	0.235733	0.0698
APOC1	1.25039	0.00159
APOC3	0.267274	0.0794
APOD	0.585153	0.0285
APOE	0.813483	0.00382
APOF	0.104054	0.242
APOH	-0.819215	0.0709
APOL1	1.15687	0.00348
APOL2	0.868168	0.00131
APOL3	0.561857	0.0155
APOL5	0.522049	0.0302
APOL6	0.964854	0.00796
APOLD1	-0.266091	0.227
APOM	0.0974687	0.613
APOO	-0.736332	0.0019
APOOL	-0.799726	0.00228
APP	1.03754	0.000147
APPBP2	-0.940444	0.00106
APPL1	-0.597105	0.0275
APPL2	-0.615182	0.00289
APRT	0.182549	0.379
APTX	-0.503922	0.0138
AQP1	0.225565	0.189
AQP2	0.124405	0.283
AQP3	0.276378	0.262
AQP4	0.0944408	0.285
AQP5	0.332212	0.0148
AQP6	0.715622	0.0108
AQP8	0.0149374	0.989
AQP9	0.277708	0.0611
AQR	-0.587084	0.00737
AR	0.249857	0.0494
ARAF	0.624732	0.118
ARAP1	0.351363	0.112
ARAP2	-0.0949666	0.774
ARAP3	0.582641	0.00101
ARC	0.368903	0.189
ARCN1	-1.02273	5.47e-05
AREG	0.138201	0.124
AREL1	-0.589273	0.0378
ARF3	0.982188	0.00425
ARF4	-0.615616	0.0148
ARF5	-0.251746	0.197
ARF6	0.627001	0.0223
ARFGAP1	1.23971	0.000133
ARFGAP2	0.0974359	0.668
ARFGAP3	-1.13718	0.00159
ARFGEF1	-0.375816	0.00401
ARFGEF2	-1.60936	0.000244
ARFIP1	-1.10209	0.00925
ARFIP2	0.525663	0.0398
ARFRP1	0.785734	0.0106
ARG1	0.141777	0.271
ARG2	-2.31804	0.00323
ARGLU1	-1.33155	0.000395
ARHGAP1	0.366212	0.0172
ARHGAP10	0.496921	0.0218
ARHGAP11A	0.0869187	0.387
ARHGAP12	-0.940044	0.0347
ARHGAP17	0.0012797	0.994
ARHGAP19	-0.128441	0.244
ARHGAP22	0.382416	0.027
ARHGAP24	-0.018299	0.933
ARHGAP25	0.207114	0.0607
ARHGAP26	0.997277	0.00385
ARHGAP28	0.103969	0.353
ARHGAP29	-1.22516	0.02
ARHGAP32	-0.734159	0.00445
ARHGAP33	0.650565	0.00521
ARHGAP35	0.208525	0.109
ARHGAP4	0.291797	0.0469
ARHGAP44	0.330668	0.0293
ARHGAP45	0.431338	0.00685
ARHGAP5	-0.921815	0.0157
ARHGAP6	0.318848	0.0122
ARHGDIA	0.50399	0.0305
ARHGDIB	-0.286292	0.525
ARHGDIG	0.131185	0.607
ARHGEF10	0.331457	0.0771
ARHGEF10L	0.673218	0.00233
ARHGEF11	0.225019	0.0752
ARHGEF12	0.410592	0.0331
ARHGEF15	0.347616	0.026
ARHGEF16	0.406094	0.0348
ARHGEF17	0.630376	0.0151
ARHGEF18	0.620625	0.000674
ARHGEF2	0.771292	0.0169
ARHGEF26	0.24272	0.0634
ARHGEF28	-0.25354	0.172
ARHGEF3	-0.0876029	0.835
ARHGEF38	0.460588	0.0094
ARHGEF4	0.216709	0.0332
ARHGEF40	0.596066	0.264
ARHGEF5	0.610792	0.000103
ARHGEF6	0.134743	0.464
ARHGEF7	0.296897	0.0479
ARHGEF9	-0.721603	0.0115
ARID1A	-1.00275	0.00298
ARID3A	-0.195953	0.0517
ARID3B	0.391157	0.0702
ARID4A	-0.724402	0.00198
ARID4B	0.138036	0.424
ARID5A	0.61955	0.00289
ARID5B	-0.885818	0.0143
ARIH1	-0.431797	0.00193
ARIH2	-0.816314	0.00039
ARL1	-1.33173	0.0024
ARL14	-0.346151	0.471
ARL15	-0.274677	0.0877
ARL2	0.20871	0.212
ARL2BP	0.338945	0.00861
ARL3	-1.32562	0.00516
ARL4A	-0.230502	0.336
ARL4C	0.749836	0.00204
ARL4D	0.164072	0.174
ARL6IP1	-0.222544	0.372
ARL6IP4	0.18043	0.329
ARL6IP5	-0.739516	0.222
ARL8B	-0.798945	0.0268
ARMC1	-0.947937	0.00627
ARMC4	0.261771	0.0686
ARMC6	0.675585	0.00759
ARMC7	0.291794	0.083
ARMC8	-0.637051	0.0033
ARMC9	0.20812	0.12
ARMCX1	-1.35529	6.71e-05
ARMCX2	-1.117	0.00195
ARMCX3	-0.67509	0.0899
ARMCX4	0.276363	0.0215
ARMCX5	-0.992555	0.00259
ARMCX6	0.822897	0.0222
ARMT1	-1.57582	0.000754
ARNT	0.112254	0.22
ARNT2	-0.674029	0.107
ARNTL	-0.116462	0.209
ARNTL2	-0.207827	0.449
ARPC1A	-1.07149	0.000891
ARPC1B	0.215939	0.408
ARPC2	-1.51801	0.00968
ARPC3	-0.714318	0.0545
ARPC4	0.87902	0.0213
ARPC5	-1.42578	0.00264
ARPC5L	0.530586	0.08
ARPIN	0.807635	0.000514
ARPP19	-1.68794	0.00013
ARPP21	0.161605	0.0972
ARR3	0.290437	0.0761
ARRB1	0.281591	0.0233
ARRB2	0.168189	0.35
ARSA	0.561396	0.013
ARSB	-0.0657096	0.59
ARSD	0.438078	0.0268
ARSE	0.427171	0.389
ARSF	0.417681	0.0666
ARSJ	-0.279597	0.032
ART1	0.532572	0.00709
ART3	-0.0544419	0.788
ART4	0.403169	0.00898
ARTN	0.547273	0.0339
ARVCF	0.986171	0.000429
ASAH1	-1.09759	0.00724
ASAP1	-0.389977	0.0718
ASAP1-IT1	0.504846	0.0146
ASAP2	-0.0939309	0.804
ASAP3	0.972044	0.00175
ASB1	0.480072	0.0106
ASB13	-0.0398805	0.82
ASB4	0.230187	0.17
ASB6	0.300724	0.105
ASB7	0.159763	0.412
ASB8	0.171459	0.371
ASB9	-0.592098	0.122
ASCC1	-0.922558	0.000174
ASCC2	-0.542548	0.00491
ASCC3	-1.10731	0.00345
ASCL1	0.600595	0.017
ASCL2	-0.0189632	0.823
ASCL3	0.590055	0.0223
ASF1A	-1.7483	0.000249
ASF1B	0.208343	0.117
ASGR1	0.219123	0.0499
ASGR2	0.719427	0.00384
ASH1L	0.232944	0.165
ASH2L	-0.0179818	0.911
ASIC1	0.494979	0.0126
ASIC2	0.370427	0.0317
ASIC4	0.4748	0.0119
ASIP	0.0836631	0.698
ASL	0.0628567	0.751
ASMT	0.142794	0.16
ASMTL	0.0844879	0.595
ASMTL-AS1	-0.145459	0.345
ASNA1	-0.454106	0.0273
ASNS	-0.94596	0.0238
ASNSD1	-0.954952	0.0138
ASPA	0.070676	0.69
ASPH	-2.09057	0.000707
ASPHD1	0.056808	0.748
ASPM	0.0718597	0.442
ASPN	-0.0373865	0.857
ASPSCR1	0.0239118	0.899
ASRGL1	-0.10985	0.661
ASS1	1.44083	0.000345
ASTE1	0.468045	0.0152
ASTN1	-0.0285299	0.783
ASTN2	0.0924669	0.491
ASUN	-1.09194	0.0248
ASXL1	0.434987	0.0204
ASXL2	-0.741716	0.00428
ASXL3	-0.0519188	0.633
ATAD2	-0.0284843	0.724
ATAD2B	-0.835629	0.00693
ATAD5	0.219465	0.0386
ATAT1	0.561164	0.0128
ATF1	-1.96462	0.000575
ATF2	-0.88915	0.0093
ATF3	0.438427	0.519
ATF4	-0.014725	0.938
ATF5	0.449566	0.00251
ATF6	0.537719	0.00704
ATF6B	0.604827	0.0175
ATF7	0.246082	0.0931
ATF7IP	0.402985	0.0193
ATF7IP2	0.120154	0.607
ATG10	0.158343	0.254
ATG101	-0.199896	0.421
ATG12	-1.23266	0.0199
ATG13	0.512774	0.0166
ATG14	-0.327107	0.125
ATG16L1	0.0728607	0.518
ATG2A	0.43325	0.039
ATG2B	-0.167262	0.356
ATG3	-1.3558	0.00727
ATG4A	-0.328489	0.139
ATG4B	0.459915	0.0109
ATG5	-1.10421	0.00505
ATG7	0.158109	0.333
ATG9A	0.730218	0.000635
ATIC	-0.216951	0.389
ATM	-0.464669	0.0084
ATMIN	-1.18835	0.00216
ATN1	0.593477	0.00242
ATOH1	0.51032	0.0315
ATOX1	0.277861	0.288
ATP10A	0.504796	0.00139
ATP10B	0.519349	0.144
ATP10D	-1.07504	0.0204
ATP11A	0.349453	0.011
ATP11B	-0.616954	0.0379
ATP12A	0.328342	0.0779
ATP13A1	-0.0609621	0.779
ATP13A2	-0.0153713	0.968
ATP13A3	-0.345595	0.426
ATP1A1	-0.174244	0.571
ATP1A2	0.144516	0.0779
ATP1B1	0.695168	0.0724
ATP1B2	0.379913	0.0501
ATP1B3	-0.395017	0.252
ATP1B4	-0.0339496	0.697
ATP2A1	0.239876	0.103
ATP2A2	-1.01043	0.00717
ATP2A3	-0.19615	0.562
ATP2B1	-0.915504	0.00888
ATP2B2	0.632912	0.00524
ATP2B3	0.18797	0.0609
ATP2B4	0.277763	0.0615
ATP2C1	-0.857333	0.0131
ATP2C2	0.19293	0.308
ATP4A	0.426306	0.182
ATP4B	0.31614	0.0248
ATP5A1	-0.808446	0.012
ATP5B	-0.911414	6.77e-05
ATP5C1	-0.8633	0.00544
ATP5D	0.484184	0.102
ATP5E	0.388597	0.217
ATP5F1	-1.16641	0.0143
ATP5G1	-0.0438849	0.847
ATP5G2	-0.665404	0.0406
ATP5G2P1	0.0285218	0.794
ATP5G3	-0.87145	0.00477
ATP5H	-0.0103222	0.966
ATP5I	0.982641	0.0169
ATP5J	-0.499223	0.137
ATP5L	-1.04036	0.0046
ATP5O	0.732939	0.0186
ATP5S	-1.01289	0.00328
ATP5SL	0.229583	0.22
ATP6AP1	-0.749158	0.0177
ATP6AP2	-1.31109	0.00212
ATP6V0A1	0.590632	0.0171
ATP6V0A2	-0.99042	0.000805
ATP6V0A4	0.160704	0.0447
ATP6V0B	-0.600991	0.071
ATP6V0C	0.194614	0.266
ATP6V0D1	-0.143112	0.456
ATP6V0E1	-0.843846	0.015
ATP6V0E2	-0.300641	0.467
ATP6V1A	-1.1302	0.000417
ATP6V1B1	0.0514205	0.758
ATP6V1B2	-1.25834	0.00424
ATP6V1C1	-0.635612	0.00338
ATP6V1D	0.224595	0.0306
ATP6V1E1	-0.183808	0.108
ATP6V1G1	-0.814436	0.0467
ATP6V1G2	0.102219	0.454
ATP6V1H	-1.07957	0.00784
ATP7A	-0.561317	0.12
ATP7B	-0.155014	0.303
ATP8A1	-0.721655	0.072
ATP8A2	0.156675	0.385
ATP8B1	1.77481	0.000797
ATP8B2	0.157994	0.334
ATP8B3	0.175424	0.0628
ATP8B4	-0.0561745	0.496
ATP9A	0.562859	0.00828
ATP9B	-0.641306	0.0175
ATPAF2	-0.247898	0.0286
ATPIF1	-0.687609	0.13
ATR	-1.09617	0.00132
ATRAID	-1.06391	0.0147
ATRN	-0.907485	0.0029
ATRNL1	-0.678234	0.0584
ATRX	-1.37257	0.000171
ATXN1	-0.492704	0.0534
ATXN10	0.313437	0.0482
ATXN2	-0.317447	0.186
ATXN2L	0.833231	0.00743
ATXN3	0.0901915	0.342
ATXN3L	-0.0065795	0.965
ATXN7	-1.32208	0.000373
ATXN7L1	0.265158	0.0526
ATXN7L3B	0.352957	0.0657
ATXN8OS	0.468862	0.0272
AUH	-1.10264	0.0096
AUNIP	0.219622	0.255
AUP1	0.179964	0.417
AURKA	-0.249456	0.201
AURKAIP1	0.713708	0.00784
AURKB	-0.081881	0.506
AURKC	0.122069	0.33
AUTS2	0.0828302	0.827
AVEN	-0.243626	0.498
AVIL	0.282405	0.0506
AVL9	-1.19499	0.0471
AVP	0.518134	0.0126
AVPI1	0.572922	0.0108
AVPR1A	0.222733	0.109
AVPR1B	0.772104	0.00493
AVPR2	0.397817	0.0195
AXIN1	0.523198	0.0484
AXL	0.540032	0.00381
AZGP1	0.558757	0.496
AZGP1P1	0.209111	0.0859
AZI2	-0.106116	0.492
AZIN1	-1.28723	0.000981
AZU1	0.242111	0.0477
B2M	-0.971236	0.0968
B3GALNT1	-0.230552	0.0427
B3GALT1	0.0679025	0.682
B3GALT2	-0.159483	0.155
B3GALT4	0.160286	0.132
B3GALT5	0.248064	0.0235
B3GAT1	0.396759	0.0172
B3GAT3	0.375468	0.00726
B3GNT2	-0.0978754	0.656
B3GNT3	0.629952	0.00395
B3GNT4	0.834647	0.00223
B3GNTL1	0.45581	0.0366
B4GALNT1	0.329325	0.0414
B4GALT1	0.209246	0.0383
B4GALT2	0.82237	0.00223
B4GALT3	-0.205101	0.289
B4GALT4	-0.796345	0.0123
B4GALT5	1.03086	0.000434
B4GALT6	-0.230177	0.137
B4GALT7	0.584484	0.00224
B4GAT1	0.162682	0.424
B9D1	0.13976	0.254
B9D2	0.253439	0.0305
BAALC	-0.581038	0.106
BAAT	0.587868	0.018
BABAM1	-0.250359	0.129
BACE1	-0.423683	0.198
BACE2	0.288162	0.599
BACH1	-0.788749	0.0183
BACH2	-0.0198141	0.934
BAD	-0.224849	0.159
BAG1	0.533028	0.0105
BAG2	-0.857288	0.000694
BAG3	-0.237561	0.409
BAG4	0.0194887	0.85
BAG5	-0.726115	0.00685
BAG6	0.338155	0.159
BAGE	-0.0400099	0.721
BAHCC1	0.42578	0.0599
BAHD1	0.0403449	0.657
BAIAP2	0.451909	0.0176
BAIAP2L2	-0.0160265	0.862
BAIAP3	0.426519	0.129
BAK1	-0.0898156	0.525
BAMBI	-0.611455	0.0857
BANF1	-0.149615	0.647
BANK1	0.0084319	0.932
BANP	0.720969	0.0278
BAP1	0.146445	0.249
BARD1	-0.0221904	0.895
BARX1	0.439822	0.00613
BARX2	0.458057	0.00253
BASP1	-0.0183431	0.948
BATF	0.439717	0.0246
BATF3	0.324531	0.0888
BAX	-0.29314	0.143
BAZ1A	-0.792285	0.0299
BAZ1B	0.566805	0.0152
BAZ2A	0.552403	0.00534
BAZ2B	-0.867225	0.0376
BBIP1	-1.09576	0.00232
BBOF1	0.373704	0.0256
BBOX1	0.193729	0.0358
BBS1	-0.258003	0.324
BBS10	-0.589417	0.0681
BBS4	-1.07364	0.00274
BBS7	-0.319165	0.0465
BBS9	-0.214809	0.176
BBX	-0.941812	0.0557
BCAM	0.927279	0.00727
BCAN	0.841228	0.00644
BCAP29	-0.752686	0.0083
BCAP31	-0.0154613	0.926
BCAR3	-0.400397	0.067
BCAS1	0.376062	0.00449
BCAS2	-1.49629	0.00341
BCAS3	0.0688645	0.69
BCAS4	0.030391	0.789
BCAT1	0.348708	0.238
BCAT2	0.487615	0.0529
BCCIP	-0.190303	0.298
BCHE	-0.530004	0.13
BCKDHA	0.167825	0.525
BCKDHB	-0.815614	0.0147
BCKDK	-0.127586	0.657
BCL10	0.0825722	0.791
BCL11A	0.285711	0.162
BCL11B	0.249029	0.0565
BCL2	0.350789	0.00301
BCL2A1	-0.0742112	0.602
BCL2L1	0.276537	0.0263
BCL2L10	0.389338	0.0346
BCL2L11	-0.061461	0.488
BCL2L13	-1.70111	0.000469
BCL2L14	0.509693	0.0073
BCL2L2	-1.34826	2.55e-05
BCL6	0.358881	0.0336
BCL7A	0.668821	0.00141
BCL7B	0.0327511	0.838
BCL7C	0.56634	0.0256
BCL9	0.0657231	0.6
BCLAF1	-1.37236	0.000516
BCO1	-0.0409972	0.685
BCOR	-0.980928	0.0096
BCORL1	0.456507	0.0475
BCR	-0.423989	0.0678
BCS1L	-0.447258	0.202
BDH1	0.273997	0.0393
BDH2	0.21429	0.592
BDKRB1	0.414973	0.00379
BDKRB2	0.935635	0.000381
BDNF	0.0720168	0.555
BEAN1	-0.105003	0.239
BECN1	-0.872882	0.0596
BEGAIN	0.455413	0.00657
BEND5	0.0422185	0.771
BEST1	0.645428	0.0211
BEST2	0.507827	0.00553
BET1	-1.54127	1.8e-05
BET1L	0.0282671	0.848
BEX1	-1.56119	0.00517
BEX3	-0.456145	0.261
BEX4	-1.74057	0.000112
BFAR	-0.173846	0.384
BFSP1	0.221572	0.103
BFSP2	0.0719668	0.582
BGN	0.577907	0.00234
BHLHB9	-0.40961	0.1
BHLHE40	0.400033	0.00304
BHLHE41	-0.497231	0.187
BHMT	0.79804	0.0282
BHMT2	-0.0987837	0.341
BICC1	0.236224	0.241
BICD1	0.409971	0.0265
BICD2	-0.654979	0.0964
BICDL1	0.134857	0.301
BID	-0.11707	0.579
BIK	0.393449	0.0294
BIN1	0.677876	0.0418
BIN2	0.367189	0.0245
BIN3	0.403857	0.161
BIN3-IT1	0.344386	0.0561
BIRC2	-0.158902	0.338
BIRC3	-0.24745	0.647
BIRC5	0.394758	0.0127
BIRC7	0.490457	0.00336
BLCAP	-0.222561	0.239
BLK	0.482894	0.00818
BLM	0.408615	0.00404
BLMH	-0.536381	0.0102
BLNK	-0.407606	0.361
BLOC1S1	0.53076	0.0388
BLVRA	0.318683	0.0178
BLVRB	0.258277	0.276
BLZF1	-0.333158	0.00987
BMP1	0.893572	0.00162
BMP10	0.732516	0.000701
BMP15	0.456139	0.0103
BMP2	-0.946171	0.00919
BMP2K	-0.593942	0.00602
BMP3	0.269881	0.118
BMP4	0.523858	0.0363
BMP5	-1.55913	0.00884
BMP6	0.15113	0.295
BMP7	0.812949	0.00156
BMP8A	0.604647	0.0055
BMP8B	0.196729	0.0922
BMPR1A	-0.949849	0.00108
BMPR1B	0.404332	0.0123
BMPR2	-0.24506	0.106
BMS1	0.130868	0.503
BMS1P20	0.635284	0.0123
BMX	0.240786	0.105
BNC1	0.262252	0.0478
BNC2	0.459487	0.00521
BNIP1	-0.248006	0.033
BNIP2	-0.614558	0.00686
BNIP3	-0.427596	0.0561
BNIP3L	-1.26035	0.0768
BOK	0.383927	0.0175
BOLA1	-0.201572	0.179
BORA	-0.0420656	0.757
BORCS6	0.204239	0.0722
BORCS8	0.0629721	0.474
BPESC1	0.118954	0.202
BPGM	-1.02557	0.0164
BPHL	0.435055	0.0215
BPIFA1	0.381512	0.0867
BPNT1	0.12622	0.16
BPTF	-0.388889	0.121
BPY2	0.32104	0.0197
BRAP	-0.419028	0.0166
BRCA1	0.361552	0.0354
BRCA2	0.0711195	0.503
BRCC3	-0.159462	0.36
BRD1	-0.451115	0.171
BRD2	1.1313	0.000156
BRD3	0.764941	0.043
BRD4	1.51016	9.26e-05
BRD7	-0.848062	0.0145
BRD7P3	0.408604	0.0207
BRD8	0.337692	0.00456
BRD9	0.46252	0.00697
BRDT	0.0828383	0.464
BRE	0.28193	0.0356
BRF1	0.739507	0.00122
BRF2	0.161441	0.512
BRINP1	0.28974	0.00776
BRINP2	0.302268	0.0401
BRINP3	-0.0496446	0.538
BRIP1	-0.0233552	0.809
BRIX1	-0.760146	0.00968
BRMS1	0.406667	0.19
BRPF1	0.458361	0.0307
BRS3	0.264868	0.0219
BRSK2	0.303771	0.0253
BRWD1	-0.134318	0.271
BSDC1	0.293625	0.227
BSG	-0.411682	0.0574
BSN	0.171242	0.254
BSPRY	-0.343181	0.143
BST1	-0.0193908	0.871
BST2	1.16362	0.000778
BTAF1	-1.19352	0.00328
BTBD1	-1.02783	0.0217
BTBD18	0.466962	0.0284
BTBD2	0.133191	0.36
BTBD3	-1.50115	0.00168
BTBD7	0.552689	0.0118
BTC	0.0441424	0.653
BTD	-0.645789	0.000966
BTF3	-0.922	0.00745
BTF3P11	-0.0599746	0.467
BTF3P12	-0.286792	0.0104
BTF3P13	-0.223246	0.123
BTG1	0.452983	0.0444
BTG2	0.512247	0.0273
BTG3	-1.45136	0.00363
BTG4	0.194207	0.179
BTK	0.845347	0.000921
BTN1A1	0.349648	0.0119
BTN2A1	-0.775591	0.00406
BTN2A2	0.0856525	0.645
BTN2A3P	0.38457	0.0269
BTN3A1	0.669511	0.00471
BTN3A2	0.210179	0.359
BTN3A3	-0.122111	0.308
BTNL2	0.17355	0.275
BTNL3	0.778695	0.00909
BTNL8	0.662408	0.00316
BTRC	0.347225	0.0476
BUB1	0.342614	0.0229
BUB1B	-0.171184	0.26
BUB3	-1.16774	0.000147
BUD31	0.404927	0.0172
BYSL	0.223617	0.405
BZW1	-0.723941	0.112
BZW2	-0.158115	0.468
C10orf10	0.259466	0.317
C10orf12	0.148438	0.113
C10orf2	0.0072568	0.981
C10orf76	0.328623	0.0466
C10orf88	-0.737816	0.00611
C10orf95	0.154168	0.301
C11orf1	0.0230075	0.818
C11orf16	0.698523	0.00869
C11orf21	0.198867	0.297
C11orf24	0.388568	0.0087
C11orf49	0.146784	0.627
C11orf57	-0.583068	0.0549
C11orf58	-1.40484	0.00122
C11orf63	0.0011902	0.993
C11orf68	0.731014	0.0346
C11orf71	-0.728508	0.0746
C11orf80	0.29753	0.0739
C11orf95	-0.376957	0.189
C12orf10	-0.713135	0.0366
C12orf29	-1.00074	0.000595
C12orf4	-0.593406	0.0218
C12orf43	-0.436437	0.0589
C12orf49	-0.356996	0.194
C14orf1	-0.408112	0.00904
C14orf105	0.10233	0.553
C14orf132	-1.50481	0.00211
C14orf159	0.277235	0.433
C14orf166	-0.588986	0.154
C14orf169	0.0127644	0.921
C14orf2	-0.681825	0.102
C14orf79	0.215136	0.322
C14orf93	0.118278	0.338
C15orf39	0.655274	0.0057
C16orf45	-0.513517	0.124
C16orf58	-0.345941	0.0849
C16orf59	0.091966	0.539
C16orf62	-0.567535	0.0398
C16orf70	0.294487	0.101
C16orf71	0.42716	0.0217
C16orf72	0.752132	0.0085
C16orf95	-0.4219	0.029
C17orf53	0.312693	0.138
C17orf62	0.204709	0.562
C17orf75	-0.767836	0.00448
C17orf80	0.0449912	0.737
C18orf25	0.0252301	0.856
C18orf8	-0.0510835	0.758
C19orf24	0.393114	0.00528
C19orf53	-0.0373699	0.87
C19orf54	0.639023	0.0943
C19orf57	0.370052	0.0662
C19orf60	0.695673	0.000347
C19orf66	0.65757	0.0166
C19orf73	0.123019	0.518
C1D	-1.40531	0.0019
C1GALT1	-0.448045	0.109
C1GALT1C1	-0.990318	0.00565
C1orf105	0.41069	0.0205
C1orf106	0.678961	0.0572
C1orf109	-0.505346	0.00249
C1orf112	0.0558589	0.585
C1orf115	0.621743	0.0399
C1orf116	0.257965	0.169
C1orf123	-0.284036	0.126
C1orf159	0.367747	0.0692
C1orf174	-0.594751	0.0501
C1orf21	0.136799	0.182
C1orf216	0.126123	0.666
C1orf27	-1.07552	0.00199
C1orf35	0.115776	0.399
C1orf50	0.010474	0.943
C1orf54	-0.0330057	0.799
C1orf56	-0.130118	0.227
C1orf61	0.533748	0.00389
C1orf68	0.300501	0.0626
C1QA	0.312393	0.0348
C1QB	0.382271	0.0381
C1QBP	-2.03329	0.000301
C1QL1	0.378176	0.0113
C1QTNF1	1.14464	0.00125
C1QTNF3	0.33165	0.0614
C1QTNF9B-AS1	0.271139	0.18
C1R	1.01811	0.00302
C1RL	-0.447784	0.32
C1S	0.525008	0.288
C2	0.664721	0.00536
C20orf27	0.150453	0.378
C21orf2	0.965612	0.000526
C21orf33	0.436107	0.0635
C21orf59	-0.660458	0.101
C21orf62	0.18444	0.172
C21orf91	-0.100731	0.541
C22orf24	0.305186	0.021
C22orf31	0.460387	0.00405
C22orf46	0.285187	0.0331
C2CD2	-0.271097	0.332
C2CD2L	-0.0384892	0.705
C2CD3	0.150924	0.5
C2CD5	-1.00103	0.00807
C2orf27A	0.344815	0.165
C2orf42	-0.0936825	0.467
C2orf47	-0.866969	0.0158
C2orf49	-0.0816594	0.529
C2orf54	0.377513	0.0415
C2orf68	-0.508454	0.0194
C2orf72	0.690854	0.00873
C2orf83	0.271313	0.0624
C3	1.37861	0.0455
C3AR1	0.40253	0.0596
C3orf14	-1.62061	0.00968
C3orf18	0.596215	0.0406
C3orf36	0.275593	0.157
C3orf52	-0.233153	0.668
C4BPA	0.178339	0.724
C4BPB	-0.0383143	0.906
C4orf19	-0.553407	0.0591
C5	0.106164	0.783
C5AR1	-0.185264	0.0461
C5AR2	0.263114	0.0164
C5orf15	-0.332197	0.279
C5orf22	-1.26281	0.000232
C5orf30	-0.55537	0.00833
C5orf42	-0.033669	0.767
C5orf45	0.379146	0.0396
C5orf66	0.628827	0.000146
C6	-0.0655432	0.917
C6orf10	0.371404	0.0317
C6orf106	0.483429	0.00221
C6orf120	-1.46309	0.000516
C6orf15	0.837439	0.0117
C6orf25	0.461108	0.0246
C6orf47	0.658218	0.000506
C6orf48	-0.579257	0.00497
C6orf62	-0.896157	0.141
C7	-0.933126	0.00544
C7orf26	0.155336	0.177
C7orf43	0.86112	2.1e-05
C7orf49	-0.274293	0.188
C7orf69	0.275622	0.0275
C8A	0.0915	0.619
C8B	0.284129	0.128
C8G	0.162627	0.156
C8orf17	0.409457	0.0315
C8orf33	-0.770293	0.00677
C8orf4	-0.771548	0.208
C8orf44	0.231466	0.0844
C8orf60	0.321867	0.0611
C9	0.155572	0.096
C9orf116	0.2826	0.0256
C9orf16	0.233262	0.0901
C9orf3	-1.00617	0.0062
C9orf38	0.0904268	0.469
C9orf40	0.0299249	0.74
C9orf78	-0.461134	0.0858
CA1	0.113245	0.278
CA10	0.0404725	0.757
CA11	0.123102	0.513
CA12	0.432634	0.0102
CA14	0.243825	0.18
CA2	-0.748038	0.014
CA3	-0.0796458	0.299
CA4	0.510477	0.141
CA5A	0.373392	0.0254
CA5B	0.296362	0.0196
CA5BP1	0.154155	0.169
CA6	0.342505	0.0367
CA7	0.709422	0.00477
CA8	0.144643	0.338
CA9	0.903536	0.0542
CAAP1	-0.844813	0.0011
CAB39	-0.500363	0.186
CAB39L	0.0771695	0.496
CABIN1	0.433362	0.0545
CABP1	0.439069	0.00364
CABP2	0.368347	0.00604
CABP5	0.265174	0.0567
CABYR	0.331196	0.0274
CACFD1	1.07279	0.000493
CACNA1B	0.289204	0.0733
CACNA1C	0.246493	0.0701
CACNA1D	-1.61597	0.0144
CACNA1E	0.296256	0.0131
CACNA1F	0.492377	0.0167
CACNA1G	0.462665	0.0186
CACNA1H	0.389861	0.0518
CACNA1I	0.308269	0.0198
CACNA1S	0.406683	0.0292
CACNA2D1	0.435898	0.0144
CACNA2D2	-0.0042607	0.992
CACNA2D3	-0.0639592	0.587
CACNB1	0.849715	7.16e-05
CACNB2	-0.68015	0.00921
CACNB3	0.577221	0.0013
CACNB4	0.718661	0.00358
CACNG1	0.621982	0.0189
CACNG2	0.441211	0.0354
CACNG3	0.244301	0.0653
CACNG4	0.906605	0.028
CACNG5	0.366023	0.0185
CACTIN	0.491167	0.0147
CACYBP	-0.939349	0.000824
CAD	-0.128124	0.6
CADM1	-0.995139	0.023
CADM3	0.276473	0.0166
CADM3-AS1	0.357778	0.00651
CADM4	0.337453	0.00893
CADPS	-0.2802	0.101
CADPS2	-0.360424	0.176
CALB1	-0.152804	0.252
CALB2	-0.0033157	0.984
CALCA	0.203502	0.18
CALCB	-0.308647	0.0772
CALCOCO1	0.586047	0.0383
CALCOCO2	-0.590482	0.00896
CALCR	0.370414	0.018
CALCRL	0.126281	0.381
CALD1	0.54716	0.0126
CALHM2	0.470981	0.00129
CALM1	-0.12091	0.702
CALML3	0.150164	0.281
CALML4	-0.444908	0.117
CALML5	0.4128	0.0174
CALR	0.732711	0.00651
CALU	-0.533351	0.0018
CALY	0.219421	0.246
CAMK1	0.029674	0.809
CAMK1D	0.359139	0.0399
CAMK1G	0.210541	0.162
CAMK2A	0.56637	0.0102
CAMK2B	0.548382	0.0216
CAMK2G	-0.295448	0.141
CAMK2N1	-0.78307	0.196
CAMK4	0.253339	0.0375
CAMKK2	1.30723	7.3e-05
CAMKMT	0.155635	0.392
CAMKV	0.314399	0.0613
CAMLG	0.0913449	0.639
CAMP	0.240137	0.0731
CAMSAP1	-0.479516	0.218
CAMSAP2	-0.988403	0.0124
CAMTA1	-0.296597	0.182
CAMTA2	0.271621	0.195
CAND1	-1.13263	0.000332
CAND2	-0.797134	0.113
CANT1	0.294678	0.149
CANX	-1.64504	0.00179
CAP1	-0.17888	0.579
CAP2	-0.396741	0.0117
CAPG	-0.0518481	0.803
CAPN1	0.520232	0.0104
CAPN10	0.620291	0.00286
CAPN11	0.18843	0.078
CAPN15	0.272119	0.128
CAPN2	0.473133	0.0617
CAPN3	0.718681	0.00779
CAPN5	0.351444	0.0153
CAPN6	0.31076	0.0113
CAPN7	-1.46751	0.000164
CAPN9	0.419522	0.00119
CAPNS1	-0.0077372	0.976
CAPRIN1	-1.66649	0.000758
CAPRIN2	-0.524583	0.0442
CAPZA1	-0.418889	0.0328
CAPZA2	-1.62445	0.00279
CAPZB	0.341013	0.0289
CARD10	1.04346	0.00255
CARD14	0.676898	0.00139
CARD8	-0.252657	0.172
CARF	-0.117279	0.184
CARHSP1	0.790006	0.00216
CARM1	0.703187	0.0223
CARMIL1	-0.583308	0.00231
CARS	0.589973	0.0274
CARS2	0.52871	0.0727
CARTPT	0.0102025	0.919
CASC1	-0.181735	0.322
CASD1	-1.29814	0.000952
CASK	-0.259936	0.107
CASKIN2	0.387641	0.00369
CASP1	0.1545	0.177
CASP10	0.754078	0.0119
CASP2	0.472909	0.00895
CASP3	-0.596255	0.0424
CASP4	-0.953975	0.00328
CASP5	0.293021	0.0353
CASP6	0.566084	0.0427
CASP7	-0.230167	0.528
CASP8	0.0723602	0.535
CASP8AP2	-0.496152	0.0175
CASP9	0.195753	0.438
CASQ1	0.216882	0.0497
CASQ2	0.499831	0.00643
CASR	-0.113125	0.673
CASS4	0.218865	0.0279
CAST	-0.768881	0.101
CASZ1	1.00503	0.000448
CAT	-1.45794	0.00129
CATR1	0.0034393	0.967
CATSPERB	-0.136431	0.784
CATSPERG	0.238656	0.0714
CAV1	-0.354676	0.118
CAV2	0.420802	0.0201
CAV3	0.51328	0.00478
CBARP	-0.0352667	0.825
CBFA2T2	0.442392	0.0372
CBFA2T3	0.0236089	0.932
CBFB	-1.69942	0.00948
CBL	0.280985	0.11
CBLB	0.29673	0.0842
CBLC	0.312892	0.225
CBLL1	-0.363305	0.0262
CBLN1	0.152457	0.245
CBR1	0.121151	0.514
CBR3	0.88548	0.0564
CBR4	-0.805913	0.0429
CBS	0.0085382	0.979
CBX1	-0.84518	0.0188
CBX2	0.439926	0.0224
CBX3	-0.232846	0.359
CBX4	0.0902618	0.401
CBX5	-0.219521	0.341
CBX6	0.463982	0.0303
CBX7	-0.183404	0.57
CBX8	0.479144	0.00144
CBY1	0.14048	0.588
CC2D1A	0.259669	0.164
CCAR2	-0.0365491	0.708
CCDC102B	-0.059424	0.459
CCDC106	0.326093	0.0696
CCDC121	0.118352	0.181
CCDC130	0.530492	0.0338
CCDC134	0.331199	0.0464
CCDC144A	0.143717	0.0865
CCDC15	0.647695	0.000563
CCDC170	0.170263	0.152
CCDC177	0.179865	0.14
CCDC181	-0.621981	0.0277
CCDC186	0.372746	0.0135
CCDC22	0.314004	0.0256
CCDC25	0.314054	0.196
CCDC28A	-0.807718	0.0514
CCDC28B	0.420891	0.024
CCDC30	0.397572	0.0121
CCDC33	0.235565	0.101
CCDC40	0.729558	0.000973
CCDC47	-1.87754	0.000376
CCDC51	0.395995	0.0376
CCDC53	-0.775098	0.0284
CCDC57	0.41595	0.00937
CCDC59	-0.503024	0.0626
CCDC6	-0.120463	0.606
CCDC68	-0.297527	0.17
CCDC69	0.208422	0.569
CCDC7	0.468763	0.0246
CCDC70	0.254759	0.0997
CCDC71	0.67408	0.022
CCDC81	0.107073	0.171
CCDC82	0.0874471	0.45
CCDC85B	0.697651	0.013
CCDC85C	0.234126	0.106
CCDC86	-0.24729	0.238
CCDC87	0.55828	0.0031
CCDC88A	-0.22821	0.247
CCDC88C	-0.110265	0.262
CCDC9	0.751608	0.00104
CCDC90B	-0.932006	0.0248
CCDC91	-1.17978	0.0076
CCDC92	0.20644	0.265
CCDC93	-0.242615	0.0976
CCDC94	0.333837	0.251
CCHCR1	0.617392	0.00682
CCIN	0.30525	0.186
CCK	0.151065	0.347
CCKAR	0.660235	0.0068
CCKBR	0.117505	0.506
CCL1	0.367467	0.028
CCL11	0.600654	0.0313
CCL13	0.498396	0.000587
CCL16	0.347512	0.00639
CCL17	0.175184	0.27
CCL18	0.0916475	0.373
CCL19	0.470749	0.032
CCL2	-0.44933	0.552
CCL20	-0.792826	0.341
CCL21	0.447155	0.0102
CCL22	0.431244	0.0166
CCL23	0.0889923	0.352
CCL24	0.26946	0.274
CCL25	0.547942	0.00126
CCL27	0.123112	0.512
CCL4	0.335397	0.0474
CCL5	0.685672	0.000896
CCL7	0.512838	0.0064
CCL8	0.422211	0.0862
CCNA1	0.132057	0.311
CCNA2	-0.0765425	0.593
CCNB1	-0.395896	0.0504
CCNB1IP1	-0.961789	0.00701
CCNB2	0.595896	0.0166
CCNC	-0.921181	0.0698
CCND1	1.06043	0.0239
CCND2	-0.781062	0.0652
CCND3	0.118013	0.55
CCNE1	0.225441	0.0812
CCNE2	0.0949038	0.248
CCNF	0.737382	0.000606
CCNG1	-1.26234	0.00231
CCNG2	-0.313859	0.069
CCNH	-0.977229	0.0284
CCNI	-0.777358	0.00794
CCNJ	-0.0712836	0.526
CCNJL	0.355721	0.00735
CCNK	0.0645444	0.597
CCNL1	-0.418573	0.191
CCNL2	-0.187364	0.413
CCNO	0.0806865	0.774
CCNT1	0.779116	0.00654
CCNT2	-0.545007	0.00764
CCP110	-0.220387	0.181
CCPG1	-0.586225	0.000594
CCR1	0.230762	0.0358
CCR10	-0.126302	0.494
CCR2	0.211355	0.0284
CCR3	0.601397	0.0017
CCR4	0.334972	0.0525
CCR5	0.439408	0.00648
CCR6	-0.138645	0.112
CCR7	0.155072	0.37
CCR8	0.473586	0.00421
CCR9	0.0129	0.874
CCRL2	0.235825	0.265
CCS	-0.0931125	0.643
CCSER2	-1.03826	0.00109
CCT2	-1.11566	0.0223
CCT4	-0.551386	0.0105
CCT5	-0.545671	0.0726
CCT6A	-0.81068	0.157
CCT6B	-1.44904	0.0054
CCT7	-0.467311	0.0215
CCT8	-0.446039	0.109
CCT8L2	0.149159	0.284
CCZ1	0.421403	0.0126
CCZ1B	0.248715	0.0297
CD101	0.233069	0.136
CD14	-1.29412	0.021
CD151	0.286481	0.255
CD160	0.214945	0.0481
CD163	0.137631	0.315
CD164	-1.54123	0.000495
CD177	0.480399	0.00256
CD180	0.344977	0.0163
CD19	0.368863	0.0303
CD1A	0.778806	0.00186
CD1B	0.339823	0.0882
CD1C	0.323441	0.0975
CD1D	-0.0501195	0.639
CD1E	0.412963	0.0705
CD2	0.482502	0.00348
CD200	-1.48079	0.00419
CD207	0.166921	0.148
CD209	0.309755	0.0879
CD22	0.527583	0.0166
CD226	0.145429	0.163
CD24	0.628195	0.144
CD244	0.291268	0.0943
CD247	-0.0060357	0.964
CD248	0.769481	0.00068
CD27	0.215789	0.197
CD28	0.111987	0.186
CD2AP	-1.04368	0.0251
CD2BP2	0.765432	0.000642
CD300A	0.376498	0.0123
CD300C	0.136644	0.437
CD320	0.244509	0.204
CD33	0.757997	0.0138
CD34	0.312902	0.11
CD36	-0.83025	0.0336
CD37	-0.0320441	0.827
CD38	0.544841	0.000195
CD3D	0.626967	0.00318
CD3E	0.211464	0.303
CD3EAP	0.0104422	0.941
CD3G	0.0067273	0.954
CD4	0.916546	0.00146
CD40	0.9173	0.00401
CD40LG	0.243659	0.156
CD44	0.413906	0.195
CD46	-1.67396	0.00129
CD47	0.883876	0.00376
CD48	0.251548	0.149
CD5	0.392028	0.0218
CD52	0.569008	0.00362
CD53	-0.0843338	0.614
CD55	-0.458499	0.574
CD58	-0.517883	0.0173
CD59	0.591945	0.0455
CD5L	0.229825	0.0754
CD6	0.857787	0.00314
CD63	0.0302416	0.886
CD69	0.029697	0.737
CD7	0.284204	0.00835
CD70	0.4132	0.0115
CD72	-0.309126	0.137
CD74	1.41437	0.00348
CD79A	0.357636	0.227
CD79B	0.54758	0.00676
CD80	0.250135	0.214
CD81	-0.136997	0.643
CD82	0.773745	0.0149
CD83	0.321884	0.229
CD84	0.371501	0.00908
CD86	0.348689	0.0129
CD8A	0.67138	0.00644
CD9	-1.33881	0.0323
CD93	0.241725	0.296
CD96	0.0307244	0.757
CD99	-2.07272	0.000479
CDA	0.590052	0.0026
CDADC1	0.0080616	0.938
CDC123	-0.825611	0.0146
CDC14A	0.165497	0.216
CDC14B	-1.48135	0.00495
CDC16	-1.21372	0.000208
CDC20	0.222767	0.155
CDC23	-1.1473	0.00553
CDC25A	0.470794	0.00701
CDC25B	0.456477	0.0871
CDC25C	0.334724	0.0534
CDC27	-0.456018	0.099
CDC34	0.510964	0.0679
CDC37	-0.426206	0.122
CDC37L1	-1.26441	0.00139
CDC40	-1.30208	5.69e-06
CDC42	-0.644835	0.0773
CDC42BPA	0.380142	0.0829
CDC42BPB	0.16574	0.344
CDC42EP1	0.37375	0.0535
CDC42EP2	1.13409	0.00902
CDC42EP3	-1.30267	0.0011
CDC42EP4	0.274556	0.104
CDC42SE1	-0.292155	0.217
CDC45	0.415103	0.00956
CDC5L	-0.887181	0.00665
CDC6	0.0790406	0.496
CDC7	-0.898068	0.00379
CDC73	-0.696581	0.000391
CDCA3	0.175306	0.211
CDCA4	0.184529	0.209
CDCA8	0.0645512	0.592
CDCP1	0.491683	0.373
CDH1	-0.120778	0.536
CDH10	-0.791721	0.0355
CDH11	-1.14753	0.0193
CDH12	-0.0150363	0.848
CDH13	0.0996751	0.456
CDH15	0.794763	0.0066
CDH16	0.446233	0.019
CDH17	0.293353	0.354
CDH18	-0.15832	0.418
CDH19	-0.0410685	0.805
CDH2	0.0631345	0.563
CDH20	0.151491	0.352
CDH22	0.175864	0.374
CDH3	0.362188	0.334
CDH4	0.368818	0.088
CDH5	-0.0440228	0.796
CDH6	0.536224	0.0236
CDH7	0.319122	0.0343
CDH8	0.369851	0.00123
CDH9	0.060312	0.586
CDHR1	0.15688	0.147
CDHR2	0.532984	0.0186
CDHR5	0.563185	0.00254
CDIP1	0.0703408	0.664
CDIPT	0.504918	0.0834
CDK1	0.283358	0.0443
CDK10	1.10039	0.00491
CDK12	-0.110922	0.51
CDK13	0.186572	0.0692
CDK14	0.421934	0.0123
CDK16	0.402695	0.00267
CDK17	0.16265	0.142
CDK18	0.475715	0.0163
CDK19	0.496316	0.00589
CDK2	0.343911	0.0341
CDK20	0.0393641	0.792
CDK2AP1	-0.380641	0.301
CDK2AP2	0.0869039	0.724
CDK4	-0.953915	0.0032
CDK5	-0.271888	0.135
CDK5R1	0.395734	0.0364
CDK5R2	0.111574	0.658
CDK5RAP1	0.0665576	0.644
CDK5RAP2	0.386869	0.00725
CDK5RAP3	0.348587	0.453
CDK6	0.250792	0.0384
CDK7	-1.57493	0.00683
CDK8	-1.1658	0.00587
CDK9	-0.417783	0.0559
CDKAL1	-0.045553	0.596
CDKL1	0.0599873	0.473
CDKL2	0.486513	0.00804
CDKL3	0.137909	0.488
CDKL5	0.309183	0.0359
CDKN1A	0.480315	0.252
CDKN1B	-1.18338	0.00947
CDKN1C	0.373094	0.0546
CDKN2A	0.20772	0.105
CDKN2A-AS1	0.392607	0.0194
CDKN2AIP	-0.791642	0.00109
CDKN2B	0.135883	0.342
CDKN2C	0.726987	0.00694
CDKN2D	0.269507	0.0714
CDKN3	-0.0238848	0.867
CDO1	-0.48586	0.0128
CDON	0.152824	0.241
CDR1	-0.103224	0.271
CDR2L	0.600071	0.00135
CDRT1	0.260785	0.107
CDS1	-0.316827	0.196
CDS2	-0.804097	0.000759
CDSN	0.308333	0.0416
CDT1	-0.007253	0.949
CDV3	0.67787	0.0247
CDX1	0.564298	0.0369
CDX2	0.612813	0.00647
CDX4	0.368422	0.0641
CDY1	0.0421324	0.624
CDYL	-0.345617	0.0216
CEACAM1	0.55444	0.000725
CEACAM21	0.26091	0.0159
CEACAM3	0.402344	0.0179
CEACAM4	0.591177	0.0278
CEACAM5	0.600691	0.00939
CEACAM6	0.737054	0.397
CEACAM7	0.209179	0.172
CEACAM8	0.0362969	0.696
CEBPA	0.254397	0.26
CEBPA-AS1	0.621621	0.0211
CEBPB	0.463515	0.0275
CEBPD	0.712582	0.00717
CEBPE	0.434979	0.0135
CEBPG	-0.918147	0.0415
CEBPZ	-0.313679	0.492
CECR1	-0.204683	0.712
CECR5	-0.354264	0.191
CEL	1.17925	0.0744
CELA2B	0.810412	0.444
CELA3A	0.438511	0.459
CELA3B	0.544254	0.38
CELF1	0.612102	0.00488
CELF2	-0.392139	0.0318
CELF3	0.659078	0.01
CELP	0.9532	0.391
CELSR1	0.186688	0.0894
CELSR2	0.419481	0.0336
CELSR3	0.146269	0.577
CELSR3-AS1	0.28662	0.103
CEMIP	0.102175	0.418
CEMP1	0.62561	0.00173
CEND1	1.01203	0.000161
CENPA	0.0863474	0.397
CENPB	0.17102	0.388
CENPBD1P1	0.080478	0.724
CENPC	-0.884378	0.000248
CENPE	0.0621095	0.486
CENPF	0.114306	0.2
CENPI	0.219801	0.0711
CENPJ	0.205518	0.183
CENPM	0.253138	0.0502
CENPN	-0.225048	0.0531
CENPO	0.1463	0.282
CENPQ	-0.342896	0.0301
CENPT	0.280002	0.32
CENPU	-0.460249	0.177
CEP104	-0.250271	0.0637
CEP112	-0.425981	0.105
CEP131	0.148329	0.457
CEP135	-0.147538	0.529
CEP152	0.17748	0.236
CEP162	-0.164353	0.288
CEP164	0.360102	0.021
CEP170B	0.820745	0.00127
CEP192	-0.784025	0.00497
CEP250	0.182493	0.202
CEP290	-0.277229	0.201
CEP295	-0.0170818	0.83
CEP350	0.846518	0.00196
CEP41	-0.0241928	0.785
CEP55	0.136624	0.163
CEP57	-1.07169	0.0126
CEP63	-0.996991	0.000734
CEP68	-0.705665	0.06
CEP70	-0.0443292	0.785
CEP72	0.0222223	0.84
CEP76	-0.780159	0.000594
CEP83	-0.465495	0.00392
CEP85	0.472109	0.0479
CEP97	0.0312556	0.729
CEPT1	-0.0090498	0.973
CER1	0.665243	0.00634
CERK	-0.426988	0.0697
CERS2	-0.293063	0.186
CERS4	0.0271174	0.921
CERS6	-0.842517	0.023
CES1P1	0.440148	0.0057
CES2	1.0072	0.0012
CES3	0.473106	0.0138
CETN1	0.340306	0.0691
CETN2	-0.800081	0.0363
CETN3	-1.63143	0.00501
CETP	0.194571	0.261
CFAP20	-1.06279	0.00115
CFAP43	0.0008104	0.993
CFAP44	-0.0784094	0.622
CFAP45	0.415736	0.0204
CFAP46	0.143752	0.16
CFAP69	-0.0548509	0.645
CFAP70	0.288108	0.0314
CFAP74	0.640677	0.00175
CFB	0.597887	0.00833
CFD	0.378996	0.111
CFDP1	0.443123	0.0118
CFH	0.824932	0.0171
CFHR2	0.290662	0.0625
CFHR4	0.208648	0.235
CFHR5	0.333374	0.0397
CFI	-0.0906764	0.843
CFL1	0.56422	0.00425
CFLAR	0.485716	0.00438
CFP	0.318331	0.0429
CFTR	0.258958	0.0436
CGA	0.482923	0.0443
CGGBP1	0.272745	0.169
CGREF1	0.145786	0.24
CGRRF1	-1.38496	0.00465
CH25H	0.064188	0.577
CHAC1	0.699889	0.0417
CHAD	0.161381	0.458
CHAF1A	0.698741	0.000282
CHAF1B	-0.0703299	0.565
CHAT	0.217536	0.0997
CHCHD2	-0.222936	0.277
CHCHD3	-0.749806	0.0263
CHCHD7	-0.406798	0.226
CHD1	-0.771437	0.00263
CHD1L	0.410172	0.0177
CHD2	0.274589	0.0667
CHD3	0.899822	0.000146
CHD4	0.851825	0.000764
CHD5	0.603631	0.0232
CHD7	-0.456206	0.114
CHD8	0.508512	0.0854
CHD9	-1.25807	0.0062
CHEK1	-0.107269	0.256
CHEK2	0.348899	0.0282
CHERP	0.417376	0.00133
CHFR	-0.125718	0.531
CHGA	-1.15969	0.0764
CHGB	-1.88139	0.00356
CHI3L1	0.553508	0.00226
CHI3L2	0.0501777	0.738
CHIA	0.323806	0.0048
CHIC2	-0.814924	0.0088
CHIT1	0.413016	0.0133
CHKA	-0.333863	0.188
CHKB	0.742373	0.0111
CHL1	-0.188073	0.0917
CHM	-0.0349838	0.749
CHML	0.0769893	0.455
CHMP1A	0.939317	0.000225
CHMP1B	-0.486663	0.0652
CHMP2A	-0.667069	0.13
CHMP2B	-1.27564	0.034
CHMP5	-0.981398	0.000866
CHMP6	0.206202	0.0998
CHMP7	0.435155	0.0052
CHN1	-0.741839	0.0346
CHN2	0.198174	0.0724
CHODL	0.0080319	0.96
CHORDC1	-0.955796	0.00558
CHP1	-0.998779	0.0215
CHP2	0.183192	0.2
CHPF	0.816709	0.00512
CHPF2	0.344532	0.198
CHPT1	-0.798826	0.0142
CHRD	0.235546	0.178
CHRDL1	-0.11046	0.435
[truncated: 10,384 more rows]
