# Supplementary material for: In silico identification and verification of ferroptosis-related genes in type 2 diabetic islets
Source: Front Endocrinol (Lausanne). 2022 Aug 5;13:946492. doi: 10.3389/fendo.2022.946492 (PMC9388850; doi:10.3389/fendo.2022.946492)
Supplement: Supplementary Table 2 — Gene Set Enrichment Analysis results for the gene expression data in GSE25724. [file Table_2.xlsx]

## Sheet: Supplementary Table S2
ID	Description	setSize	enrichmentScore	NES	pvalue	p.adjust	qvalues	rank	leading_edge	core_enrichment
REACTOME_CELLULAR_RESPONSES_TO_EXTERNAL_STIMULI	REACTOME_CELLULAR_RESPONSES_TO_EXTERNAL_STIMULI	460	-0.371672	-1.57241	0.00100705	0.0308606	0.0256467	2335	tags=30%, list=19%, signal=26%	ATP7A/SEH1L/HIKESHI/PSMC4/MAPK10/MRPL18/RBX1/SUZ12/ATP6V0B/MAPK14/RPL6/ACTR1A/RPL14/ATP6V1C1/TNFRSF21/RPL30/PSMA4/HSPA9/PSMA7/RPS3/TXN/BAG5/NBN/PSMD8/NUP88/RB1/SEC13/RPL22/PSME3/MAPK1/EEF1A1/TERF1/TNIK/RPA2/RPL10A/ATP6V1G1/MIOS/RRAGA/SIRT1/IMPACT/ATP6V0E1/MAPKAPK5/PSMD5/HIRA/BAG2/PSMB7/RPL26L1/NUP98/PSMD7/ATF2/NUP50/CYCS/UBE2D3/ACTR10/DCTN3/CEBPG/UBE2D1/TXNRD1/HSPA2/NUP155/PSMD11/ASNS/SESN1/CDK4/…
REACTOME_CELL_CYCLE_MITOTIC	REACTOME_CELL_CYCLE_MITOTIC	437	-0.423798	-1.78755	0.00101317	0.0308606	0.0256467	2818	tags=39%, list=23%, signal=31%	DYNLL1/UBE2S/PSMF1/PSMD4/RFC2/TUBGCP2/CDC27/SPDL1/CENPU/PSMA5/MCM5/NUP93/NUP133/ABL1/TUBA1B/PSMD9/NUP85/NIPBL/POLD3/NDC1/JAK2/E2F5/PDS5A/AHCTF1/CSNK2B/WAPL/LPIN1/GINS1/SEH1L/PSMC4/MYC/MNAT1/RBX1/STAG1/NDEL1/PPP2R1B/MCM4/ACTR1A/PRKAR2B/PSMA4/CHMP2A/CKS1B/MCM7/MCM2/FEN1/FBXW11/PSMA7/TUBGCP3/OPTN/TMPO/CLIP1/MCM6/SMC2/ORC5/PSMD8/NUP88/RB1/NSL1/SEC13/CEP76/CCND2/CEP192/PSME3/CETN2/MAPK1/HAUS3/RPA2/LYN…
REACTOME_M_PHASE	REACTOME_M_PHASE	304	-0.430378	-1.79046	0.00101937	0.0308606	0.0256467	2921	tags=43%, list=24%, signal=33%	LEMD3/PMF1/NUP58/TUBB3/DYNLL1/UBE2S/PSMF1/PSMD4/TUBGCP2/CDC27/SPDL1/CENPU/PSMA5/NUP93/NUP133/TUBA1B/PSMD9/NUP85/NIPBL/NDC1/PDS5A/AHCTF1/CSNK2B/WAPL/LPIN1/SEH1L/PSMC4/STAG1/NDEL1/PPP2R1B/ACTR1A/PRKAR2B/PSMA4/CHMP2A/PSMA7/TUBGCP3/TMPO/CLIP1/SMC2/PSMD8/NUP88/RB1/NSL1/SEC13/CEP76/CEP192/PSME3/CETN2/MAPK1/HAUS3/PCM1/PPP2R5E/PSMD5/PSMB7/CLASP2/NUP98/CENPC/PSMD7/SPC25/NUP50/DCTN3/MAPRE1/UBE2D1/PDS5B/NUP…
REACTOME_CLASS_I_MHC_MEDIATED_ANTIGEN_PROCESSING_PRESENTATION	REACTOME_CLASS_I_MHC_MEDIATED_ANTIGEN_PROCESSING_PRESENTATION	278	-0.505316	-2.08783	0.00102459	0.0308606	0.0256467	3049	tags=50%, list=25%, signal=38%	PSMB8/CUL2/DCAF1/HERC2/PSMB3/FBXL4/UBA6/HLA-B/SIAH1/CTSS/UBAC1/UBE2S/PSMF1/SEC61A1/PSMD4/CDC27/SEC61G/PSMA5/ERAP1/UBE2L3/PJA1/NEDD4/FBXL14/PSMD9/TRIP12/KLHL20/BLMH/UFL1/RNF130/PSMC4/STX4/RBX1/AREL1/ASB9/RNF4/RNF19B/HUWE1/HERC1/RNF41/PSMA4/UBE2W/RNF34/FBXW11/PSMA7/UBE2Q1/MKRN1/PSMD8/ITGAV/SEC13/NEDD4L/PSME3/UBR2/UBE2V2/WWP1/ARIH2/LY96/CD36/PSMD5/TRIM37/CUL1/PSMB7/RNF115/RNF114/PSMD7/UBE2D3/UBE2D1/…
REACTOME_DNA_REPAIR	REACTOME_DNA_REPAIR	236	-0.408807	-1.67577	0.00102881	0.0308606	0.0256467	3069	tags=42%, list=25%, signal=32%	UIMC1/TINF2/PIAS3/GTF2H5/RFC1/HERC2/SUMO3/TERF2/POLR2F/COPS8/RFC2/LIG4/POLR2E/RMI1/XPC/ATM/POLR2C/ACTR8/ABL1/XRCC4/USP10/RAD50/POLD3/PALB2/ASCC2/POLR2B/TOPBP1/POLR2D/WRN/XRCC6/MNAT1/RBX1/AQR/RNF4/PIAS1/RBBP8/RAD51C/COPS6/FEN1/COPS7A/NBN/MDC1/PARP2/CETN2/MLH1/TERF1/UBE2V2/RPA2/FANCL/PAXIP1/MSH2/RFC4/CUL4B/COPS3/PRKDC/TIPIN/TDG/ASCC1/RNF111/FANCF/RIF1/MSH6/APEX1/RAD23B/CUL4A/CCNH/PPIE/REV3L/COPS5/A…
REACTOME_ASPARAGINE_N_LINKED_GLYCOSYLATION	REACTOME_ASPARAGINE_N_LINKED_GLYCOSYLATION	253	-0.393682	-1.61748	0.00103093	0.0308606	0.0256467	2470	tags=37%, list=21%, signal=30%	TUBB3/CAPZA1/DYNLL1/PREB/SLC17A5/NAPA/CD55/F8/TUBA1B/RPN2/NEU1/COPA/MAGT1/TRAPPC2/GOSR1/UGGT2/ST6GALNAC5/NAPG/ALG13/MGAT4B/COPZ1/ARF4/ACTR1A/COG2/EDEM1/MAN1C1/DERL2/TMED3/SEC13/NGLY1/RNF103/B4GALT4/ST8SIA3/FPGT/TMED2/ALG6/MAN2A1/AMFR/MAN1A2/PPP6C/ACTR10/DAD1/GNE/DCTN3/RAD23B/MIA3/RNF139/SCFD1/SEC22B/CTSC/SLC35A1/EDEM3/ARCN1/TRAPPC3/ALG9/SEC24A/PDIA3/DYNC1I1/MAN1A1/ARFGAP3/ALG5/MCFD2/GFPT1/SEC23A/…
REACTOME_CELL_CYCLE_CHECKPOINTS	REACTOME_CELL_CYCLE_CHECKPOINTS	222	-0.501917	-2.04504	0.00103627	0.0308606	0.0256467	2818	tags=47%, list=23%, signal=37%	DYNLL1/UBE2S/PSMF1/PSMD4/RFC2/RMI1/CDC27/SPDL1/CENPU/PSMA5/ATM/MCM5/NUP133/RAD50/PSMD9/NUP85/AHCTF1/SEH1L/PSMC4/TOPBP1/WRN/NDEL1/RBBP8/PPP2R1B/MCM4/PSMA4/MCM7/MCM2/PSMA7/CLIP1/MCM6/NBN/MDC1/ORC5/PSMD8/NSL1/YWHAH/SEC13/PSME3/UBE2V2/RPA2/PPP2R5E/PSMD5/YWHAZ/PSMB7/RFC4/CLASP2/NUP98/CENPC/PSMD7/SPC25/CDC7/YWHAB/MAPRE1/UBE2D1/PSMD11/NUP160/PSMC2/ORC2/PSME4/MIS12/YWHAQ/ATR/NUP107/DYNC1I1/UBE2E1/PSMB1/R…
REACTOME_ANTIGEN_PROCESSING_UBIQUITINATION_PROTEASOME_DEGRADATION	REACTOME_ANTIGEN_PROCESSING_UBIQUITINATION_PROTEASOME_DEGRADATION	217	-0.521316	-2.11646	0.00104603	0.0308606	0.0256467	3049	tags=53%, list=25%, signal=40%	PSMB8/CUL2/DCAF1/HERC2/PSMB3/FBXL4/UBA6/SIAH1/UBAC1/UBE2S/PSMF1/PSMD4/CDC27/PSMA5/UBE2L3/PJA1/NEDD4/FBXL14/PSMD9/TRIP12/KLHL20/BLMH/UFL1/RNF130/PSMC4/RBX1/AREL1/ASB9/RNF4/RNF19B/HUWE1/HERC1/RNF41/PSMA4/UBE2W/RNF34/FBXW11/PSMA7/UBE2Q1/MKRN1/PSMD8/NEDD4L/PSME3/UBR2/UBE2V2/WWP1/ARIH2/PSMD5/TRIM37/CUL1/PSMB7/RNF115/RNF114/PSMD7/UBE2D3/UBE2D1/RNF111/PSMD11/ANAPC13/PSMC2/UBE2D2/FBXO9/UBE2M/UBA5/BTBD1/U…
REACTOME_MITOTIC_METAPHASE_AND_ANAPHASE	REACTOME_MITOTIC_METAPHASE_AND_ANAPHASE	199	-0.486011	-1.96378	0.00105042	0.0308606	0.0256467	2992	tags=50%, list=25%, signal=38%	PSMB3/CCNB1/LEMD3/PMF1/NUP58/TUBB3/DYNLL1/UBE2S/PSMF1/PSMD4/CDC27/SPDL1/CENPU/PSMA5/NUP93/NUP133/TUBA1B/PSMD9/NUP85/NDC1/PDS5A/AHCTF1/WAPL/SEH1L/PSMC4/STAG1/NDEL1/PPP2R1B/PSMA4/CHMP2A/PSMA7/TMPO/CLIP1/PSMD8/NSL1/SEC13/PSME3/PPP2R5E/PSMD5/PSMB7/CLASP2/NUP98/CENPC/PSMD7/SPC25/MAPRE1/UBE2D1/PDS5B/NUP155/PSMD11/ANKLE2/NUP160/NUP205/PSMC2/SMC1A/PSME4/SPAST/MIS12/NUP107/DYNC1I1/UBE2E1/PSMB1/PSMB4/CDC23…
REACTOME_TRANSLATION	REACTOME_TRANSLATION	208	-0.443264	-1.79602	0.00105152	0.0308606	0.0256467	2926	tags=44%, list=24%, signal=34%	EIF3F/MRPL49/MRPS11/PABPC1/RPS15A/MRPS27/SEC61A1/EIF3H/RPL8/SEC61G/MRPS16/OXA1L/MRPS18B/RPN2/MRPL40/HARS2/RPL7/SSR4/MRPL23/EIF2B2/MRPL18/MRPL17/MRPS10/RPL6/EEF2/RPL14/MRPL35/RPL30/MRPS2/PPA2/MRPS33/MTIF2/ETF1/PTCD3/SPCS3/NARS2/RPS3/DAP3/MRPS22/SRPRB/MRPL34/RPL22/PPA1/EIF3E/EEF1A1/MRPL9/RPL10A/SRPRA/SRP19/EIF4H/FARSA/MRPL58/RPL26L1/MRPS15/GSPT2/TRAM1/MRPL22/EIF2S1/MRPS14/EIF2B1/SPCS2/EIF3A/SSR3/RP…
REACTOME_HIV_INFECTION	REACTOME_HIV_INFECTION	201	-0.497432	-2.0115	0.00105263	0.0308606	0.0256467	3049	tags=53%, list=25%, signal=40%	PSMB8/TSG101/AP2B1/GTF2H5/PSMB3/TBP/TAF11/NUP58/CXCR4/CDK9/PPIA/POLR2F/SUPT16H/PSMF1/PSMD4/LIG4/POLR2E/PSMA5/POLR2C/NUP93/NUP133/NCBP1/XRCC4/PSMD9/NUP85/KPNA1/SUPT4H1/NDC1/CCNT2/POLR2B/SEH1L/GTF2E1/PSMC4/POLR2D/XRCC6/MNAT1/RBX1/PSMA4/FYN/VPS4B/CHMP2A/FEN1/PSMA7/PSMD8/NUP88/SEC13/NEDD4L/PSME3/ELMO1/GTF2A2/NPM1/RNMT/PSMD5/PSMB7/NUP98/PSMD7/NUP50/PDCD6IP/NUP155/PSMD11/GTF2E2/NUP160/B2M/NMT1/CCNH/CHM…
REACTOME_DEUBIQUITINATION	REACTOME_DEUBIQUITINATION	204	-0.411173	-1.66345	0.00105374	0.0308606	0.0256467	1804	tags=28%, list=15%, signal=25%	SMAD2/ASXL2/NEDD8/PSMD8/USP3/PSME3/USP25/USP8/CYLD/PSMD5/SMAD4/MAP3K7/USP24/PSMB7/BECN1/PSMD7/UCHL5/PTEN/UBE2D1/UCHL3/STAM2/PSMD11/JOSD1/RAD23B/KAT2B/PSMC2/IDE/MAT2B/TGFBR2/PSME4/ACTL6A/TNKS/OGT/ACTB/PSMB1/PSMB4/RHOA/PSMA2/PSMD1/VDAC3/PSMC3/PSMB5/SNX3/STAM/PSMA1/PSMD12/ATXN7/PSMD14/PSMC6/USP9X/PSMD6/APC/VDAC1/UCHL1/PSMD10/USP16/PSMA3/TOMM20
REACTOME_PROCESSING_OF_CAPPED_INTRON_CONTAINING_PRE_MRNA	REACTOME_PROCESSING_OF_CAPPED_INTRON_CONTAINING_PRE_MRNA	198	-0.507083	-2.04663	0.00105374	0.0308606	0.0256467	2922	tags=53%, list=24%, signal=41%	METTL3/DNAJC8/NUP58/USP39/PRPF4/GPKOW/FIP1L1/POLR2F/POLR2E/SRSF5/HNRNPR/THOC2/PRPF8/POLR2C/WBP4/LSM8/NUP93/NUP133/RBM8A/NCBP1/THOC6/CSTF3/CHTOP/SNRNP40/PRCC/NUP85/SNRPA1/LSM6/ELAVL1/NDC1/LSM2/HNRNPA3/POLR2B/PCBP2/SEH1L/POLR2D/SRSF6/AQR/SNRPD3/CLP1/DHX9/LSM5/SRSF11/HNRNPM/TXNL4A/EIF4A3/CSTF2T/RBM5/UPF3B/LSM7/NUP88/SEC13/NUDT21/CSTF1/SNRNP25/GCFC2/PPWD1/CRNKL1/NUP98/CDC5L/PCF11/NUP50/SMNDC1/NUP155/…
REACTOME_MITOTIC_G2_G2_M_PHASES	REACTOME_MITOTIC_G2_G2_M_PHASES	174	-0.400312	-1.60312	0.00106157	0.0308606	0.0256467	2302	tags=33%, list=19%, signal=27%	PSMC4/MNAT1/RBX1/PPP2R1B/ACTR1A/PRKAR2B/PSMA4/FBXW11/PSMA7/TUBGCP3/OPTN/PSMD8/CEP76/CEP192/PSME3/CETN2/HAUS3/PCM1/PSMD5/CUL1/PSMB7/PSMD7/DCTN3/MAPRE1/PSMD11/CCNH/PSMC2/CEP63/PPP1CB/PSME4/TUBB/CEP57/PSMB1/PSMB4/PSMA2/PSMD1/XPO1/PPP1R12A/PPP2CA/AKAP9/PSMC3/PSMB5/PAFAH1B1/PSMA1/PSMD12/PSMD14/PPP2CB/TUBG1/PSMC6/NME7/PSMD6/RBBP4/SKP1/CDK7/PSMD10/PSMA3/HSP90AB1
WP_CILIARY_LANDSCAPE	WP_CILIARY_LANDSCAPE	177	-0.403253	-1.61227	0.00106383	0.0308606	0.0256467	2828	tags=37%, list=23%, signal=29%	TMED1/DYNLL1/IQGAP1/COPS8/MCM5/NUP133/TTC30A/HSPB11/MAPRE2/ACSL3/MCM9/APMAP/PSMC4/DNPEP/IFT52/MCM4/ARMC8/MFAP1/COPS6/MCM7/MCM2/COPS7A/MCM6/EXOC2/PSMD8/IFT81/NUP88/RB1/EHBP1/ARL8B/HDAC2/COX6C/RANBP9/MSH2/PSMD7/COPS3/TBC1D4/WDR26/SMC4/WNK1/UBE2D2/COPS5/BBS4/BBIP1/ARFGAP3/IFT57/EXOC1/VIM/NEK7/AIMP1/DYNC1LI1/PAFAH1B1/PSMD12/COPS2/COPS4/LZTFL1/DYNLT3/PSMC6/RAB21/NEFM/APC/RAB14/PGRMC2/RAB2A/NDUFA5
REACTOME_NEDDYLATION	REACTOME_NEDDYLATION	168	-0.489388	-1.95195	0.00106724	0.0308606	0.0256467	2804	tags=45%, list=23%, signal=35%	PSMF1/COPS8/PSMD4/COMMD3/PSMA5/DCAF16/FBXL14/COMMD10/PSMD9/RBBP7/KLHL20/PSMC4/RBX1/PUM2/ASB9/PSMA4/COPS6/DCAF6/FBXW11/PSMA7/COPS7A/SOCS6/NEDD8/PSMD8/FEM1C/PSME3/TULP4/PSMD5/CUL1/PSMB7/PSMD7/CUL4B/COPS3/UBE2D3/FEM1B/UBE2D1/UCHL3/PSMD11/CUL4A/PSMC2/UBE2D2/FBXO9/UBE2M/BTBD1/RNF7/FBXO21/PSME4/COPS5/UBA3/CAND1/PSMB1/SOCS5/PSMB4/PSMA2/DCUN1D4/PSMD1/PSMC3/PSMB5/PSMA1/PSMD12/COPS2/COMMD8/PSMD14/COPS4/WSB…
REACTOME_SEPARATION_OF_SISTER_CHROMATIDS	REACTOME_SEPARATION_OF_SISTER_CHROMATIDS	161	-0.52731	-2.09338	0.00107296	0.0308606	0.0256467	2902	tags=51%, list=24%, signal=39%	PMF1/TUBB3/DYNLL1/UBE2S/PSMF1/PSMD4/CDC27/SPDL1/CENPU/PSMA5/NUP133/TUBA1B/PSMD9/NUP85/PDS5A/AHCTF1/WAPL/SEH1L/PSMC4/STAG1/NDEL1/PPP2R1B/PSMA4/PSMA7/CLIP1/PSMD8/NSL1/SEC13/PSME3/PPP2R5E/PSMD5/PSMB7/CLASP2/NUP98/CENPC/PSMD7/SPC25/MAPRE1/UBE2D1/PDS5B/PSMD11/NUP160/PSMC2/SMC1A/PSME4/MIS12/NUP107/DYNC1I1/UBE2E1/PSMB1/PSMB4/CDC23/PSMA2/PSMD1/BUB3/ZWINT/XPO1/NUP37/ANAPC10/RAD21/PPP2CA/KIF2A/CDC16/PPP1CC…
REACTOME_DISORDERS_OF_TRANSMEMBRANE_TRANSPORTERS	REACTOME_DISORDERS_OF_TRANSMEMBRANE_TRANSPORTERS	152	-0.442013	-1.7504	0.00107643	0.0308606	0.0256467	2898	tags=41%, list=24%, signal=32%	NUP58/BSG/PSMF1/SLC17A5/PSMD4/PSMA5/NUP93/NUP133/PSMD9/NUP85/NDC1/SEH1L/PSMC4/PSMA4/DERL2/PSMA7/SLC2A10/ABCA1/SLC33A1/PSMD8/ERLIN1/SLC35A3/NUP88/SEC13/ERLIN2/PSME3/SLC11A2/PSMD5/PSMB7/NUP98/PSMD7/NUP50/NUP155/PSMD11/NUP160/NUP205/PSMC2/SLC35A1/PSME4/SLC2A2/NUP107/PSMB1/PSMB4/PSMA2/NUP54/NUP153/PSMD1/NUP37/SLC26A2/PSMC3/PSMB5/ABCC8/PSMA1/PSMD12/PSMD14/PSMC6/PSMD6/RANBP2/SEL1L/PSMD10/SLC9A6/PSMA3/D…
REACTOME_UB_SPECIFIC_PROCESSING_PROTEASES	REACTOME_UB_SPECIFIC_PROCESSING_PROTEASES	144	-0.440756	-1.7369	0.00107991	0.0308606	0.0256467	2807	tags=40%, list=23%, signal=31%	VDAC2/PSMF1/PSMD4/PSMA5/USP12/USP10/IL33/PSMD9/SMAD7/SMAD1/RHOT1/PSMC4/MYC/PSMA4/USP14/PSMA7/SMAD2/PSMD8/USP3/PSME3/USP25/USP8/CYLD/PSMD5/SMAD4/MAP3K7/USP24/PSMB7/BECN1/PSMD7/PTEN/STAM2/PSMD11/PSMC2/IDE/MAT2B/PSME4/TNKS/PSMB1/PSMB4/PSMA2/PSMD1/VDAC3/PSMC3/PSMB5/SNX3/PSMA1/PSMD12/ATXN7/PSMD14/PSMC6/USP9X/PSMD6/VDAC1/PSMD10/USP16/PSMA3/TOMM20
REACTOME_MRNA_SPLICING	REACTOME_MRNA_SPLICING	154	-0.49036	-1.93735	0.00108225	0.0308606	0.0256467	2907	tags=52%, list=24%, signal=40%	DNAJC8/USP39/PRPF4/GPKOW/FIP1L1/POLR2F/POLR2E/SRSF5/HNRNPR/PRPF8/POLR2C/WBP4/LSM8/RBM8A/NCBP1/CSTF3/SNRNP40/PRCC/SNRPA1/LSM6/ELAVL1/LSM2/HNRNPA3/POLR2B/PCBP2/POLR2D/SRSF6/AQR/SNRPD3/CLP1/DHX9/LSM5/SRSF11/HNRNPM/TXNL4A/EIF4A3/CSTF2T/RBM5/UPF3B/LSM7/NUDT21/CSTF1/SNRNP25/GCFC2/PPWD1/CRNKL1/CDC5L/PCF11/SMNDC1/SNRPB/HNRNPA2B1/SRSF1/PPIE/PQBP1/SNW1/NCBP2/SNRNP27/PCBP1/SNRPE/HNRNPF/DDX46/WBP11/SF3B1/SRS…
REACTOME_S_PHASE	REACTOME_S_PHASE	142	-0.583715	-2.29074	0.00108578	0.0308606	0.0256467	2808	tags=56%, list=23%, signal=43%	UBE2S/PSMF1/PSMD4/RFC2/CDC27/PSMA5/MCM5/PSMD9/POLD3/E2F5/PDS5A/WAPL/GINS1/PSMC4/MYC/MNAT1/RBX1/STAG1/MCM4/PSMA4/CKS1B/MCM7/MCM2/FEN1/PSMA7/MCM6/ORC5/PSMD8/RB1/PSME3/RPA2/PSMD5/CUL1/PSMB7/PRIM1/RFC4/PSMD7/UBE2D1/PDS5B/PSMD11/CDK4/CCNH/PSMC2/ORC2/SMC1A/PSME4/TFDP1/UBE2E1/PSMB1/RFC3/ORC3/RBL2/PSMB4/CDC23/PSMA2/PSMD1/ANAPC10/RAD21/CDKN1B/PCNA/CDC16/PSMC3/RFC5/PSMB5/STAG2/SMC3/PSMA1/ANAPC5/PSMD12/PSMD…
REACTOME_REGULATION_OF_EXPRESSION_OF_SLITS_AND_ROBOS	REACTOME_REGULATION_OF_EXPRESSION_OF_SLITS_AND_ROBOS	139	-0.431209	-1.68724	0.00109409	0.0308606	0.0256467	3266	tags=45%, list=27%, signal=33%	RPL41/PSMB6/PSMD3/RPL12/RPL29/PSMB8/CUL2/PSMB3/PABPC1/RPS15A/PSMF1/PSMD4/UPF2/RPL8/PSMA5/RBM8A/NCBP1/PSMD9/RPL7/PSMC4/RBX1/RPL6/RPL14/RPL30/PSMA4/ETF1/EIF4A3/PSMA7/RPS3/UPF3B/PSMD8/RPL22/PSME3/RPL10A/PSMD5/PSMB7/RPL26L1/GSPT2/PSMD7/PSMD11/PSMC2/PSME4/NCBP2/PSMB1/PSMB4/RPS7/PSMA2/PSMD1/RPL15/PSMC3/PSMB5/PSMA1/PSMD12/PSMD14/PSMC6/ISL1/PSMD6/RPLP0/GSPT1/ROBO1/PSMD10/PSMA3/UPF3A
REACTOME_MITOTIC_G1_PHASE_AND_G1_S_TRANSITION	REACTOME_MITOTIC_G1_PHASE_AND_G1_S_TRANSITION	140	-0.52131	-2.0397	0.00109529	0.0308606	0.0256467	2395	tags=46%, list=20%, signal=37%	PSMF1/PSMD4/PSMA5/MCM5/ABL1/PSMD9/JAK2/E2F5/PSMC4/MYC/MNAT1/PPP2R1B/MCM4/PSMA4/CKS1B/MCM7/MCM2/PSMA7/MCM6/ORC5/PSMD8/RB1/CCND2/PSME3/RPA2/LYN/GMNN/PSMD5/CUL1/PSMB7/PRIM1/PSMD7/CDC7/PSMD11/CDK4/CCNH/PSMC2/ORC2/TFDP1/PSMB1/ORC3/RBL2/PSMB4/PSMA2/PSMD1/CDKN1B/PPP2CA/PCNA/PSMC3/PSMB5/DBF4/PSMA1/PSMD12/PSMD14/PPP2CB/RPA1/PSMC6/PSMD6/RBBP4/SKP1/CDK7/POLE3/PSMD10/PSMA3
KEGG_HUNTINGTONS_DISEASE	KEGG_HUNTINGTONS_DISEASE	136	-0.40433	-1.57736	0.00109769	0.0308606	0.0256467	3091	tags=41%, list=26%, signal=31%	NDUFA10/NDUFB3/AP2B1/TBP/NDUFB2/POLR2F/VDAC2/POLR2E/COX5B/POLR2C/COX5A/NDUFB8/NDUFS3/CLTC/UQCRQ/NDUFA7/POLR2B/COX7A2/COX7A2L/POLR2D/CASP3/COX7C/NDUFB4/NDUFA6/NDUFA8/PPID/HDAC2/COX6C/NDUFB5/TFAM/CREB3L2/CYCS/UQCRFS1/ITPR1/CREB1/NDUFV2/SDHC/SLC25A5/CYC1/NDUFB6/NDUFS1/NDUFS4/RCOR1/PLCB4/TBPL1/IFT57/SDHD/VDAC3/SLC25A6/PLCB1/AP2M1/POLR2K/VDAC1/SDHB/NDUFA5/UQCRC2
REACTOME_PROTEIN_LOCALIZATION	REACTOME_PROTEIN_LOCALIZATION	133	-0.444001	-1.73494	0.0010989	0.0308606	0.0256467	2911	tags=45%, list=24%, signal=35%	EPHX2/PEX1/TIMM10/SLC27A2/CHCHD7/ACO2/GNPAT/EHHADH/CMC4/PITRM1/PEX19/BCS1L/TIMM44/ACOX1/SEC61G/PHYH/HMOX1/GRPEL1/NDUFB8/CYB5A/FXN/AGXT/MPV17/AGPS/PEX5/IDH3G/COQ2/HSPA9/SLC25A17/IDH1/CHCHD3/ZFAND6/SLC25A13/FIS1/UBE2D3/UBE2D1/PEX13/PEX3/UBE2D2/IDE/CYC1/ABCD3/SAMM50/HSD17B4/PEX11B/PRNP/TIMM17A/PEX7/SLC25A6/HSPD1/MTX2/SERP1/USP9X/CAT/ECI2/SLC25A12/VDAC1/PEX2/TOMM20/SCP2
KEGG_ALZHEIMERS_DISEASE	KEGG_ALZHEIMERS_DISEASE	129	-0.415817	-1.6154	0.00111235	0.0308606	0.0256467	3091	tags=40%, list=26%, signal=30%	NDUFA10/NDUFB3/FADD/ADAM17/NDUFB2/BACE1/PSEN2/COX5B/COX5A/NDUFB8/NDUFS3/UQCRQ/NDUFA7/COX7A2/COX7A2L/CASP3/COX7C/NDUFB4/NDUFA6/NDUFA8/ADAM10/PSEN1/PSENEN/MAPK1/COX6C/NDUFB5/CYCS/UQCRFS1/ITPR1/CHP1/NDUFV2/SDHC/ATP2A2/IDE/CYC1/SNCA/NDUFB6/NDUFS1/NDUFS4/PPP3CB/PLCB4/SDHD/PPP3CC/EIF2AK3/PLCB1/CACNA1D/PPP3CA/SDHB/GAPDH/NDUFA5/NAE1/UQCRC2
REACTOME_HIV_LIFE_CYCLE	REACTOME_HIV_LIFE_CYCLE	129	-0.454864	-1.76709	0.00111235	0.0308606	0.0256467	3030	tags=50%, list=25%, signal=38%	TSG101/GTF2H5/TBP/TAF11/NUP58/CXCR4/CDK9/PPIA/POLR2F/SUPT16H/LIG4/POLR2E/POLR2C/NUP93/NUP133/NCBP1/XRCC4/NUP85/KPNA1/SUPT4H1/NDC1/CCNT2/POLR2B/SEH1L/GTF2E1/POLR2D/XRCC6/MNAT1/VPS4B/CHMP2A/FEN1/NUP88/SEC13/NEDD4L/GTF2A2/RNMT/NUP98/NUP50/PDCD6IP/NUP155/GTF2E2/NUP160/NMT1/CCNH/CHMP5/NUP205/NELFCD/GTF2B/TAF7/PSIP1/NCBP2/GTF2H1/NUP107/NUP54/NUP153/XPO1/NUP37/TAF2/RAN/CHMP2B/POLR2K/XRCC5/RANBP2/CDK7/TC…
REACTOME_DNA_REPLICATION	REACTOME_DNA_REPLICATION	115	-0.586868	-2.26635	0.00111607	0.0308606	0.0256467	2808	tags=54%, list=23%, signal=42%	UBE2S/PSMF1/PSMD4/RFC2/CDC27/PSMA5/MCM5/PSMD9/POLD3/GINS1/PSMC4/RBX1/MCM4/PSMA4/MCM7/MCM2/FEN1/PSMA7/MCM6/ORC5/PSMD8/PSME3/RPA2/GMNN/PSMD5/CUL1/PSMB7/PRIM1/RFC4/PSMD7/CDC7/UBE2D1/PSMD11/PSMC2/ORC2/PSME4/UBE2E1/PSMB1/RFC3/ORC3/PSMB4/CDC23/PSMA2/PSMD1/ANAPC10/PCNA/CDC16/PSMC3/RFC5/PSMB5/DBF4/PSMA1/ANAPC5/PSMD12/PSMD14/RPA1/PSMC6/PSMD6/SKP1/POLE3/PSMD10/PSMA3
REACTOME_FC_EPSILON_RECEPTOR_FCERI_SIGNALING	REACTOME_FC_EPSILON_RECEPTOR_FCERI_SIGNALING	123	-0.455485	-1.76228	0.00111857	0.0308606	0.0256467	2085	tags=37%, list=17%, signal=31%	PSMA4/SOS1/MALT1/FYN/FBXW11/PSMA7/PSMD8/PSME3/MAPK1/NRAS/LYN/AHCYL1/PSMD5/MAP3K7/CUL1/PSMB7/PSMD7/UBE2D1/PSMD11/ITPR1/MAP2K4/PSMC2/UBE2D2/PSME4/KRAS/PSMB1/PPP3CB/PSMB4/MAPK9/PSMA2/PSMD1/PSMC3/PIK3CA/PSMB5/PSMA1/PSMD12/PSMD14/UBE2N/PSMC6/PSMD6/SKP1/PSMD10/PSMA3/PPP3CA/CHUK
REACTOME_SIGNALING_BY_HEDGEHOG	REACTOME_SIGNALING_BY_HEDGEHOG	123	-0.422967	-1.63647	0.00111857	0.0308606	0.0256467	3049	tags=43%, list=25%, signal=33%	PSMB8/WDR19/PSMB3/ADAM17/TUBB3/PSMF1/PSMD4/PSMA5/TUBA1B/PSMD9/GAS1/DYNC2H1/PSMC4/RBX1/IFT52/SPOP/PRKAR2B/PSMA4/DERL2/CDC73/PSMA7/PSMD8/PRKACB/PSME3/PSMD5/CUL1/PSMB7/PSMD7/CSNK1A1/PSMD11/PSMC2/PTCH1/PSME4/PSMB1/PSMB4/PSMA2/PSMD1/IFT57/PSMC3/PSMB5/PSMA1/PSMD12/P4HB/PSMD14/PSMC6/PSMD6/SKP1/SEL1L/CUL3/GNAS/PSMD10/PSMA3/PRKAR1A
REACTOME_C_TYPE_LECTIN_RECEPTORS_CLRS_	REACTOME_C_TYPE_LECTIN_RECEPTORS_CLRS_	121	-0.464184	-1.79409	0.00111982	0.0308606	0.0256467	2085	tags=36%, list=17%, signal=30%	PSMA4/MALT1/FYN/RAF1/FBXW11/PSMA7/PSMD8/PRKACB/PSME3/NRAS/LYN/AHCYL1/PSMD5/MAP3K7/CUL1/PSMB7/PSMD7/UBE2D1/PSMD11/ITPR1/PSMC2/UBE2D2/UBE2M/PSME4/UBA3/KRAS/PSMB1/PPP3CB/PSMB4/PSMA2/PSMD1/PSMC3/PSMB5/PSMA1/PSMD12/PSMD14/UBE2N/PSMC6/PSMD6/SKP1/PSMD10/PSMA3/PPP3CA/CHUK
REACTOME_THE_CITRIC_ACID_TCA_CYCLE_AND_RESPIRATORY_ELECTRON_TRANSPORT	REACTOME_THE_CITRIC_ACID_TCA_CYCLE_AND_RESPIRATORY_ELECTRON_TRANSPORT	121	-0.551568	-2.13183	0.00111982	0.0308606	0.0256467	3133	tags=50%, list=26%, signal=37%	SUCLG1/NDUFA10/NDUFB3/LDHB/ACO2/BSG/NDUFB2/NNT/COX5B/HAGH/COX5A/NDUFAF3/NDUFB8/NDUFS3/NDUFAF4/UQCRQ/NDUFA7/FH/COX7A2L/COX7C/IDH3G/NDUFB4/NDUFA6/NDUFA8/COQ10B/PDK3/IDH3B/DLAT/COX6C/NDUFB5/CYCS/NDUFAF1/PDHB/UQCRFS1/GLO1/MPC1/MDH2/NDUFV2/SDHC/CYC1/ETFDH/NDUFB6/NDUFS1/NDUFS4/MPC2/SDHD/TMEM126B/PDHX/IDH3A/SUCLG2/ME1/VDAC1/SUCLA2/ME2/ETFA/SDHB/NDUFA5/COX11/DLD/UQCRC2
KEGG_CELL_CYCLE	KEGG_CELL_CYCLE	114	-0.45022	-1.73336	0.00112233	0.0308606	0.0256467	2272	tags=43%, list=19%, signal=35%	CDC27/ATM/MCM5/ABL1/E2F5/MYC/RBX1/STAG1/MCM4/MCM7/MCM2/MCM6/SMAD2/ORC5/RB1/YWHAH/CCND2/HDAC2/YWHAZ/SMAD4/GADD45A/CUL1/CDC7/YWHAB/PRKDC/CDK4/ANAPC13/CCNH/ORC2/SMC1A/TFDP1/YWHAQ/ATR/ORC3/RBL2/CDC23/BUB3/ANAPC10/RAD21/CDKN1B/PCNA/CDC16/STAG2/DBF4/SMC3/ANAPC5/CDC14B/SKP1/CDK7
WP_MRNA_PROCESSING	WP_MRNA_PROCESSING	113	-0.487312	-1.87471	0.00112233	0.0308606	0.0256467	2971	tags=55%, list=25%, signal=42%	CELF2/METTL3/DNAJC8/PRPF4/HNRNPAB/SRSF5/HNRNPR/PRMT1/PRPF8/NCBP1/CSTF3/NONO/SNRNP40/SNRPA1/LSM2/PCBP2/SRSF6/CLK4/SPOP/SNRPD3/CLP1/DHX9/HNRNPM/TXNL4A/CSTF2T/RBM5/LSM7/PRPF4B/NUDT21/CSTF1/RNMT/RBM39/SREK1/DICER1/SNRPB/HNRNPA2B1/SRSF1/SMC1A/DDX1/NCBP2/SFPQ/SNRPE/PTBP2/SF3B1/SRSF7/CDC40/TMED10/HNRNPD/SNRPD1/HNRNPC/PRPF18/SRSF10/SRPK2/SRRM1/YBX1/SRP54/CLK1/SRSF3/HNRNPK/DHX15/TRA2B/PAPOLA
REACTOME_HOST_INTERACTIONS_OF_HIV_FACTORS	REACTOME_HOST_INTERACTIONS_OF_HIV_FACTORS	117	-0.52557	-2.02645	0.00112613	0.0308606	0.0256467	3049	tags=56%, list=25%, signal=43%	PSMB8/AP2B1/PSMB3/NUP58/CDK9/PPIA/PSMF1/PSMD4/PSMA5/NUP93/NUP133/PSMD9/NUP85/KPNA1/NDC1/SEH1L/PSMC4/RBX1/PSMA4/FYN/PSMA7/PSMD8/NUP88/SEC13/PSME3/ELMO1/NPM1/PSMD5/PSMB7/NUP98/PSMD7/NUP50/NUP155/PSMD11/NUP160/B2M/NUP205/PSMC2/SLC25A5/PSME4/PSIP1/ATP6V1H/NUP107/PSMB1/PSMB4/PSMA2/NUP54/NUP153/PSMD1/XPO1/NUP37/PSMC3/PSMB5/RAN/SLC25A6/PSMA1/AP2M1/PSMD12/PSMD14/PSMC6/PSMD6/SKP1/CUL5/RANBP2/PSMD10/PSMA3
REACTOME_G2_M_CHECKPOINTS	REACTOME_G2_M_CHECKPOINTS	118	-0.537063	-2.0693	0.00112867	0.0308606	0.0256467	3069	tags=56%, list=25%, signal=42%	UIMC1/PSMB8/HERC2/PSMB3/CCNB1/PSMF1/PSMD4/RFC2/RMI1/PSMA5/ATM/MCM5/RAD50/PSMD9/PSMC4/TOPBP1/WRN/RBBP8/MCM4/PSMA4/MCM7/MCM2/PSMA7/MCM6/NBN/MDC1/ORC5/PSMD8/YWHAH/PSME3/UBE2V2/RPA2/PSMD5/YWHAZ/PSMB7/RFC4/PSMD7/CDC7/YWHAB/PSMD11/PSMC2/ORC2/PSME4/YWHAQ/ATR/PSMB1/RFC3/ORC3/PSMB4/PSMA2/PSMD1/RAD17/PSMC3/RFC5/PSMB5/DBF4/PSMA1/PSMD12/PSMD14/UBE2N/RPA1/PSMC6/PSMD6/SUMO1/PSMD10/PSMA3
KEGG_UBIQUITIN_MEDIATED_PROTEOLYSIS	KEGG_UBIQUITIN_MEDIATED_PROTEOLYSIS	111	-0.48256	-1.84757	0.00113766	0.0308606	0.0256467	2256	tags=40%, list=19%, signal=33%	RBX1/PIAS1/HUWE1/HERC1/UBE2W/FBXW11/UBE2Q1/UBR5/NEDD4L/UBA2/WWP1/FANCL/TRIM37/CUL1/SAE1/CUL4B/UBE2D3/UBE2D1/CUL4A/ANAPC13/UBE2D2/UBE2M/UBE3A/UBE4A/RNF7/UBA3/UBE2E1/UBE3C/CDC23/ANAPC10/CDC16/UBE2A/UBE2J1/UBE2B/ANAPC5/UBE2N/UBE3B/UBE2E3/SKP1/CUL5/UBE2G1/UBE2K/CUL3/RCHY1
REACTOME_TRANSCRIPTIONAL_REGULATION_BY_RUNX2	REACTOME_TRANSCRIPTIONAL_REGULATION_BY_RUNX2	108	-0.433195	-1.65822	0.00113766	0.0308606	0.0256467	2804	tags=42%, list=23%, signal=32%	PSMF1/PSMD4/STAT1/PSMA5/ABL1/MAF/PSMD9/SMAD1/PSMC4/RBX1/PPM1D/PSMA4/PSMA7/PSMD8/RB1/PSME3/MAPK1/WWP1/PSMD5/SMAD4/CUL1/PSMB7/PSMD7/PSMD11/BMP2/CDK4/PSMC2/PSME4/PSMB1/PSMB4/PSMA2/PSMD1/NR3C1/PSMC3/PSMB5/PSMA1/PSMD12/PSMD14/PSMC6/PSMD6/SKP1/CBFB/PSMD10/PSMA3/YES1
WP_CELL_CYCLE	WP_CELL_CYCLE	111	-0.456777	-1.74885	0.00113766	0.0308606	0.0256467	2272	tags=44%, list=19%, signal=36%	CDC27/ATM/MCM5/ABL1/E2F5/MYC/RBX1/STAG1/MCM4/MCM7/MCM2/MCM6/SMAD2/ORC5/RB1/YWHAH/CCND2/HDAC2/YWHAZ/SMAD4/GADD45A/CUL1/CDC7/YWHAB/PRKDC/CDK4/ANAPC13/CCNH/ORC2/SMC1A/TFDP1/YWHAQ/ATR/ORC3/RBL2/CDC23/BUB3/ANAPC10/RAD21/CDKN1B/PCNA/CDC16/STAG2/DBF4/SMC3/ANAPC5/CDC14B/SKP1/CDK7
REACTOME_RESOLUTION_OF_SISTER_CHROMATID_COHESION	REACTOME_RESOLUTION_OF_SISTER_CHROMATID_COHESION	107	-0.449319	-1.71693	0.00114548	0.0308606	0.0256467	2960	tags=47%, list=25%, signal=36%	CENPQ/CLASP1/KNTC1/CCNB1/PMF1/TUBB3/DYNLL1/SPDL1/CENPU/NUP133/TUBA1B/NUP85/PDS5A/AHCTF1/WAPL/SEH1L/STAG1/NDEL1/PPP2R1B/CLIP1/NSL1/SEC13/PPP2R5E/CLASP2/NUP98/CENPC/SPC25/MAPRE1/PDS5B/NUP160/SMC1A/MIS12/NUP107/DYNC1I1/BUB3/ZWINT/XPO1/NUP37/RAD21/PPP2CA/KIF2A/PPP1CC/ITGB3BP/STAG2/DYNC1LI1/PAFAH1B1/SMC3/PPP2CB/RANBP2/PPP2R5C
REACTOME_SIGNALING_BY_THE_B_CELL_RECEPTOR_BCR_	REACTOME_SIGNALING_BY_THE_B_CELL_RECEPTOR_BCR_	103	-0.483385	-1.84322	0.00115607	0.0308606	0.0256467	2085	tags=55%, list=17%, signal=46%	HRAS/REL/PSMB6/PSMD3/PPP3R1/PIK3R1/RASGRP1/PSMB8/PSMB3/BLNK/PPIA/NFATC3/PSMF1/PSMD4/PSMA5/PSMD9/PSMC4/PSMA4/SOS1/MALT1/FYN/FBXW11/PSMA7/PSMD8/PSME3/NRAS/LYN/AHCYL1/PSMD5/MAP3K7/CUL1/PSMB7/PSMD7/PSMD11/ITPR1/PSMC2/PSME4/KRAS/PSMB1/PPP3CB/PSMB4/PSMA2/PSMD1/NCK1/PSMC3/PSMB5/TRPC1/PSMA1/PSMD12/PSMD14/PSMC6/PSMD6/SKP1/PSMD10/PSMA3/PPP3CA/CHUK
REACTOME_NUCLEOTIDE_EXCISION_REPAIR	REACTOME_NUCLEOTIDE_EXCISION_REPAIR	99	-0.476287	-1.81177	0.00115875	0.0308606	0.0256467	3051	tags=49%, list=25%, signal=37%	PIAS3/GTF2H5/RFC1/SUMO3/POLR2F/COPS8/RFC2/POLR2E/XPC/POLR2C/ACTR8/POLD3/POLR2B/POLR2D/MNAT1/RBX1/AQR/PIAS1/COPS6/COPS7A/PARP2/CETN2/UBE2V2/RPA2/RFC4/CUL4B/COPS3/RNF111/RAD23B/CUL4A/CCNH/PPIE/COPS5/ACTL6A/GTF2H1/HMGN1/ACTB/RFC3/PCNA/RFC5/COPS2/COPS4/POLR2K/UBE2N/RPA1/CDK7/SUMO1/TCEA1/POLE3
KEGG_SPLICEOSOME	KEGG_SPLICEOSOME	101	-0.541729	-2.06392	0.00116009	0.0308606	0.0256467	2880	tags=52%, list=24%, signal=40%	USP39/PRPF4/SRSF5/THOC2/PRPF8/LSM8/RBM8A/NCBP1/SNRNP40/SNRPA1/LSM6/LSM2/HNRNPA3/TRA2A/SRSF6/AQR/SNRPD3/LSM5/HNRNPM/TXNL4A/EIF4A3/SRSF8/LSM7/CRNKL1/CDC5L/HSPA2/SMNDC1/SNRPB/SRSF1/PPIE/PQBP1/SNW1/NCBP2/TCERG1/SNRNP27/RBM25/PCBP1/SNRPE/DDX46/WBP11/SF3B1/SRSF7/CDC40/SNRPD1/HNRNPC/PRPF18/SRSF10/U2SURP/BCAS2/SRSF3/HNRNPK/DHX15/TRA2B
REACTOME_HEDGEHOG_OFF_STATE	REACTOME_HEDGEHOG_OFF_STATE	97	-0.451988	-1.71583	0.00116822	0.0308606	0.0256467	3049	tags=46%, list=25%, signal=35%	PSMB8/WDR19/PSMB3/TUBB3/PSMF1/PSMD4/PSMA5/TUBA1B/PSMD9/DYNC2H1/PSMC4/RBX1/IFT52/PRKAR2B/PSMA4/PSMA7/PSMD8/PRKACB/PSME3/PSMD5/CUL1/PSMB7/PSMD7/CSNK1A1/PSMD11/PSMC2/PTCH1/PSME4/PSMB1/PSMB4/PSMA2/PSMD1/IFT57/PSMC3/PSMB5/PSMA1/PSMD12/PSMD14/PSMC6/PSMD6/SKP1/GNAS/PSMD10/PSMA3/PRKAR1A
REACTOME_ANTIGEN_PROCESSING_CROSS_PRESENTATION	REACTOME_ANTIGEN_PROCESSING_CROSS_PRESENTATION	93	-0.508541	-1.9139	0.00117509	0.0308606	0.0256467	3264	tags=53%, list=27%, signal=39%	PSMB6/PSMD3/CTSL/TLR1/PSMB8/PSMB3/HLA-B/CTSS/PSMF1/SEC61A1/PSMD4/SEC61G/PSMA5/PSMD9/PSMC4/STX4/PSMA4/PSMA7/PSMD8/ITGAV/PSME3/LY96/CD36/PSMD5/PSMB7/PSMD7/PSMD11/B2M/SEC22B/PSMC2/PSME4/VAMP3/PDIA3/PSMB1/PSMB4/PSMA2/PSMD1/PSMC3/MRC1/PSMB5/CD14/PSMA1/PSMD12/PSMD14/PSMC6/PSMD6/PSMD10/PSMA3/CHUK
REACTOME_CLEC7A_DECTIN_1_SIGNALING	REACTOME_CLEC7A_DECTIN_1_SIGNALING	90	-0.539145	-2.02358	0.00117509	0.0308606	0.0256467	2085	tags=42%, list=17%, signal=35%	PSMA4/MALT1/FBXW11/PSMA7/PSMD8/PSME3/AHCYL1/PSMD5/MAP3K7/CUL1/PSMB7/PSMD7/UBE2D1/PSMD11/ITPR1/PSMC2/UBE2D2/UBE2M/PSME4/UBA3/PSMB1/PPP3CB/PSMB4/PSMA2/PSMD1/PSMC3/PSMB5/PSMA1/PSMD12/PSMD14/UBE2N/PSMC6/PSMD6/SKP1/PSMD10/PSMA3/PPP3CA/CHUK
REACTOME_INTERLEUKIN_1_SIGNALING	REACTOME_INTERLEUKIN_1_SIGNALING	91	-0.488123	-1.83277	0.00117509	0.0308606	0.0256467	3049	tags=48%, list=25%, signal=36%	PSMB8/MAP3K8/PSMB3/TOLLIP/PSMF1/PSMD4/PSMA5/TAB2/PELI2/PSMD9/PSMC4/RBX1/PELI1/PSMA4/FBXW11/PSMA7/PSMD8/PSME3/PSMD5/MAP3K7/CUL1/PSMB7/PSMD7/PSMD11/MAP2K4/PSMC2/PSME4/MAP2K1/PSMB1/PSMB4/PSMA2/PSMD1/PSMC3/PSMB5/PSMA1/PSMD12/PSMD14/UBE2N/PSMC6/PSMD6/SKP1/PSMD10/PSMA3/CHUK
REACTOME_MITOTIC_SPINDLE_CHECKPOINT	REACTOME_MITOTIC_SPINDLE_CHECKPOINT	93	-0.490655	-1.84658	0.00117509	0.0308606	0.0256467	2902	tags=47%, list=24%, signal=36%	PMF1/DYNLL1/UBE2S/CDC27/SPDL1/CENPU/NUP133/NUP85/AHCTF1/SEH1L/NDEL1/PPP2R1B/CLIP1/NSL1/SEC13/PPP2R5E/CLASP2/NUP98/CENPC/SPC25/MAPRE1/UBE2D1/NUP160/MIS12/NUP107/DYNC1I1/UBE2E1/CDC23/BUB3/ZWINT/XPO1/NUP37/ANAPC10/PPP2CA/KIF2A/CDC16/PPP1CC/ITGB3BP/DYNC1LI1/PAFAH1B1/ANAPC5/PPP2CB/RANBP2/PPP2R5C
KEGG_PARKINSONS_DISEASE	KEGG_PARKINSONS_DISEASE	84	-0.548524	-2.04582	0.00118483	0.0308606	0.0256467	2862	tags=48%, list=24%, signal=37%	NDUFB2/VDAC2/COX5B/UBE2L3/COX5A/NDUFB8/NDUFS3/UQCRQ/NDUFA7/COX7A2/COX7A2L/CASP3/COX7C/NDUFB4/NDUFA6/NDUFA8/PPID/SLC18A2/COX6C/NDUFB5/CYCS/UQCRFS1/NDUFV2/SDHC/SLC25A5/CYC1/SNCA/NDUFB6/NDUFS1/NDUFS4/SDHD/VDAC3/SLC25A6/UBE2J1/UBE2G1/VDAC1/UCHL1/SDHB/NDUFA5/UQCRC2
REACTOME_TRNA_PROCESSING	REACTOME_TRNA_PROCESSING	84	-0.505991	-1.88718	0.00118483	0.0308606	0.0256467	3009	tags=54%, list=25%, signal=40%	ADAT1/PUS1/TRDMT1/TSEN34/TYW1/PUS3/NUP58/RPP14/TSEN2/NUP93/NUP133/NUP85/NDC1/SEH1L/POP7/CLP1/RPP40/OSGEP/POP5/TRMT13/TRMT5/NUP88/RTCB/SEC13/PUS7/NUP98/NUP50/FTSJ1/NUP155/NUP160/NUP205/MTO1/TRMT61B/QTRT2/DDX1/NUP107/NUP54/NUP153/NUP37/RAN/POP4/RANBP2/XPOT/TRMT11/TPRKB
REACTOME_ABC_FAMILY_PROTEINS_MEDIATED_TRANSPORT	REACTOME_ABC_FAMILY_PROTEINS_MEDIATED_TRANSPORT	87	-0.530579	-1.9808	0.00118624	0.0308606	0.0256467	2804	tags=55%, list=23%, signal=43%	PSMB6/PSMD3/ABCC9/ABCB7/PSMB8/PSMB3/PSMF1/PEX19/PSMD4/PSMA5/PSMD9/ABCA5/PSMC4/ABCB1/PSMA4/DERL2/PSMA7/PSMD8/ERLIN1/ERLIN2/PSME3/ABCC4/PSMD5/PSMB7/PSMD7/PSMD11/PEX3/PSMC2/EIF2S1/PSME4/ABCD3/PSMB1/PSMB4/PSMA2/PSMD1/PSMC3/PSMB5/EIF2S2/PSMA1/PSMD12/ABCG1/PSMD14/PSMC6/PSMD6/SEL1L/PSMD10/PSMA3/DERL1
WP_RETINOBLASTOMA_GENE_IN_CANCER	WP_RETINOBLASTOMA_GENE_IN_CANCER	83	-0.506009	-1.88752	0.00118765	0.0308606	0.0256467	2616	tags=40%, list=22%, signal=31%	ABL1/NPAT/RBBP7/POLD3/MYC/MCM4/MCM7/RAF1/MCM6/SMC2/RB1/DNMT1/RPA2/PRIM1/RFC4/CDC7/PRKDC/MSH6/CDK4/SAP30/SMC1A/TFDP1/RFC3/CDKN1B/PCNA/RFC5/SMC3/HMGB2/RPA1/RBBP4/SMARCA2/HLTF/DCK
KEGG_OXIDATIVE_PHOSPHORYLATION	KEGG_OXIDATIVE_PHOSPHORYLATION	82	-0.514243	-1.90882	0.00119617	0.0308606	0.0256467	2683	tags=45%, list=22%, signal=35%	COX5B/COX5A/NDUFB8/NDUFS3/UQCRQ/NDUFA7/COX7A2/COX7A2L/ATP6V0B/COX7C/ATP6V1C1/PPA2/NDUFB4/NDUFA6/NDUFA8/ATP6AP1/PPA1/ATP6V1G1/COX6C/NDUFB5/ATP6V0E1/UQCRFS1/ATP6V0A2/NDUFV2/SDHC/CYC1/NDUFB6/NDUFS1/NDUFS4/ATP6V1H/ATP6V1A/SDHD/ATP6V1B2/SDHB/NDUFA5/COX11/UQCRC2
REACTOME_DEGRADATION_OF_BETA_CATENIN_BY_THE_DESTRUCTION_COMPLEX	REACTOME_DEGRADATION_OF_BETA_CATENIN_BY_THE_DESTRUCTION_COMPLEX	76	-0.521797	-1.92153	0.00120048	0.0308606	0.0256467	2302	tags=47%, list=19%, signal=39%	PSMC4/MYC/RBX1/PPP2R1B/PSMA4/PSMA7/CTBP1/PSMD8/PSME3/PPP2R5E/PSMD5/CUL1/PSMB7/PSMD7/CSNK1A1/PSMD11/PSMC2/PSME4/PSMB1/PSMB4/PSMA2/PSMD1/PPP2CA/PSMC3/PSMB5/PSMA1/PSMD12/PSMD14/PPP2CB/PSMC6/PSMD6/APC/SKP1/PPP2R5C/PSMD10/PSMA3
REACTOME_RESPIRATORY_ELECTRON_TRANSPORT_ATP_SYNTHESIS_BY_CHEMIOSMOTIC_COUPLING_AND_HEAT_PRODUCTION_BY_UNCOUPLING_PROTEINS_	REACTOME_RESPIRATORY_ELECTRON_TRANSPORT_ATP_SYNTHESIS_BY_CHEMIOSMOTIC_COUPLING_AND_HEAT_PRODUCTION_BY_UNCOUPLING_PROTEINS_	76	-0.549525	-2.02365	0.00120048	0.0308606	0.0256467	2683	tags=43%, list=22%, signal=34%	COX5B/COX5A/NDUFAF3/NDUFB8/NDUFS3/NDUFAF4/UQCRQ/NDUFA7/COX7A2L/COX7C/NDUFB4/NDUFA6/NDUFA8/COQ10B/COX6C/NDUFB5/CYCS/NDUFAF1/UQCRFS1/NDUFV2/SDHC/CYC1/ETFDH/NDUFB6/NDUFS1/NDUFS4/SDHD/TMEM126B/ETFA/SDHB/NDUFA5/COX11/UQCRC2
REACTOME_SIGNALING_BY_NOTCH4	REACTOME_SIGNALING_BY_NOTCH4	76	-0.554089	-2.04045	0.00120048	0.0308606	0.0256467	2804	tags=50%, list=23%, signal=39%	PSMF1/PSMD4/PSEN2/PSMA5/PSMD9/PSMC4/RBX1/PSMA4/PSMA7/ADAM10/PSMD8/PSEN1/PSENEN/MAMLD1/PSME3/PSMD5/YWHAZ/CUL1/PSMB7/PSMD7/PSMD11/KAT2B/PSMC2/SNW1/PSMB1/PSMB4/PSMA2/PSMD1/PSMC3/PSMB5/PSMA1/PSMD12/PSMD14/PSMC6/PSMD6/SKP1/PSMD10/PSMA3
REACTOME_CYCLIN_A_CDK2_ASSOCIATED_EVENTS_AT_S_PHASE_ENTRY	REACTOME_CYCLIN_A_CDK2_ASSOCIATED_EVENTS_AT_S_PHASE_ENTRY	78	-0.555601	-2.0488	0.00120337	0.0308606	0.0256467	2804	tags=53%, list=23%, signal=41%	PSMF1/PSMD4/PSMA5/PSMD9/E2F5/PSMC4/MYC/MNAT1/PSMA4/CKS1B/PSMA7/PSMD8/RB1/PSME3/PSMD5/CUL1/PSMB7/PSMD7/PSMD11/CDK4/CCNH/PSMC2/TFDP1/PSMB1/RBL2/PSMB4/PSMA2/PSMD1/CDKN1B/PSMC3/PSMB5/PSMA1/PSMD12/PSMD14/PSMC6/PSMD6/RBBP4/SKP1/CDK7/PSMD10/PSMA3
REACTOME_DNA_REPLICATION_PRE_INITIATION	REACTOME_DNA_REPLICATION_PRE_INITIATION	78	-0.607651	-2.24074	0.00120337	0.0308606	0.0256467	2804	tags=55%, list=23%, signal=43%	PSMF1/PSMD4/PSMA5/MCM5/PSMD9/PSMC4/MCM4/PSMA4/MCM7/MCM2/PSMA7/MCM6/ORC5/PSMD8/PSME3/RPA2/GMNN/PSMD5/PSMB7/PRIM1/PSMD7/CDC7/PSMD11/PSMC2/ORC2/PSME4/PSMB1/ORC3/PSMB4/PSMA2/PSMD1/PSMC3/PSMB5/DBF4/PSMA1/PSMD12/PSMD14/RPA1/PSMC6/PSMD6/POLE3/PSMD10/PSMA3
REACTOME_APC_C_MEDIATED_DEGRADATION_OF_CELL_CYCLE_PROTEINS	REACTOME_APC_C_MEDIATED_DEGRADATION_OF_CELL_CYCLE_PROTEINS	77	-0.572141	-2.10359	0.00120773	0.0308606	0.0256467	3049	tags=56%, list=25%, signal=42%	PSMB8/PSMB3/CCNB1/UBE2S/PSMF1/PSMD4/CDC27/PSMA5/PSMD9/PSMC4/PSMA4/PSMA7/PSMD8/RB1/PSME3/PSMD5/CUL1/PSMB7/PSMD7/UBE2D1/PSMD11/PSMC2/PSME4/UBE2E1/PSMB1/PSMB4/CDC23/PSMA2/PSMD1/BUB3/ANAPC10/CDC16/PSMC3/PSMB5/PSMA1/ANAPC5/PSMD12/PSMD14/PSMC6/PSMD6/SKP1/PSMD10/PSMA3
REACTOME_FCERI_MEDIATED_NF_KB_ACTIVATION	REACTOME_FCERI_MEDIATED_NF_KB_ACTIVATION	74	-0.558259	-2.04181	0.00120773	0.0308606	0.0256467	2085	tags=53%, list=17%, signal=44%	PSMF1/PSMD4/PSMA5/TAB2/PSMD9/PSMC4/PSMA4/MALT1/FBXW11/PSMA7/PSMD8/PSME3/LYN/PSMD5/MAP3K7/CUL1/PSMB7/PSMD7/UBE2D1/PSMD11/PSMC2/UBE2D2/PSME4/PSMB1/PSMB4/PSMA2/PSMD1/PSMC3/PSMB5/PSMA1/PSMD12/PSMD14/UBE2N/PSMC6/PSMD6/SKP1/PSMD10/PSMA3/CHUK
REACTOME_SWITCHING_OF_ORIGINS_TO_A_POST_REPLICATIVE_STATE	REACTOME_SWITCHING_OF_ORIGINS_TO_A_POST_REPLICATIVE_STATE	79	-0.621428	-2.28985	0.00120919	0.0308606	0.0256467	2808	tags=59%, list=23%, signal=46%	UBE2S/PSMF1/PSMD4/CDC27/PSMA5/MCM5/PSMD9/PSMC4/RBX1/MCM4/PSMA4/MCM7/MCM2/PSMA7/MCM6/ORC5/PSMD8/PSME3/PSMD5/CUL1/PSMB7/PSMD7/UBE2D1/PSMD11/PSMC2/ORC2/PSME4/UBE2E1/PSMB1/ORC3/PSMB4/CDC23/PSMA2/PSMD1/ANAPC10/CDC16/PSMC3/PSMB5/PSMA1/ANAPC5/PSMD12/PSMD14/PSMC6/PSMD6/SKP1/PSMD10/PSMA3
REACTOME_DOWNSTREAM_SIGNALING_EVENTS_OF_B_CELL_RECEPTOR_BCR_	REACTOME_DOWNSTREAM_SIGNALING_EVENTS_OF_B_CELL_RECEPTOR_BCR_	73	-0.560977	-2.0449	0.001221	0.0308606	0.0256467	3366	tags=66%, list=28%, signal=48%	HRAS/REL/PSMB6/PSMD3/PPP3R1/RASGRP1/PSMB8/PSMB3/PPIA/NFATC3/PSMF1/PSMD4/PSMA5/PSMD9/PSMC4/PSMA4/MALT1/FBXW11/PSMA7/PSMD8/PSME3/NRAS/PSMD5/MAP3K7/CUL1/PSMB7/PSMD7/PSMD11/PSMC2/PSME4/KRAS/PSMB1/PPP3CB/PSMB4/PSMA2/PSMD1/PSMC3/PSMB5/PSMA1/PSMD12/PSMD14/PSMC6/PSMD6/SKP1/PSMD10/PSMA3/PPP3CA/CHUK
REACTOME_RESPIRATORY_ELECTRON_TRANSPORT	REACTOME_RESPIRATORY_ELECTRON_TRANSPORT	72	-0.568551	-2.06585	0.00123305	0.0308606	0.0256467	2683	tags=46%, list=22%, signal=36%	COX5B/COX5A/NDUFAF3/NDUFB8/NDUFS3/NDUFAF4/UQCRQ/NDUFA7/COX7A2L/COX7C/NDUFB4/NDUFA6/NDUFA8/COQ10B/COX6C/NDUFB5/CYCS/NDUFAF1/UQCRFS1/NDUFV2/SDHC/CYC1/ETFDH/NDUFB6/NDUFS1/NDUFS4/SDHD/TMEM126B/ETFA/SDHB/NDUFA5/COX11/UQCRC2
REACTOME_UCH_PROTEINASES	REACTOME_UCH_PROTEINASES	72	-0.572633	-2.08068	0.00123305	0.0308606	0.0256467	2804	tags=54%, list=23%, signal=42%	PSMF1/PSMD4/PSMA5/ACTR8/PSMD9/SMAD7/PSMC4/PSMA4/PSMA7/ASXL2/NEDD8/PSMD8/PSME3/PSMD5/PSMB7/PSMD7/UCHL5/UCHL3/PSMD11/PSMC2/TGFBR2/PSME4/ACTL6A/OGT/ACTB/PSMB1/PSMB4/PSMA2/PSMD1/PSMC3/PSMB5/PSMA1/PSMD12/PSMD14/PSMC6/PSMD6/UCHL1/PSMD10/PSMA3
REACTOME_HEDGEHOG_ON_STATE	REACTOME_HEDGEHOG_ON_STATE	71	-0.523482	-1.89823	0.00123609	0.0308606	0.0256467	2804	tags=49%, list=23%, signal=38%	PSMF1/PSMD4/PSMA5/PSMD9/GAS1/PSMC4/RBX1/SPOP/PSMA4/CDC73/PSMA7/PSMD8/PSME3/PSMD5/PSMB7/PSMD7/CSNK1A1/PSMD11/PSMC2/PTCH1/PSME4/PSMB1/PSMB4/PSMA2/PSMD1/PSMC3/PSMB5/PSMA1/PSMD12/PSMD14/PSMC6/PSMD6/CUL3/PSMD10/PSMA3
REACTOME_REGULATION_OF_RUNX2_EXPRESSION_AND_ACTIVITY	REACTOME_REGULATION_OF_RUNX2_EXPRESSION_AND_ACTIVITY	67	-0.580321	-2.07689	0.00125786	0.0308606	0.0256467	2804	tags=54%, list=23%, signal=41%	PSMF1/PSMD4/STAT1/PSMA5/PSMD9/PSMC4/RBX1/PSMA4/PSMA7/PSMD8/PSME3/WWP1/PSMD5/CUL1/PSMB7/PSMD7/PSMD11/BMP2/PSMC2/PSME4/PSMB1/PSMB4/PSMA2/PSMD1/NR3C1/PSMC3/PSMB5/PSMA1/PSMD12/PSMD14/PSMC6/PSMD6/SKP1/CBFB/PSMD10/PSMA3
REACTOME_ASSEMBLY_OF_THE_PRE_REPLICATIVE_COMPLEX	REACTOME_ASSEMBLY_OF_THE_PRE_REPLICATIVE_COMPLEX	62	-0.625576	-2.21104	0.00126582	0.0308606	0.0256467	2804	tags=60%, list=23%, signal=46%	PSMF1/PSMD4/PSMA5/MCM5/PSMD9/PSMC4/MCM4/PSMA4/MCM7/MCM2/PSMA7/MCM6/ORC5/PSMD8/PSME3/GMNN/PSMD5/PSMB7/PSMD7/PSMD11/PSMC2/ORC2/PSME4/PSMB1/ORC3/PSMB4/PSMA2/PSMD1/PSMC3/PSMB5/PSMA1/PSMD12/PSMD14/PSMC6/PSMD6/PSMD10/PSMA3
REACTOME_CELLULAR_RESPONSE_TO_HYPOXIA	REACTOME_CELLULAR_RESPONSE_TO_HYPOXIA	65	-0.57878	-2.06701	0.00126743	0.0308606	0.0256467	3049	tags=57%, list=25%, signal=43%	PSMB8/CUL2/PSMB3/PSMF1/PSMD4/PSMA5/PSMD9/PSMC4/RBX1/PSMA4/PSMA7/PSMD8/PSME3/PSMD5/PSMB7/PSMD7/UBE2D3/UBE2D1/PSMD11/PSMC2/UBE2D2/PSME4/CITED2/PSMB1/PSMB4/PSMA2/PSMD1/PSMC3/PSMB5/PSMA1/PSMD12/PSMD14/PSMC6/PSMD6/PSMD10/HIGD1A/PSMA3
REACTOME_ORC1_REMOVAL_FROM_CHROMATIN	REACTOME_ORC1_REMOVAL_FROM_CHROMATIN	65	-0.640392	-2.28705	0.00126743	0.0308606	0.0256467	2804	tags=60%, list=23%, signal=46%	PSMF1/PSMD4/PSMA5/MCM5/PSMD9/PSMC4/RBX1/MCM4/PSMA4/MCM7/MCM2/PSMA7/MCM6/ORC5/PSMD8/PSME3/PSMD5/CUL1/PSMB7/PSMD7/PSMD11/PSMC2/ORC2/PSME4/PSMB1/ORC3/PSMB4/PSMA2/PSMD1/PSMC3/PSMB5/PSMA1/PSMD12/PSMD14/PSMC6/PSMD6/SKP1/PSMD10/PSMA3
REACTOME_TRANSPORT_OF_MATURE_TRANSCRIPT_TO_CYTOPLASM	REACTOME_TRANSPORT_OF_MATURE_TRANSCRIPT_TO_CYTOPLASM	65	-0.567659	-2.0273	0.00126743	0.0308606	0.0256467	2898	tags=58%, list=24%, signal=45%	NUP58/FIP1L1/SRSF5/THOC2/NUP93/NUP133/RBM8A/NCBP1/THOC6/CHTOP/NUP85/NDC1/SEH1L/SRSF6/SRSF11/EIF4A3/UPF3B/NUP88/SEC13/NUP98/NUP50/NUP155/NUP160/NUP205/SRSF1/NCBP2/NUP107/NUP54/NUP153/NUP37/THOC7/SRSF7/CDC40/SRRM1/EIF4E/SRSF3/RANBP2/SLBP
REACTOME_ASYMMETRIC_LOCALIZATION_OF_PCP_PROTEINS	REACTOME_ASYMMETRIC_LOCALIZATION_OF_PCP_PROTEINS	56	-0.587574	-2.05229	0.00126904	0.0308606	0.0256467	2804	tags=61%, list=23%, signal=47%	PSMB8/PSMB3/PSMF1/PSMD4/PSMA5/PSMD9/PSMC4/FZD3/FZD1/PSMA4/PSMA7/PSMD8/PSME3/PSMD5/PSMB7/PSMD7/WNT5A/PSMD11/PSMC2/PSME4/PSMB1/PSMB4/PSMA2/PSMD1/PSMC3/PSMB5/PSMA1/PSMD12/PSMD14/PSMC6/PSMD6/PSMD10/PSMA3/FZD5
REACTOME_REGULATION_OF_RAS_BY_GAPS	REACTOME_REGULATION_OF_RAS_BY_GAPS	56	-0.636094	-2.22176	0.00126904	0.0308606	0.0256467	2804	tags=62%, list=23%, signal=48%	PSMF1/PSMD4/RASAL2/PSMA5/PSMD9/PSMC4/RBX1/PSMA4/PSMA7/PSMD8/PSME3/NRAS/PSMD5/PSMB7/PSMD7/PSMD11/PSMC2/PSME4/KRAS/PSMB1/PSMB4/PSMA2/PSMD1/SPRED2/PSMC3/PSMB5/PSMA1/PSMD12/PSMD14/PSMC6/PSMD6/RASA1/CUL3/PSMD10/PSMA3
WP_PROTEASOME_DEGRADATION	WP_PROTEASOME_DEGRADATION	56	-0.615583	-2.15012	0.00126904	0.0308606	0.0256467	3049	tags=64%, list=25%, signal=48%	PSMB8/PSMB3/HLA-B/PSMD4/PSMA5/NEDD4/RPN2/PSMD9/PSMC4/PSMA4/PSMA7/PSMD8/PSME3/PSMD5/PSMB7/PSMD7/UBE2D3/UBE2D1/UCHL3/PSMD11/PSMC2/UBE2D2/PSMB1/PSMB4/PSMA2/PSMD1/PSMC3/PSMB5/PSMA1/UBE2B/PSMD12/PSMC6/PSMD6/UCHL1/PSMD10/PSMA3
REACTOME_APC_C_CDH1_MEDIATED_DEGRADATION_OF_CDC20_AND_OTHER_APC_C_CDH1_TARGETED_PROTEINS_IN_LATE_MITOSIS_EARLY_G1	REACTOME_APC_C_CDH1_MEDIATED_DEGRADATION_OF_CDC20_AND_OTHER_APC_C_CDH1_TARGETED_PROTEINS_IN_LATE_MITOSIS_EARLY_G1	63	-0.600662	-2.13065	0.00127226	0.0308606	0.0256467	2808	tags=59%, list=23%, signal=45%	UBE2S/PSMF1/PSMD4/CDC27/PSMA5/PSMD9/PSMC4/PSMA4/PSMA7/PSMD8/RB1/PSME3/PSMD5/PSMB7/PSMD7/UBE2D1/PSMD11/PSMC2/PSME4/UBE2E1/PSMB1/PSMB4/CDC23/PSMA2/PSMD1/ANAPC10/CDC16/PSMC3/PSMB5/PSMA1/ANAPC5/PSMD12/PSMD14/PSMC6/PSMD6/PSMD10/PSMA3
REACTOME_ABC_TRANSPORTER_DISORDERS	REACTOME_ABC_TRANSPORTER_DISORDERS	66	-0.58848	-2.09518	0.00127551	0.0308606	0.0256467	2085	tags=61%, list=17%, signal=50%	PSMB6/PSMD3/ABCC9/PSMB8/PSMB3/PSMF1/PSMD4/PSMA5/PSMD9/PSMC4/PSMA4/DERL2/PSMA7/ABCA1/PSMD8/ERLIN1/ERLIN2/PSME3/PSMD5/PSMB7/PSMD7/PSMD11/PSMC2/PSME4/PSMB1/PSMB4/PSMA2/PSMD1/PSMC3/PSMB5/ABCC8/PSMA1/PSMD12/PSMD14/PSMC6/PSMD6/SEL1L/PSMD10/PSMA3/DERL1
REACTOME_DECTIN_1_MEDIATED_NONCANONICAL_NF_KB_SIGNALING	REACTOME_DECTIN_1_MEDIATED_NONCANONICAL_NF_KB_SIGNALING	57	-0.622301	-2.17009	0.00127877	0.0308606	0.0256467	2085	tags=60%, list=17%, signal=50%	PSMF1/PSMD4/PSMA5/PSMD9/PSMC4/PSMA4/FBXW11/PSMA7/PSMD8/PSME3/PSMD5/CUL1/PSMB7/PSMD7/PSMD11/PSMC2/UBE2M/PSME4/UBA3/PSMB1/PSMB4/PSMA2/PSMD1/PSMC3/PSMB5/PSMA1/PSMD12/PSMD14/PSMC6/PSMD6/SKP1/PSMD10/PSMA3/CHUK
REACTOME_HEDGEHOG_LIGAND_BIOGENESIS	REACTOME_HEDGEHOG_LIGAND_BIOGENESIS	55	-0.606163	-2.1031	0.00127877	0.0308606	0.0256467	3264	tags=67%, list=27%, signal=49%	PSMB6/PSMD3/SCUBE2/PSMB8/PSMB3/ADAM17/PSMF1/PSMD4/PSMA5/PSMD9/PSMC4/PSMA4/DERL2/PSMA7/PSMD8/PSME3/PSMD5/PSMB7/PSMD7/PSMD11/PSMC2/PSME4/PSMB1/PSMB4/PSMA2/PSMD1/PSMC3/PSMB5/PSMA1/PSMD12/P4HB/PSMD14/PSMC6/PSMD6/SEL1L/PSMD10/PSMA3
REACTOME_SCF_SKP2_MEDIATED_DEGRADATION_OF_P27_P21	REACTOME_SCF_SKP2_MEDIATED_DEGRADATION_OF_P27_P21	57	-0.594878	-2.07446	0.00127877	0.0308606	0.0256467	2804	tags=60%, list=23%, signal=46%	PSMB8/PSMB3/PSMF1/PSMD4/PSMA5/PSMD9/PSMC4/PSMA4/CKS1B/PSMA7/PSMD8/PSME3/PSMD5/CUL1/PSMB7/PSMD7/PSMD11/CDK4/PSMC2/PSMB1/PSMB4/PSMA2/PSMD1/CDKN1B/PSMC3/PSMB5/PSMA1/PSMD12/PSMD14/PSMC6/PSMD6/SKP1/PSMD10/PSMA3
REACTOME_REGULATION_OF_PTEN_STABILITY_AND_ACTIVITY	REACTOME_REGULATION_OF_PTEN_STABILITY_AND_ACTIVITY	64	-0.606277	-2.15228	0.0012837	0.0308606	0.0256467	3335	tags=69%, list=28%, signal=50%	CSNK2A1/PSMB6/PSMD3/CSNK2A2/USP13/PSMB8/OTUD3/PSMB3/RNF146/PSMF1/PSMD4/PSMA5/NEDD4/PSMD9/FRK/CSNK2B/PSMC4/PSMA4/PSMA7/MKRN1/PSMD8/PSME3/PSMD5/TRIM27/PSMB7/PSMD7/PTEN/PSMD11/PSMC2/PSME4/TNKS/PSMB1/PSMB4/PSMA2/PSMD1/PSMC3/PSMB5/PSMA1/PSMD12/PSMD14/PSMC6/PSMD6/PSMD10/PSMA3
REACTOME_RUNX1_REGULATES_TRANSCRIPTION_OF_GENES_INVOLVED_IN_DIFFERENTIATION_OF_HSCS	REACTOME_RUNX1_REGULATES_TRANSCRIPTION_OF_GENES_INVOLVED_IN_DIFFERENTIATION_OF_HSCS	64	-0.563749	-2.00131	0.0012837	0.0308606	0.0256467	2804	tags=56%, list=23%, signal=43%	PSMF1/PSMD4/PSMA5/ABL1/TCF12/PSMD9/LMO1/PSMC4/MNAT1/PSMA4/PSMA7/PSMD8/PSME3/PSMD5/PSMB7/PSMD7/PSMD11/CCNH/PSMC2/PSME4/PSMB1/PSMB4/PSMA2/PSMD1/PSMC3/PSMB5/PSMA1/PSMD12/PSMD14/LMO2/PSMC6/PSMD6/CDK7/CBFB/PSMD10/PSMA3
WP_STEROL_REGULATORY_ELEMENTBINDING_PROTEINS_SREBP_SIGNALLING	WP_STEROL_REGULATORY_ELEMENTBINDING_PROTEINS_SREBP_SIGNALLING	64	-0.541275	-1.92152	0.0012837	0.0308606	0.0256467	2327	tags=47%, list=19%, signal=38%	LPIN1/FDPS/MBTPS1/DBI/PRKAB1/SEC13/SIRT1/SAR1A/INSIG1/AMFR/CREB1/ACLY/RNF139/PRKAA1/HMGCR/FDFT1/SEC24A/CDK8/MDH1/SEC23A/SEC24B/INSIG2/SAR1B/PIK3CA/INS/SEC24D/SEC23B/SCD/SQLE/RBP4
REACTOME_DEFECTIVE_CFTR_CAUSES_CYSTIC_FIBROSIS	REACTOME_DEFECTIVE_CFTR_CAUSES_CYSTIC_FIBROSIS	53	-0.628634	-2.17101	0.001287	0.0308606	0.0256467	2804	tags=66%, list=23%, signal=51%	PSMB8/PSMB3/PSMF1/PSMD4/PSMA5/PSMD9/PSMC4/PSMA4/DERL2/PSMA7/PSMD8/ERLIN1/ERLIN2/PSME3/PSMD5/PSMB7/PSMD7/PSMD11/PSMC2/PSME4/PSMB1/PSMB4/PSMA2/PSMD1/PSMC3/PSMB5/PSMA1/PSMD12/PSMD14/PSMC6/PSMD6/SEL1L/PSMD10/PSMA3/DERL1
REACTOME_DEGRADATION_OF_GLI1_BY_THE_PROTEASOME	REACTOME_DEGRADATION_OF_GLI1_BY_THE_PROTEASOME	53	-0.609157	-2.10375	0.001287	0.0308606	0.0256467	2804	tags=68%, list=23%, signal=52%	PSMB6/PSMD3/PSMB8/PSMB3/PSMF1/PSMD4/PSMA5/PSMD9/PSMC4/RBX1/PSMA4/PSMA7/PSMD8/PRKACB/PSME3/PSMD5/CUL1/PSMB7/PSMD7/PSMD11/PSMC2/PSME4/PSMB1/PSMB4/PSMA2/PSMD1/PSMC3/PSMB5/PSMA1/PSMD12/PSMD14/PSMC6/PSMD6/SKP1/PSMD10/PSMA3
REACTOME_METABOLISM_OF_POLYAMINES	REACTOME_METABOLISM_OF_POLYAMINES	53	-0.602104	-2.07939	0.001287	0.0308606	0.0256467	3070	tags=72%, list=26%, signal=54%	PSMB6/PSMD3/SRM/PSMB8/PSMB3/PSMF1/PSMD4/PSMA5/PSMD9/PSMC4/PSMA4/SMS/PSMA7/PSMD8/PSME3/PSMD5/PSMB7/PSMD7/PSMD11/PSMC2/ODC1/PSME4/AMD1/PSMB1/PSMB4/PSMA2/PSMD1/PSMC3/PSMB5/AZIN1/PSMA1/PSMD12/PSMD14/PSMC6/PSMD6/PSMD10/PSMA3/OAZ1
REACTOME_DEGRADATION_OF_DVL	REACTOME_DEGRADATION_OF_DVL	52	-0.595661	-2.05079	0.00129199	0.0308606	0.0256467	2804	tags=67%, list=23%, signal=52%	PSMB6/PSMD3/PSMB8/PSMB3/PSMF1/PSMD4/PSMA5/PSMD9/DACT1/PSMC4/RBX1/PSMA4/PSMA7/PSMD8/PSME3/PSMD5/PSMB7/PSMD7/PSMD11/PSMC2/PSME4/PSMB1/PSMB4/PSMA2/PSMD1/PSMC3/PSMB5/PSMA1/PSMD12/PSMD14/PSMC6/PSMD6/CUL3/PSMD10/PSMA3
REACTOME_NEGATIVE_REGULATION_OF_NOTCH4_SIGNALING	REACTOME_NEGATIVE_REGULATION_OF_NOTCH4_SIGNALING	51	-0.637679	-2.19209	0.00129199	0.0308606	0.0256467	3264	tags=69%, list=27%, signal=50%	PSMB6/PSMD3/PSMB8/PSMB3/PSMF1/PSMD4/PSMA5/PSMD9/PSMC4/RBX1/PSMA4/PSMA7/PSMD8/PSME3/PSMD5/YWHAZ/CUL1/PSMB7/PSMD7/PSMD11/PSMC2/PSMB1/PSMB4/PSMA2/PSMD1/PSMC3/PSMB5/PSMA1/PSMD12/PSMD14/PSMC6/PSMD6/SKP1/PSMD10/PSMA3
REACTOME_PROTEIN_UBIQUITINATION	REACTOME_PROTEIN_UBIQUITINATION	51	-0.620454	-2.13287	0.00129199	0.0308606	0.0256467	2164	tags=53%, list=18%, signal=44%	PEX5/UBE2W/CDC73/WAC/UBE2V2/RRAGA/RTF1/UBE2D3/PRKDC/UBE2D1/UCHL3/PEX13/UBE2D2/UBE2E1/PCNA/UBE2A/UBE2B/UBE2N/USP9X/UBE2E3/UBE2G1/UBE2K/HLTF/CTR9/WDR61/DERL1/PEX2
REACTOME_REGULATION_OF_RUNX3_EXPRESSION_AND_ACTIVITY	REACTOME_REGULATION_OF_RUNX3_EXPRESSION_AND_ACTIVITY	52	-0.585287	-2.01507	0.00129199	0.0308606	0.0256467	3264	tags=62%, list=27%, signal=45%	PSMB6/PSMD3/PSMB8/PSMB3/PSMF1/PSMD4/PSMA5/PSMD9/PSMC4/PSMA4/PSMA7/PSMD8/PSME3/PSMD5/PSMB7/PSMD7/PSMD11/PSMC2/PSMB1/PSMB4/PSMA2/PSMD1/PSMC3/PSMB5/PSMA1/PSMD12/PSMD14/PSMC6/PSMD6/CBFB/PSMD10/PSMA3
REACTOME_STABILIZATION_OF_P53	REACTOME_STABILIZATION_OF_P53	51	-0.612255	-2.10469	0.00129199	0.0308606	0.0256467	3264	tags=65%, list=27%, signal=47%	PSMB6/PSMD3/PSMB8/PSMB3/PSMF1/PSMD4/PSMA5/ATM/PSMD9/PSMC4/PSMA4/PSMA7/PSMD8/PSME3/PSMD5/PSMB7/PSMD7/PSMD11/PSMC2/PSME4/PSMB1/PSMB4/PSMA2/PSMD1/PSMC3/PSMB5/PSMA1/PSMD12/PSMD14/PSMC6/PSMD6/PSMD10/PSMA3
REACTOME_SNRNP_ASSEMBLY	REACTOME_SNRNP_ASSEMBLY	47	-0.591315	-2.02268	0.00130548	0.0308606	0.0256467	2651	tags=53%, list=22%, signal=42%	NUP93/NUP133/NCBP1/NUP85/NDC1/SEH1L/SNRPD3/CLNS1A/NUP88/SEC13/NUP98/NUP50/NUP155/SNRPB/NUP160/NUP205/PRMT5/NCBP2/NUP107/SNRPE/NUP54/NUP153/NUP37/SNRPD1/RANBP2
REACTOME_DEGRADATION_OF_AXIN	REACTOME_DEGRADATION_OF_AXIN	49	-0.632472	-2.16413	0.00130719	0.0308606	0.0256467	3264	tags=69%, list=27%, signal=51%	PSMB6/PSMD3/PSMB8/PSMB3/RNF146/PSMF1/PSMD4/PSMA5/PSMD9/PSMC4/PSMA4/PSMA7/PSMD8/PSME3/PSMD5/PSMB7/PSMD7/PSMD11/PSMC2/PSME4/TNKS/PSMB1/PSMB4/PSMA2/PSMD1/PSMC3/PSMB5/PSMA1/PSMD12/PSMD14/PSMC6/PSMD6/PSMD10/PSMA3
REACTOME_PYRUVATE_METABOLISM_AND_CITRIC_ACID_TCA_CYCLE	REACTOME_PYRUVATE_METABOLISM_AND_CITRIC_ACID_TCA_CYCLE	49	-0.580576	-1.98655	0.00130719	0.0308606	0.0256467	1752	tags=53%, list=15%, signal=46%	LDHB/ACO2/BSG/NNT/HAGH/FH/IDH3G/PDK3/IDH3B/DLAT/PDHB/GLO1/MPC1/MDH2/SDHC/MPC2/SDHD/PDHX/IDH3A/SUCLG2/ME1/VDAC1/SUCLA2/ME2/SDHB/DLD
REACTOME_TRNA_PROCESSING_IN_THE_NUCLEUS	REACTOME_TRNA_PROCESSING_IN_THE_NUCLEUS	49	-0.585372	-2.00296	0.00130719	0.0308606	0.0256467	3009	tags=61%, list=25%, signal=46%	TSEN34/NUP58/RPP14/TSEN2/NUP93/NUP133/NUP85/NDC1/SEH1L/POP7/CLP1/RPP40/POP5/NUP88/RTCB/SEC13/NUP98/NUP50/NUP155/NUP160/NUP205/DDX1/NUP107/NUP54/NUP153/NUP37/RAN/POP4/RANBP2/XPOT
REACTOME_CROSS_PRESENTATION_OF_SOLUBLE_EXOGENOUS_ANTIGENS_ENDOSOMES_	REACTOME_CROSS_PRESENTATION_OF_SOLUBLE_EXOGENOUS_ANTIGENS_ENDOSOMES_	45	-0.640429	-2.17584	0.00131926	0.0308606	0.0256467	3264	tags=73%, list=27%, signal=54%	PSMB6/PSMD3/PSMB8/PSMB3/PSMF1/PSMD4/PSMA5/PSMD9/PSMC4/PSMA4/PSMA7/PSMD8/PSME3/PSMD5/PSMB7/PSMD7/PSMD11/PSMC2/PSME4/PSMB1/PSMB4/PSMA2/PSMD1/PSMC3/MRC1/PSMB5/PSMA1/PSMD12/PSMD14/PSMC6/PSMD6/PSMD10/PSMA3
REACTOME_AUF1_HNRNP_D0_BINDS_AND_DESTABILIZES_MRNA	REACTOME_AUF1_HNRNP_D0_BINDS_AND_DESTABILIZES_MRNA	48	-0.631759	-2.15047	0.0013245	0.0308606	0.0256467	3264	tags=71%, list=27%, signal=52%	PSMB6/PSMD3/PSMB8/PSMB3/PABPC1/PSMF1/PSMD4/PSMA5/PSMD9/PSMC4/PSMA4/PSMA7/PSMD8/PSME3/PSMD5/PSMB7/PSMD7/PSMD11/PSMC2/PSME4/PSMB1/PSMB4/PSMA2/PSMD1/PSMC3/PSMB5/PSMA1/PSMD12/HNRNPD/PSMD14/PSMC6/PSMD6/PSMD10/PSMA3
REACTOME_TRANSCRIPTIONAL_REGULATION_BY_SMALL_RNAS	REACTOME_TRANSCRIPTIONAL_REGULATION_BY_SMALL_RNAS	43	-0.573682	-1.92895	0.00134048	0.0308606	0.0256467	2898	tags=58%, list=24%, signal=44%	NUP58/POLR2F/POLR2E/POLR2C/NUP93/NUP133/NUP85/NDC1/POLR2B/SEH1L/POLR2D/NUP88/SEC13/NUP98/NUP50/NUP155/NUP160/NUP205/NUP107/NUP54/NUP153/NUP37/RAN/POLR2K/RANBP2
REACTOME_VIRAL_MESSENGER_RNA_SYNTHESIS	REACTOME_VIRAL_MESSENGER_RNA_SYNTHESIS	42	-0.563847	-1.88768	0.00134953	0.0308606	0.0256467	2898	tags=57%, list=24%, signal=44%	NUP58/POLR2F/POLR2E/POLR2C/NUP93/NUP133/NUP85/NDC1/POLR2B/SEH1L/POLR2D/NUP88/SEC13/NUP98/NUP50/NUP155/NUP160/NUP205/NUP107/NUP54/NUP153/NUP37/POLR2K/RANBP2
REACTOME_E3_UBIQUITIN_LIGASES_UBIQUITINATE_TARGET_PROTEINS	REACTOME_E3_UBIQUITIN_LIGASES_UBIQUITINATE_TARGET_PROTEINS	35	-0.691584	-2.23437	0.00135318	0.0308606	0.0256467	2164	tags=60%, list=18%, signal=49%	PEX5/CDC73/WAC/UBE2V2/RRAGA/RTF1/UBE2D3/PRKDC/UBE2D1/PEX13/UBE2D2/UBE2E1/PCNA/UBE2A/UBE2B/UBE2N/HLTF/CTR9/WDR61/DERL1/PEX2
KEGG_PROTEASOME	KEGG_PROTEASOME	39	-0.657992	-2.17259	0.00136612	0.0308606	0.0256467	3264	tags=74%, list=27%, signal=54%	PSMB6/PSMD3/PSMB8/PSMB3/PSMF1/PSMD4/PSMA5/PSMC4/PSMA4/PSMA7/PSMD8/PSME3/PSMB7/PSMD7/PSMD11/PSMC2/PSME4/PSMB1/PSMB4/PSMA2/PSMD1/PSMC3/PSMB5/PSMA1/PSMD12/PSMD14/PSMC6/PSMD6/PSMA3
WP_MITOCHONDRIAL_COMPLEX_I_ASSEMBLY_MODEL_OXPHOS_SYSTEM	WP_MITOCHONDRIAL_COMPLEX_I_ASSEMBLY_MODEL_OXPHOS_SYSTEM	37	-0.610307	-1.993	0.00136799	0.0308606	0.0256467	3277	tags=65%, list=27%, signal=47%	NDUFB1/NDUFA1/NDUFA10/TMEM186/NDUFB3/NDUFB2/NDUFAF3/NDUFB8/NDUFS3/NDUFAF4/NDUFA7/NDUFB4/NDUFA6/COA1/NDUFA8/NDUFB5/NDUFAF1/NDUFV2/NDUFB6/NDUFS1/NDUFS4/TMEM126B/TMEM70/NDUFA5
REACTOME_TRANSPORT_OF_THE_SLBP_DEPENDANT_MATURE_MRNA	REACTOME_TRANSPORT_OF_THE_SLBP_DEPENDANT_MATURE_MRNA	33	-0.639004	-2.03985	0.00137552	0.0308606	0.0256467	2651	tags=67%, list=22%, signal=52%	NUP58/NUP93/NUP133/NCBP1/NUP85/NDC1/SEH1L/NUP88/SEC13/NUP98/NUP50/NUP155/NUP160/NUP205/NCBP2/NUP107/NUP54/NUP153/NUP37/EIF4E/RANBP2/SLBP
KEGG_CITRATE_CYCLE_TCA_CYCLE	KEGG_CITRATE_CYCLE_TCA_CYCLE	30	-0.663962	-2.05827	0.00141243	0.0310734	0.0258236	2593	tags=60%, list=22%, signal=47%	PCK1/FH/PCK2/IDH3G/IDH1/IDH3B/DLAT/PDHB/MDH2/ACLY/SDHC/MDH1/SDHD/IDH3A/SUCLG2/SUCLA2/SDHB/DLD
REACTOME_EXPORT_OF_VIRAL_RIBONUCLEOPROTEINS_FROM_NUCLEUS	REACTOME_EXPORT_OF_VIRAL_RIBONUCLEOPROTEINS_FROM_NUCLEUS	30	-0.636107	-1.97192	0.00141243	0.0310734	0.0258236	2651	tags=67%, list=22%, signal=52%	NUP58/NUP93/NUP133/NUP85/NDC1/SEH1L/NUP88/SEC13/NUP98/NUP50/NUP155/NUP160/NUP205/NUP107/NUP54/NUP153/XPO1/NUP37/RAN/RANBP2
REACTOME_CITRIC_ACID_CYCLE_TCA_CYCLE_	REACTOME_CITRIC_ACID_CYCLE_TCA_CYCLE_	21	-0.664803	-1.92003	0.0014771	0.031859	0.0264764	3133	tags=71%, list=26%, signal=53%	SUCLG1/ACO2/NNT/FH/IDH3G/IDH3B/MDH2/SDHC/SDHD/IDH3A/SUCLG2/SUCLA2/ME2/SDHB/DLD
REACTOME_INSULIN_PROCESSING	REACTOME_INSULIN_PROCESSING	21	-0.708335	-2.04575	0.0014771	0.031859	0.0264764	1310	tags=48%, list=11%, signal=43%	RAB27A/ERO1A/EXOC1/INS/SLC30A5/PCSK2/KIF5C/ERO1B/CPE/PCSK1
KEGG_PROTEIN_EXPORT	KEGG_PROTEIN_EXPORT	19	-0.753501	-2.13471	0.00149031	0.031859	0.0264764	2794	tags=84%, list=23%, signal=65%	SEC61A1/SEC61G/OXA1L/SPCS3/SRPRB/SRPRA/SRP19/SPCS2/SRP72/HSPA5/SPCS1/SEC62/SRP54/SRP9/SEC63/SEC11A
BIOCARTA_RAB_PATHWAY	BIOCARTA_RAB_PATHWAY	10	-0.774737	-1.87804	0.00159744	0.0335167	0.0278541	1637	tags=70%, list=14%, signal=61%	RAB7A/RAB27A/RAB5A/RAB9A/RAB11A/RAB2A/RAB1A
REACTOME_SYNTHESIS_SECRETION_AND_INACTIVATION_OF_GLUCOSE_DEPENDENT_INSULINOTROPIC_POLYPEPTIDE_GIP_	REACTOME_SYNTHESIS_SECRETION_AND_INACTIVATION_OF_GLUCOSE_DEPENDENT_INSULINOTROPIC_POLYPEPTIDE_GIP_	10	-0.802349	-1.94498	0.00159744	0.0335167	0.0278541	2060	tags=70%, list=17%, signal=58%	PAX6/SPCS3/SPCS2/SPCS1/ISL1/SEC11A/PCSK1
REACTOME_SIGNALING_BY_ROBO_RECEPTORS	REACTOME_SIGNALING_BY_ROBO_RECEPTORS	182	-0.394336	-1.58282	0.00212766	0.0427563	0.0355326	3266	tags=45%, list=27%, signal=33%	RPL41/PSMB6/PSMD3/RPL12/ENAH/CLASP1/RPL29/PSMB8/CUL2/PSMB3/CAP2/CXCR4/PABPC1/RPS15A/PSMF1/PSMD4/UPF2/PFN1/RPL8/PSMA5/FLRT3/PAK6/RBM8A/ABL1/NCBP1/PAK3/PSMD9/RPL7/PSMC4/RBX1/RPL6/RPL14/RPL30/PSMA4/CDC42/SOS1/ETF1/EIF4A3/PSMA7/RPS3/UPF3B/SOS2/PSMD8/PRKACB/RPL22/PSME3/RPL10A/PSMD5/PSMB7/RPL26L1/GSPT2/CLASP2/PSMD7/PSMD11/PSMC2/PSME4/NCBP2/PSMB1/PPP3CB/PSMB4/RHOA/RPS7/PSMA2/PSMD1/NCK1/RPL15/PSMC3/PSMB5…
REACTOME_BETA_CATENIN_INDEPENDENT_WNT_SIGNALING	REACTOME_BETA_CATENIN_INDEPENDENT_WNT_SIGNALING	128	-0.410905	-1.59935	0.00221484	0.0427563	0.0355326	2302	tags=42%, list=19%, signal=34%	PSMB8/AP2B1/GNG11/PSMB3/GNB5/PSMF1/PSMD4/PFN1/PSMA5/PSMD9/CLTC/PSMC4/MYC/FZD3/FZD1/RYK/PSMA4/GNG10/PSMA7/PSMD8/PSME3/GNG12/PSMD5/MAP3K7/PSMB7/PSMD7/WNT5A/PSMD11/ITPR1/PSMC2/GNB1/PSME4/KRAS/PSMB1/PPP3CB/PSMB4/RHOA/PSMA2/PSMD1/WNT4/PSMC3/PSMB5/PLCB1/PSMA1/AP2M1/PSMD12/PSMD14/PSMC6/FZD6/PSMD6/PSMD10/PSMA3/FZD5/PPP3CA
REACTOME_INTERLEUKIN_1_FAMILY_SIGNALING	REACTOME_INTERLEUKIN_1_FAMILY_SIGNALING	124	-0.417722	-1.61672	0.00223464	0.0427563	0.0355326	3049	tags=41%, list=25%, signal=31%	PSMB8/MAP3K8/PSMB3/TOLLIP/PTPN13/PSMF1/PSMD4/PTPN4/PSMA5/TAB2/PTPN2/PELI2/IL33/PSMD9/PSMC4/RBX1/PELI1/PSMA4/FBXW11/PSMA7/PTPN11/PSMD8/PSME3/TBK1/PSMD5/MAP3K7/CUL1/PSMB7/PSMD7/PSMD11/MAP2K4/PSMC2/PSME4/MAP2K1/PSMB1/PSMB4/PSMA2/PSMD1/PTPN12/PSMC3/PSMB5/PSMA1/PSMD12/PSMD14/UBE2N/PSMC6/PSMD6/SKP1/PSMD10/PSMA3/CHUK
REACTOME_PTEN_REGULATION	REACTOME_PTEN_REGULATION	121	-0.427978	-1.65415	0.00223964	0.0427563	0.0355326	3264	tags=49%, list=27%, signal=36%	PSMB6/PSMD3/CSNK2A2/USP13/EZH2/PSMB8/OTUD3/PSMB3/RRAGB/RNF146/PSMF1/PSMD4/PSMA5/NEDD4/PSMD9/RBBP7/FRK/CSNK2B/PSMC4/SUZ12/PSMA4/PSMA7/MKRN1/PSMD8/PSME3/MAPK1/HDAC2/RRAGA/PSMD5/TRIM27/PSMB7/PSMD7/ATF2/PTEN/PSMD11/SNAI2/PSMC2/LAMTOR3/PSME4/RCOR1/TNKS/PSMB1/PSMB4/LAMTOR5/PSMA2/PSMD1/PSMC3/PSMB5/EED/PSMA1/PSMD12/PSMD14/PSMC6/PSMD6/RBBP4/RHEB/PSMD10/PSMA3/RRAGD
REACTOME_CELLULAR_RESPONSE_TO_HEAT_STRESS	REACTOME_CELLULAR_RESPONSE_TO_HEAT_STRESS	90	-0.463307	-1.73894	0.00235018	0.0427563	0.0355326	3017	tags=47%, list=25%, signal=35%	HSBP1/DNAJC7/NUP58/DNAJB6/ATM/NUP93/NUP133/NUP85/NDC1/SEH1L/HIKESHI/MRPL18/TNFRSF21/HSPA9/BAG5/NUP88/SEC13/MAPK1/EEF1A1/RPA2/SIRT1/BAG2/NUP98/NUP50/HSPA2/NUP155/NUP160/NUP205/HSPA4/ATR/NUP107/NUP54/NUP153/NUP37/HSPA5/RPA1/RANBP2/HSPA14/ST13/HSPA13/PTGES3/HSP90AB1
REACTOME_GLUCOSE_METABOLISM	REACTOME_GLUCOSE_METABOLISM	87	-0.469422	-1.75249	0.00237248	0.0427563	0.0355326	2651	tags=43%, list=22%, signal=33%	NUP93/NUP133/PGAM1/PCK1/NUP85/NDC1/ENO2/PCK2/SEH1L/PPP2R1B/GOT1/NUP88/PRKACB/SEC13/SLC25A11/SLC25A13/NUP98/NUP50/NUP155/MDH2/NUP160/NUP205/GPI/BPGM/ALDOB/NUP107/NUP54/NUP153/MDH1/NUP37/PPP2CA/PPP2CB/PFKM/RANBP2/PGK1/SLC25A12/GAPDH
REACTOME_PCP_CE_PATHWAY	REACTOME_PCP_CE_PATHWAY	83	-0.47742	-1.78087	0.0023753	0.0427563	0.0355326	3049	tags=51%, list=25%, signal=38%	PSMB8/AP2B1/PSMB3/PSMF1/PSMD4/PFN1/PSMA5/PSMD9/CLTC/PSMC4/FZD3/FZD1/RYK/PSMA4/PSMA7/PSMD8/PSME3/PSMD5/PSMB7/PSMD7/WNT5A/PSMD11/PSMC2/PSME4/PSMB1/PSMB4/RHOA/PSMA2/PSMD1/WNT4/PSMC3/PSMB5/PSMA1/AP2M1/PSMD12/PSMD14/PSMC6/FZD6/PSMD6/PSMD10/PSMA3/FZD5
REACTOME_GLOBAL_GENOME_NUCLEOTIDE_EXCISION_REPAIR_GG_NER_	REACTOME_GLOBAL_GENOME_NUCLEOTIDE_EXCISION_REPAIR_GG_NER_	76	-0.48629	-1.79078	0.00240096	0.0427563	0.0355326	3051	tags=51%, list=25%, signal=39%	PIAS3/GTF2H5/RFC1/SUMO3/COPS8/RFC2/XPC/ACTR8/POLD3/MNAT1/RBX1/PIAS1/COPS6/COPS7A/PARP2/CETN2/UBE2V2/RPA2/RFC4/CUL4B/COPS3/RNF111/RAD23B/CUL4A/CCNH/COPS5/ACTL6A/GTF2H1/ACTB/RFC3/PCNA/RFC5/COPS2/COPS4/UBE2N/RPA1/CDK7/SUMO1/POLE3
REACTOME_REGULATION_OF_HSF1_MEDIATED_HEAT_SHOCK_RESPONSE	REACTOME_REGULATION_OF_HSF1_MEDIATED_HEAT_SHOCK_RESPONSE	74	-0.504993	-1.84699	0.00241546	0.0427563	0.0355326	2994	tags=51%, list=25%, signal=39%	DNAJC7/NUP58/DNAJB6/ATM/NUP93/NUP133/NUP85/NDC1/SEH1L/HIKESHI/MRPL18/TNFRSF21/HSPA9/BAG5/NUP88/SEC13/MAPK1/RPA2/SIRT1/BAG2/NUP98/NUP50/HSPA2/NUP155/NUP160/NUP205/HSPA4/ATR/NUP107/NUP54/NUP153/NUP37/HSPA5/RPA1/RANBP2/HSPA14/ST13/HSPA13
REACTOME_REGULATION_OF_MRNA_STABILITY_BY_PROTEINS_THAT_BIND_AU_RICH_ELEMENTS	REACTOME_REGULATION_OF_MRNA_STABILITY_BY_PROTEINS_THAT_BIND_AU_RICH_ELEMENTS	77	-0.487492	-1.79236	0.00241546	0.0427563	0.0355326	3264	tags=55%, list=27%, signal=40%	PSMB6/PSMD3/PARN/PSMB8/PSMB3/PABPC1/PSMF1/PSMD4/PSMA5/PSMD9/ELAVL1/PSMC4/MAPK14/PSMA4/PSMA7/PSMD8/PSME3/PSMD5/YWHAZ/PSMB7/PSMD7/YWHAB/PSMD11/PSMC2/ANP32A/PSME4/EXOSC8/PSMB1/PSMB4/PSMA2/PSMD1/XPO1/PSMC3/PSMB5/PSMA1/PSMD12/HNRNPD/PSMD14/PSMC6/PSMD6/PSMD10/PSMA3
WP_AMINO_ACID_METABOLISM	WP_AMINO_ACID_METABOLISM	77	-0.458745	-1.68667	0.00241546	0.0427563	0.0355326	2100	tags=43%, list=17%, signal=36%	SUCLG1/GLUL/TDO2/SRM/ACO2/EHHADH/PCK1/FH/GLUD1/ADH1C/GOT1/SMS/MAOA/IDH1/ALDH18A1/MCCC1/DDC/ASNS/MDH2/ACLY/ODC1/GLS/AUH/MDH1/GCLM/PDHX/ACADM/ADH5/DLD/OAT/ARG2/HADH/ALDH1A1
REACTOME_MAPK6_MAPK4_SIGNALING	REACTOME_MAPK6_MAPK4_SIGNALING	79	-0.496742	-1.83041	0.00241838	0.0427563	0.0355326	2804	tags=48%, list=23%, signal=37%	PSMF1/PSMD4/PSMA5/PAK3/PSMD9/NCOA3/PSMC4/MYC/PSMA4/CDC42/PSMA7/PSMD8/PRKACB/PSME3/MAPKAPK5/PSMD5/PSMB7/PSMD7/PSMD11/PSMC2/PSME4/PSMB1/PSMB4/PSMA2/PSMD1/XPO1/PSMC3/MAPK6/PSMB5/CDC42EP3/PSMA1/PSMD12/PSMD14/PSMC6/CDC14B/PSMD6/PSMD10/PSMA3
REACTOME_MITOTIC_PROPHASE	REACTOME_MITOTIC_PROPHASE	75	-0.476798	-1.74724	0.00242424	0.0427563	0.0355326	2651	tags=49%, list=22%, signal=39%	CCNB1/LEMD3/NUP58/NUP93/NUP133/NUP85/NDC1/LPIN1/SEH1L/PPP2R1B/TMPO/SMC2/NUP88/RB1/SEC13/MAPK1/NUP98/NUP50/NUP155/SMC4/NUP160/NUP205/ENSA/NUP107/NUP54/NUP153/NUP37/PPP2CA/VRK1/NEK7/GORASP2/USO1/PPP2CB/RANBP2/ARPP19/RAB2A/RAB1A
REACTOME_PEPTIDE_HORMONE_METABOLISM	REACTOME_PEPTIDE_HORMONE_METABOLISM	72	-0.47174	-1.71409	0.00246609	0.0427563	0.0355326	1310	tags=22%, list=11%, signal=20%	RAB27A/ERO1A/SPCS2/EXOC1/ATP6AP2/SPCS1/INS/ISL1/SLC30A5/PCSK2/GCG/SEC11A/KIF5C/ERO1B/CPE/PCSK1
REACTOME_TRANSCRIPTION_COUPLED_NUCLEOTIDE_EXCISION_REPAIR_TC_NER_	REACTOME_TRANSCRIPTION_COUPLED_NUCLEOTIDE_EXCISION_REPAIR_TC_NER_	72	-0.484403	-1.7601	0.00246609	0.0427563	0.0355326	3020	tags=57%, list=25%, signal=43%	POLR2L/XPA/ERCC8/GPS1/ERCC3/POLE2/GTF2H5/RFC1/POLR2F/COPS8/RFC2/POLR2E/POLR2C/POLD3/POLR2B/POLR2D/MNAT1/RBX1/AQR/COPS6/COPS7A/RPA2/RFC4/CUL4B/COPS3/CUL4A/CCNH/PPIE/COPS5/GTF2H1/HMGN1/RFC3/PCNA/RFC5/COPS2/COPS4/POLR2K/RPA1/CDK7/TCEA1/POLE3
PID_MYC_ACTIV_PATHWAY	PID_MYC_ACTIV_PATHWAY	70	-0.450695	-1.63381	0.00246914	0.0427563	0.0355326	1813	tags=31%, list=15%, signal=27%	NBN/CCND2/NPM1/SMAD4/PMAIP1/PEG10/CDK4/ODC1/EIF2S1/HSPA4/ACTL6A/NME1/HSPD1/DDX18/EIF4E/PFKM/SERPINI1/TFRC/PDCD10/MTDH/PRDX3/GAPDH
REACTOME_THE_ROLE_OF_GTSE1_IN_G2_M_PROGRESSION_AFTER_G2_CHECKPOINT	REACTOME_THE_ROLE_OF_GTSE1_IN_G2_M_PROGRESSION_AFTER_G2_CHECKPOINT	69	-0.502447	-1.8149	0.00247831	0.0427563	0.0355326	3049	tags=51%, list=25%, signal=38%	PSMB8/PSMB3/CCNB1/TUBB3/PSMF1/PSMD4/PSMA5/TUBA1B/PSMD9/PSMC4/PSMA4/PSMA7/PSMD8/PSME3/PSMD5/PSMB7/PSMD7/MAPRE1/PSMD11/PSMC2/PSME4/PSMB1/PSMB4/PSMA2/PSMD1/PSMC3/PSMB5/PSMA1/PSMD12/PSMD14/PSMC6/PSMD6/PSMD10/PSMA3/HSP90AB1
REACTOME_SUMOYLATION_OF_DNA_DAMAGE_RESPONSE_AND_REPAIR_PROTEINS	REACTOME_SUMOYLATION_OF_DNA_DAMAGE_RESPONSE_AND_REPAIR_PROTEINS	68	-0.491114	-1.76819	0.00248139	0.0427563	0.0355326	2995	tags=53%, list=25%, signal=40%	HERC2/SUMO3/NUP58/NSMCE4A/XPC/NUP93/NUP133/XRCC4/NUP85/NDC1/SEH1L/WRN/STAG1/PIAS1/SMC6/MDC1/NUP88/SEC13/CETN2/NUP98/NUP50/TDG/NUP155/NUP160/NUP205/SMC1A/NUP107/NUP54/NUP153/NUP37/RAD21/STAG2/SMC3/RPA1/RANBP2/SUMO1
REACTOME_MITOCHONDRIAL_TRANSLATION	REACTOME_MITOCHONDRIAL_TRANSLATION	62	-0.485814	-1.71706	0.00253165	0.0427563	0.0355326	3136	tags=56%, list=26%, signal=42%	MRPL20/MRPL48/MRPS35/MRPL49/MRPS11/MRPS27/MRPS16/OXA1L/MRPS18B/MRPL40/MRPL23/MRPL18/MRPL17/MRPS10/MRPL35/MRPS2/MRPS33/MTIF2/PTCD3/DAP3/MRPS22/MRPL34/MRPL9/MRPL58/MRPS15/MRPL22/MRPS14/MRPS30/MRPS28/MRPL15/MRPL39/MRPL13/MRPL3/MRPS12/MRPL19
WP_ELECTRON_TRANSPORT_CHAIN_OXPHOS_SYSTEM_IN_MITOCHONDRIA	WP_ELECTRON_TRANSPORT_CHAIN_OXPHOS_SYSTEM_IN_MITOCHONDRIA	62	-0.547533	-1.9352	0.00253165	0.0427563	0.0355326	3277	tags=52%, list=27%, signal=38%	NDUFB1/NDUFA1/NDUFA10/NDUFB3/NDUFB2/COX5B/COX5A/NDUFB8/NDUFS3/UQCRQ/NDUFA7/COX7A2/COX7A2L/COX7C/NDUFB4/NDUFA6/NDUFA8/COX6C/NDUFB5/UQCRFS1/NDUFV2/SDHC/SLC25A5/NDUFB6/NDUFS1/NDUFS4/SDHD/SLC25A6/SDHB/NDUFA5/COX11/UQCRC2
REACTOME_G1_S_DNA_DAMAGE_CHECKPOINTS	REACTOME_G1_S_DNA_DAMAGE_CHECKPOINTS	61	-0.551347	-1.94529	0.00253807	0.0427563	0.0355326	2804	tags=56%, list=23%, signal=43%	PSMB6/PSMD3/PSMB8/PSMB3/PSMF1/PSMD4/PSMA5/ATM/PSMD9/PSMC4/PSMA4/PSMA7/PSMD8/PSME3/PSMD5/PSMB7/PSMD7/PSMD11/PSMC2/PSME4/PSMB1/PSMB4/PSMA2/PSMD1/CDKN1B/PSMC3/PSMB5/PSMA1/PSMD12/PSMD14/PSMC6/PSMD6/PSMD10/PSMA3
REACTOME_GENE_SILENCING_BY_RNA	REACTOME_GENE_SILENCING_BY_RNA	61	-0.530062	-1.87019	0.00253807	0.0427563	0.0355326	2898	tags=48%, list=24%, signal=36%	NUP58/POLR2F/POLR2E/POLR2C/NUP93/NUP133/NUP85/NDC1/POLR2B/SEH1L/POLR2D/NUP88/SEC13/NUP98/NUP50/DICER1/NUP155/NUP160/NUP205/NUP107/TSNAX/NUP54/NUP153/NUP37/RAN/TSN/POLR2K/RANBP2/PRKRA
WP_PARKINUBIQUITIN_PROTEASOMAL_SYSTEM_PATHWAY	WP_PARKINUBIQUITIN_PROTEASOMAL_SYSTEM_PATHWAY	60	-0.532024	-1.86806	0.00254453	0.0427563	0.0355326	2894	tags=48%, list=24%, signal=37%	SIAH1/TUBB3/PSMD4/UBE2L3/TUBA1B/PSMD9/PSMC4/HSPA9/PSMD8/PSMD5/CUL1/PSMD7/HSPA2/PSMD11/PSMC2/SNCA/HSPA4/TUBB/PSMD1/HSPA5/PSMC3/UBE2J1/PSMD12/PSMD14/PSMC6/PSMD6/UBE2G1/HSPA14/PSMD10
REACTOME_COPII_MEDIATED_VESICLE_TRANSPORT	REACTOME_COPII_MEDIATED_VESICLE_TRANSPORT	58	-0.480182	-1.67723	0.00255428	0.0427563	0.0355326	1715	tags=33%, list=14%, signal=28%	SEC13/TMED2/PPP6C/SCFD1/SEC22B/CTSC/TRAPPC3/SEC24A/MCFD2/SEC23A/SEC24B/SAR1B/SEC23IP/TMED10/USO1/BET1/SEC24D/CNIH1/RAB1A
REACTOME_REGULATION_OF_CHOLESTEROL_BIOSYNTHESIS_BY_SREBP_SREBF_	REACTOME_REGULATION_OF_CHOLESTEROL_BIOSYNTHESIS_BY_SREBP_SREBF_	52	-0.500209	-1.72216	0.00258398	0.0427563	0.0355326	1361	tags=35%, list=11%, signal=31%	NFYB/INSIG1/TBL1XR1/HMGCR/FDFT1/NCOA1/SEC24A/DHCR7/SEC23A/SEC24B/INSIG2/SAR1B/CHD9/RAN/SC5D/SEC24D/SCD/SQLE
REACTOME_RNA_POLYMERASE_II_TRANSCRIPTION_TERMINATION	REACTOME_RNA_POLYMERASE_II_TRANSCRIPTION_TERMINATION	49	-0.537232	-1.83824	0.00261438	0.0427563	0.0355326	2841	tags=59%, list=24%, signal=45%	FIP1L1/SRSF5/THOC2/RBM8A/NCBP1/THOC6/CSTF3/CHTOP/SRSF6/SNRPD3/CLP1/SRSF11/EIF4A3/CSTF2T/UPF3B/NUDT21/CSTF1/PCF11/SNRPB/SRSF1/NCBP2/SNRPE/THOC7/SRSF7/CDC40/SRRM1/SRSF3/SLBP/PAPOLA
REACTOME_MRNA_SPLICING_MINOR_PATHWAY	REACTOME_MRNA_SPLICING_MINOR_PATHWAY	44	-0.529916	-1.79308	0.00264201	0.0427563	0.0355326	2832	tags=50%, list=24%, signal=38%	POLR2F/POLR2E/PRPF8/POLR2C/NCBP1/SNRNP40/LSM2/POLR2B/POLR2D/SRSF6/SNRPD3/TXNL4A/SNRNP25/SNRPB/SRSF1/NCBP2/SNRPE/SF3B1/SRSF7/SNRPD1/POLR2K/YBX1
WP_DNA_REPLICATION	WP_DNA_REPLICATION	42	-0.555917	-1.86113	0.00269906	0.0427563	0.0355326	2781	tags=50%, list=23%, signal=39%	RFC1/RFC2/MCM5/POLD3/MCM4/MCM7/MCM2/MCM6/ORC5/RPA2/GMNN/PRIM1/RFC4/CDC7/ORC2/RFC3/ORC3/PCNA/RFC5/DBF4/RPA1
REACTOME_INTERACTIONS_OF_VPR_WITH_HOST_CELLULAR_PROTEINS	REACTOME_INTERACTIONS_OF_VPR_WITH_HOST_CELLULAR_PROTEINS	35	-0.601162	-1.94223	0.00270636	0.0427563	0.0355326	2651	tags=63%, list=22%, signal=49%	NUP58/NUP93/NUP133/NUP85/KPNA1/NDC1/SEH1L/NUP88/SEC13/NUP98/NUP50/NUP155/NUP160/NUP205/SLC25A5/PSIP1/NUP107/NUP54/NUP153/NUP37/SLC25A6/RANBP2
WP_METABOLIC_REPROGRAMMING_IN_COLON_CANCER	WP_METABOLIC_REPROGRAMMING_IN_COLON_CANCER	40	-0.557711	-1.84904	0.0027137	0.0427563	0.0355326	2640	tags=52%, list=22%, signal=41%	PGAM1/RPIA/FH/GLUD1/PPAT/TKT/SHMT2/PDHB/MDH2/ACLY/GPI/GLS/ALDOB/PGD/IDH3A/SUCLG2/PAICS/PGK1/TIGAR/SDHB/GAPDH
PID_ATR_PATHWAY	PID_ATR_PATHWAY	36	-0.581914	-1.88556	0.00273598	0.0427563	0.0355326	2299	tags=47%, list=19%, signal=38%	TOPBP1/MCM7/MCM2/FBXW11/NBN/RPA2/YWHAZ/RFC4/YWHAB/TIPIN/ATR/RFC3/RAD17/PPP2CA/RFC5/PPP2R2B/RPA1
REACTOME_COMPLEX_I_BIOGENESIS	REACTOME_COMPLEX_I_BIOGENESIS	37	-0.576537	-1.88272	0.00273598	0.0427563	0.0355326	3277	tags=65%, list=27%, signal=47%	NDUFC1/NDUFAB1/NUBPL/NDUFB1/NDUFA1/NDUFA10/NDUFB3/NDUFB2/NDUFAF3/NDUFB8/NDUFS3/NDUFAF4/NDUFA7/NDUFB4/NDUFA6/NDUFA8/NDUFB5/NDUFAF1/NDUFV2/NDUFB6/NDUFS1/NDUFS4/TMEM126B/NDUFA5
REACTOME_SUMOYLATION_OF_UBIQUITINYLATION_PROTEINS	REACTOME_SUMOYLATION_OF_UBIQUITINYLATION_PROTEINS	37	-0.558333	-1.82327	0.00273598	0.0427563	0.0355326	2651	tags=54%, list=22%, signal=42%	NUP93/NUP133/NUP85/NDC1/SEH1L/PIAS1/NUP88/SEC13/TRIM27/NUP98/NUP50/NUP155/NUP160/NUP205/NUP107/NUP54/NUP153/NUP37/RANBP2/SUMO1
REACTOME_TRANSPORT_OF_MATURE_MRNAS_DERIVED_FROM_INTRONLESS_TRANSCRIPTS	REACTOME_TRANSPORT_OF_MATURE_MRNAS_DERIVED_FROM_INTRONLESS_TRANSCRIPTS	37	-0.581113	-1.89766	0.00273598	0.0427563	0.0355326	2898	tags=62%, list=24%, signal=47%	NUP58/FIP1L1/NUP93/NUP133/NCBP1/NUP85/NDC1/SEH1L/NUP88/SEC13/NUP98/NUP50/NUP155/NUP160/NUP205/NCBP2/NUP107/NUP54/NUP153/NUP37/EIF4E/RANBP2/SLBP
WP_FERROPTOSIS	WP_FERROPTOSIS	36	-0.584483	-1.89388	0.00273598	0.0427563	0.0355326	2807	tags=58%, list=23%, signal=45%	VDAC2/GCLC/HMOX1/SLC39A14/ACSL3/PCBP2/ACSL4/NCOA4/FTH1/SLC11A2/MAP1LC3B/SLC7A11/ATG5/PCBP1/PRNP/VDAC3/FTL/GCLM/SLC39A8/TFRC/ACSL1
KEGG_DNA_REPLICATION	KEGG_DNA_REPLICATION	34	-0.610236	-1.95912	0.00274348	0.0427563	0.0355326	2999	tags=59%, list=25%, signal=44%	RFC1/RNASEH2B/RFC2/MCM5/POLD3/MCM4/RNASEH1/MCM7/MCM2/FEN1/MCM6/RPA2/PRIM1/RFC4/RFC3/PCNA/RFC5/RPA1/POLE3/SSBP1
REACTOME_ACTIVATION_OF_ATR_IN_RESPONSE_TO_REPLICATION_STRESS	REACTOME_ACTIVATION_OF_ATR_IN_RESPONSE_TO_REPLICATION_STRESS	34	-0.610357	-1.95951	0.00274348	0.0427563	0.0355326	2138	tags=53%, list=18%, signal=44%	RFC2/MCM5/MCM4/MCM7/MCM2/MCM6/ORC5/RPA2/RFC4/CDC7/ORC2/ATR/RFC3/ORC3/RAD17/RFC5/DBF4/RPA1
REACTOME_ACTIVATION_OF_THE_PRE_REPLICATIVE_COMPLEX	REACTOME_ACTIVATION_OF_THE_PRE_REPLICATIVE_COMPLEX	31	-0.627635	-1.98052	0.00275482	0.0427563	0.0355326	2138	tags=45%, list=18%, signal=37%	MCM4/MCM7/MCM2/MCM6/ORC5/RPA2/GMNN/PRIM1/CDC7/ORC2/ORC3/DBF4/RPA1/POLE3
KEGG_SELENOAMINO_ACID_METABOLISM	KEGG_SELENOAMINO_ACID_METABOLISM	19	-0.611082	-1.73123	0.00298063	0.0455349	0.0378418	1475	tags=37%, list=12%, signal=32%	AHCYL1/SEPHS1/PAPSS1/MAT2B/TRMT11/AHCY/PAPSS2
REACTOME_INCRETIN_SYNTHESIS_SECRETION_AND_INACTIVATION	REACTOME_INCRETIN_SYNTHESIS_SECRETION_AND_INACTIVATION	19	-0.615261	-1.74307	0.00298063	0.0455349	0.0378418	875	tags=42%, list=7%, signal=39%	PAX6/SPCS3/SPCS2/SPCS1/ISL1/GCG/SEC11A/PCSK1
WP_CANCER_IMMUNOTHERAPY_BY_PD1_BLOCKADE	WP_CANCER_IMMUNOTHERAPY_BY_PD1_BLOCKADE	20	0.604577	2.00974	0.00301205	0.0455349	0.0378418	1640	tags=50%, list=14%, signal=43%	JUN/HLA-DRB1/LCK/NFATC1/CD8A/ZAP70/NFATC4/CD3D/PDCD1/HLA-A
REACTOME_METABOLISM_OF_AMINO_ACIDS_AND_DERIVATIVES	REACTOME_METABOLISM_OF_AMINO_ACIDS_AND_DERIVATIVES	291	-0.348669	-1.44682	0.00306435	0.0455349	0.0378418	3112	tags=36%, list=26%, signal=27%	PSPH/GLUL/TDO2/GRHPR/RPL29/SRM/PCBD1/PSMB8/PSMB3/GNMT/SEPHS2/RPS15A/RIDA/GLS2/PSMF1/SLC7A5/PSMD4/RPL8/PSMA5/SRR/CDO1/ALDH9A1/PSMD9/RPL7/QDPR/AGXT/HGD/PSMC4/GLUD1/ADI1/GLUD2/RPL6/RPL14/RPL30/PSMA4/GOT1/ALDH6A1/SMS/PSMA7/RPS3/PSMD8/ALDH18A1/ACAD8/MCCC1/SERINC3/RPL22/PSME3/ADO/RPL10A/BCKDHB/DLAT/SLC25A13/PSMD5/PSMB7/RPL26L1/PSMD7/DDC/TXNRD1/PDHB/ACAT1/PSMD11/ASNS/MTRR/PSMC2/GATM/ODC1/PAPSS1/APIP/PSM…
REACTOME_TRANSCRIPTIONAL_REGULATION_BY_TP53	REACTOME_TRANSCRIPTIONAL_REGULATION_BY_TP53	300	-0.354059	-1.47141	0.00306748	0.0455349	0.0378418	2985	tags=37%, list=25%, signal=29%	TBP/RRAGB/PRDX1/CCNB1/TAF11/CRADD/CDK9/GLS2/POLR2F/SUPT16H/RFC2/SMYD2/POLR2E/PRMT1/BRD1/RMI1/COX5B/ATM/POLR2C/MAPKAP1/CNOT2/COX5A/CNOT6/RAD50/CNOT4/RGCC/RBBP7/TP53BP2/SUPT4H1/CCNT2/POLR2B/CSNK2B/COX7A2L/TOPBP1/POLR2D/WRN/MNAT1/COX7C/RBBP8/PPP2R1B/MAPK14/IGFBP3/RNF34/PRKAB1/TXN/NBN/MDC1/YWHAH/SGK1/HDAC2/MLH1/RPA2/NPM1/RRAGA/COX6C/CNOT7/MAPKAPK5/YWHAZ/BRD7/GADD45A/MSH2/ING2/RFC4/ATF2/PTEN/CYCS/PMAI…
BIOCARTA_PROTEASOME_PATHWAY	BIOCARTA_PROTEASOME_PATHWAY	18	-0.669755	-1.84735	0.00307692	0.0455349	0.0378418	2992	tags=83%, list=25%, signal=63%	PSMB6/PSMB3/PSMA5/RPN2/PSMA4/PSMA7/PSMB7/UBE3A/PSMB1/PSMB4/PSMA2/PSMB5/UBE2A/PSMA1/PSMA3
WP_TCA_CYCLE_AKA_KREBS_OR_CITRIC_ACID_CYCLE	WP_TCA_CYCLE_AKA_KREBS_OR_CITRIC_ACID_CYCLE	18	-0.675172	-1.86229	0.00307692	0.0455349	0.0378418	2410	tags=72%, list=20%, signal=58%	SUCLG1/ACO2/FH/IDH3G/IDH3B/MDH2/SDHC/SDHD/IDH3A/SUCLG2/SUCLA2/SDHB/DLD
REACTOME_TRANSLESION_SYNTHESIS_BY_POLK	REACTOME_TRANSLESION_SYNTHESIS_BY_POLK	15	-0.713655	-1.88772	0.00311042	0.0455349	0.0378418	1567	tags=67%, list=13%, signal=58%	RFC1/RFC2/RPA2/RFC4/REV3L/REV1/RFC3/PCNA/RFC5/RPA1
BIOCARTA_EIF_PATHWAY	BIOCARTA_EIF_PATHWAY	13	-0.73581	-1.89951	0.00312012	0.0455349	0.0378418	2603	tags=77%, list=22%, signal=60%	EIF4G3/EEF2/EIF4G2/EIF1/EIF2S1/EIF3A/EIF1AX/EIF2S2/EIF4E/EIF5
REACTOME_INITIAL_TRIGGERING_OF_COMPLEMENT	REACTOME_INITIAL_TRIGGERING_OF_COMPLEMENT	22	0.622177	2.0962	0.0031348	0.0455349	0.0378418	3846	tags=82%, list=32%, signal=56%	C3/CRP/C1R/FCN2/C2/CFB/GZMM/IGLV1-44/C1S/MASP2/MASP1/FCN3/C1QB/CFD/FCN1/IGHG1/CFP/C1QA
BIOCARTA_NDKDYNAMIN_PATHWAY	BIOCARTA_NDKDYNAMIN_PATHWAY	12	-0.760338	-1.92332	0.00318471	0.0458204	0.038079	1071	tags=67%, list=9%, signal=61%	SYNJ1/NME1/PPP3CB/PICALM/PPP3CC/EPS15/AP2M1/PPP3CA
REACTOME_COHESIN_LOADING_ONTO_CHROMATIN	REACTOME_COHESIN_LOADING_ONTO_CHROMATIN	10	-0.756203	-1.83312	0.00319489	0.0458204	0.038079	2484	tags=90%, list=21%, signal=71%	NIPBL/PDS5A/WAPL/STAG1/PDS5B/SMC1A/RAD21/STAG2/SMC3
KEGG_ASTHMA	KEGG_ASTHMA	27	0.563024	2.02902	0.00328947	0.0468802	0.0389597	3847	tags=67%, list=32%, signal=45%	HLA-DRB1/CD40/HLA-DMB/EPX/HLA-DPB1/HLA-DMA/CCL11/HLA-DRB4/HLA-DOA/HLA-DRA/HLA-DQB1/TNF/HLA-DOB/FCER1G/IL3/RNASE3/IL13/FCER1A
REACTOME_TNFR2_NON_CANONICAL_NF_KB_PATHWAY	REACTOME_TNFR2_NON_CANONICAL_NF_KB_PATHWAY	90	-0.433357	-1.62653	0.00352526	0.0499266	0.0414914	1935	tags=32%, list=16%, signal=27%	PSMA4/FBXW11/PSMA7/PSMD8/PSME3/PSMD5/CUL1/PSMB7/PSMD7/PSMD11/PSMC2/UBE2M/PSME4/UBA3/PSMB1/PSMB4/PSMA2/PSMD1/PSMC3/PSMB5/PSMA1/PSMD12/PSMD14/PSMC6/PSMD6/SKP1/PSMD10/PSMA3/CHUK
REACTOME_CHROMOSOME_MAINTENANCE	REACTOME_CHROMOSOME_MAINTENANCE	79	-0.452399	-1.66701	0.00362757	0.0508642	0.0422707	3068	tags=44%, list=25%, signal=33%	CENPQ/TINF2/NHP2/RFC1/TERF2/POLR2F/RFC2/GAR1/POLR2E/CENPU/POLR2C/RBBP7/POLD3/POLR2B/POLR2D/WRN/FEN1/SHQ1/TERF1/RPA2/NPM1/PRIM1/RFC4/CENPC/PPP6C/RFC3/POT1/PCNA/ITGB3BP/RFC5/ATRX/POLR2K/SMARCA5/RPA1/RBBP4
KEGG_PRIMARY_IMMUNODEFICIENCY	KEGG_PRIMARY_IMMUNODEFICIENCY	33	0.601043	2.26186	0.00363636	0.0508642	0.0422707	2133	tags=48%, list=18%, signal=40%	DCLRE1C/CD40/CD4/BTK/RFX5/IKBKG/LCK/CIITA/TAP1/CD8A/TNFRSF13B/ZAP70/CD3D/IL7R/JAK3/IL2RG
KEGG_ALLOGRAFT_REJECTION	KEGG_ALLOGRAFT_REJECTION	34	0.48169	1.82025	0.003663	0.0509225	0.0423191	5068	tags=74%, list=42%, signal=43%	HLA-DRB1/CD40/HLA-DMB/HLA-DPB1/HLA-DMA/HLA-A/HLA-DRB4/HLA-DOA/HLA-DRA/HLA-DQB1/TNF/HLA-DOB/CD86/PRF1/FASLG/IL2/GZMB/HLA-G/HLA-C/HLA-DPA1/CD80/CD40LG/IL4/HLA-E/HLA-F
KEGG_GRAFT_VERSUS_HOST_DISEASE	KEGG_GRAFT_VERSUS_HOST_DISEASE	36	0.494936	1.91524	0.00369004	0.0509855	0.0423715	5068	tags=81%, list=42%, signal=47%	HLA-DRB1/HLA-DMB/KIR2DL5A/HLA-DPB1/HLA-DMA/HLA-A/KIR2DL1/HLA-DRB4/HLA-DOA/KLRD1/KIR2DL2/HLA-DRA/HLA-DQB1/TNF/HLA-DOB/KIR2DL3/CD86/PRF1/FASLG/IL2/GZMB/HLA-G/HLA-C/HLA-DPA1/CD80/IL6/HLA-E/KIR3DL1/HLA-F
REACTOME_DUAL_INCISION_IN_TC_NER	REACTOME_DUAL_INCISION_IN_TC_NER	59	-0.468036	-1.63875	0.00382166	0.0523012	0.0434648	3020	tags=56%, list=25%, signal=42%	POLR2L/XPA/ERCC8/ERCC3/POLE2/GTF2H5/RFC1/POLR2F/RFC2/POLR2E/POLR2C/POLD3/POLR2B/POLR2D/MNAT1/RBX1/AQR/RPA2/RFC4/CUL4B/CUL4A/CCNH/PPIE/GTF2H1/HMGN1/RFC3/PCNA/RFC5/POLR2K/RPA1/CDK7/TCEA1/POLE3
KEGG_INTESTINAL_IMMUNE_NETWORK_FOR_IGA_PRODUCTION	KEGG_INTESTINAL_IMMUNE_NETWORK_FOR_IGA_PRODUCTION	42	0.475933	1.93968	0.00383142	0.0523012	0.0434648	3607	tags=50%, list=30%, signal=35%	HLA-DRB1/CD40/HLA-DMB/CXCL12/ICOSLG/ITGB7/HLA-DPB1/TNFRSF13B/HLA-DMA/CCL25/HLA-DRB4/HLA-DOA/HLA-DRA/PIGR/MADCAM1/HLA-DQB1/HLA-DOB/TGFB1/IL15RA/CD86/IL2
REACTOME_MITOCHONDRIAL_PROTEIN_IMPORT	REACTOME_MITOCHONDRIAL_PROTEIN_IMPORT	47	-0.517688	-1.77083	0.00391645	0.0523374	0.043495	3039	tags=55%, list=25%, signal=42%	COA4/PMPCA/TIMM10/CHCHD7/ACO2/CMC4/PITRM1/BCS1L/TIMM44/GRPEL1/NDUFB8/FXN/IDH3G/COQ2/HSPA9/CHCHD3/SLC25A13/CYC1/SAMM50/TIMM17A/SLC25A6/HSPD1/MTX2/SLC25A12/VDAC1/TOMM20
REACTOME_FORMATION_OF_TC_NER_PRE_INCISION_COMPLEX	REACTOME_FORMATION_OF_TC_NER_PRE_INCISION_COMPLEX	49	-0.520905	-1.78238	0.00392157	0.0523374	0.043495	3547	tags=61%, list=29%, signal=43%	POLR2L/XPA/ERCC8/GPS1/ERCC3/GTF2H5/POLR2F/COPS8/POLR2E/POLR2C/POLR2B/POLR2D/MNAT1/RBX1/AQR/COPS6/COPS7A/CUL4B/COPS3/CUL4A/CCNH/PPIE/COPS5/GTF2H1/HMGN1/COPS2/COPS4/POLR2K/CDK7/TCEA1
WP_EXERCISEINDUCED_CIRCADIAN_REGULATION	WP_EXERCISEINDUCED_CIRCADIAN_REGULATION	44	-0.51343	-1.73729	0.00396301	0.0523374	0.043495	3117	tags=57%, list=26%, signal=42%	DNAJA1/SUMO3/TUBB3/TAB2/IDI1/GSTM3/NR1D2/DAZAP2/QKI/HERPUD1/EIF4G2/PSMA4/NCOA4/PIGF/PER2/PURA/NCKAP1/ZFR/KLF9/TOB1/AZIN1/PPP2CB/CRY1/SUMO1/UGP2
WP_TRANSLATION_FACTORS	WP_TRANSLATION_FACTORS	43	-0.533478	-1.79377	0.00402145	0.0523374	0.043495	3067	tags=63%, list=25%, signal=47%	EEF1A2/EIF3F/PABPC1/EIF3H/EIF2AK1/EIF1AY/EIF4G3/EIF2B2/EEF2/ETF1/PAIP1/EIF1/EIF3E/EEF1A1/EIF4H/GSPT2/EIF2AK2/EIF2S1/EIF2B1/EIF3A/EIF3J/EIF1AX/EIF2AK3/EIF2S2/EIF4E/EIF5/EIF5A
WP_CHOLESTEROL_METABOLISM_INCLUDES_BOTH_BLOCH_AND_KANDUTSCHRUSSELL_PATHWAYS	WP_CHOLESTEROL_METABOLISM_INCLUDES_BOTH_BLOCH_AND_KANDUTSCHRUSSELL_PATHWAYS	42	-0.53681	-1.79716	0.00404858	0.0523374	0.043495	2865	tags=48%, list=24%, signal=36%	GGPS1/MSMO1/IDI1/ELOVL4/ACSL3/NSDHL/FDPS/ACSL4/ABCA1/EBP/HMGCR/SOAT1/FDFT1/DHCR7/ABCG1/SC5D/SCD/SQLE/ELOVL5/ACSL1
KEGG_PYRUVATE_METABOLISM	KEGG_PYRUVATE_METABOLISM	33	-0.555702	-1.77393	0.00412655	0.0523374	0.043495	3082	tags=55%, list=26%, signal=41%	GRHPR/LDHB/HAGH/PCK1/ALDH9A1/PCK2/ACAT2/AKR1B1/DLAT/PDHB/GLO1/ACAT1/MDH2/MDH1/ACYP1/ME1/ME2/DLD
REACTOME_GLUCONEOGENESIS	REACTOME_GLUCONEOGENESIS	33	-0.557128	-1.77848	0.00412655	0.0523374	0.043495	2640	tags=42%, list=22%, signal=33%	PGAM1/PCK1/ENO2/PCK2/GOT1/SLC25A11/SLC25A13/MDH2/GPI/ALDOB/MDH1/PGK1/SLC25A12/GAPDH
REACTOME_NUCLEAR_PORE_COMPLEX_NPC_DISASSEMBLY	REACTOME_NUCLEAR_PORE_COMPLEX_NPC_DISASSEMBLY	33	-0.563924	-1.80018	0.00412655	0.0523374	0.043495	2960	tags=61%, list=25%, signal=46%	CCNB1/NUP58/NUP93/NUP133/NUP85/NDC1/SEH1L/NUP88/SEC13/NUP98/NUP50/NUP155/NUP160/NUP205/NUP107/NUP54/NUP153/NUP37/NEK7/RANBP2
REACTOME_DNA_STRAND_ELONGATION	REACTOME_DNA_STRAND_ELONGATION	31	-0.582441	-1.83791	0.00413223	0.0523374	0.043495	2999	tags=55%, list=25%, signal=41%	RFC1/RFC2/MCM5/POLD3/GINS1/MCM4/MCM7/MCM2/FEN1/MCM6/RPA2/PRIM1/RFC4/RFC3/PCNA/RFC5/RPA1
REACTOME_NUCLEAR_IMPORT_OF_REV_PROTEIN	REACTOME_NUCLEAR_IMPORT_OF_REV_PROTEIN	32	-0.568743	-1.80197	0.00415512	0.0523374	0.043495	2651	tags=62%, list=22%, signal=49%	NUP58/NUP93/NUP133/NUP85/NDC1/SEH1L/NUP88/SEC13/NPM1/NUP98/NUP50/NUP155/NUP160/NUP205/NUP107/NUP54/NUP153/NUP37/RAN/RANBP2
REACTOME_SUMOYLATION_OF_SUMOYLATION_PROTEINS	REACTOME_SUMOYLATION_OF_SUMOYLATION_PROTEINS	32	-0.598429	-1.89603	0.00415512	0.0523374	0.043495	2651	tags=62%, list=22%, signal=49%	NUP58/NUP93/NUP133/TOPORS/NUP85/NDC1/SEH1L/NUP88/SEC13/NUP98/NUP50/NUP155/NUP160/NUP205/NUP107/NUP54/NUP153/NUP37/RANBP2/SUMO1
KEGG_AUTOIMMUNE_THYROID_DISEASE	KEGG_AUTOIMMUNE_THYROID_DISEASE	47	0.471315	1.92777	0.00423729	0.0523374	0.043495	5128	tags=70%, list=43%, signal=40%	HLA-DRB1/CD40/HLA-DMB/HLA-DPB1/HLA-DMA/HLA-A/TG/HLA-DRB4/CGA/HLA-DOA/HLA-DRA/IFNA21/CTLA4/HLA-DQB1/HLA-DOB/CD86/PRF1/FASLG/IL2/IFNA17/GZMB/IFNA16/HLA-G/HLA-C/HLA-DPA1/CD80/CD40LG/IL4/HLA-E/IFNA1/IFNA4/HLA-F/IFNA14
REACTOME_REGULATION_OF_GLUCOKINASE_BY_GLUCOKINASE_REGULATORY_PROTEIN	REACTOME_REGULATION_OF_GLUCOKINASE_BY_GLUCOKINASE_REGULATORY_PROTEIN	30	-0.584232	-1.8111	0.00423729	0.0523374	0.043495	2898	tags=60%, list=24%, signal=46%	NUP58/NUP93/NUP133/NUP85/NDC1/SEH1L/NUP88/SEC13/NUP98/NUP50/NUP155/NUP160/NUP205/NUP107/NUP54/NUP153/NUP37/RANBP2
WP_OXIDATIVE_PHOSPHORYLATION	WP_OXIDATIVE_PHOSPHORYLATION	30	-0.573795	-1.77875	0.00423729	0.0523374	0.043495	3277	tags=57%, list=27%, signal=41%	NDUFB1/NDUFA10/NDUFB2/NDUFB8/NDUFS3/NDUFA7/NDUFB4/NDUFA6/NDUFA8/ATP6AP1/NDUFB5/NDUFV2/NDUFB6/NDUFS1/NDUFS4/ATP6AP2/NDUFA5
REACTOME_FATTY_ACYL_COA_BIOSYNTHESIS	REACTOME_FATTY_ACYL_COA_BIOSYNTHESIS	29	-0.563132	-1.73686	0.00424929	0.0523374	0.043495	2809	tags=45%, list=23%, signal=34%	HACD1/HACD3/ELOVL4/ACSL3/ACSL4/CBR4/HACD2/HSD17B12/ACLY/PPT1/SCD/ELOVL5/ACSL1
KEGG_PROPANOATE_METABOLISM	KEGG_PROPANOATE_METABOLISM	27	-0.593135	-1.8027	0.00429799	0.0523374	0.043495	3397	tags=59%, list=28%, signal=43%	HIBCH/ALDH7A1/SUCLG1/LDHB/EHHADH/ALDH9A1/ACAT2/ALDH6A1/PCCA/ACAT1/PCCB/HADHA/ACADM/SUCLG2/SUCLA2/ABAT
PID_BARD1_PATHWAY	PID_BARD1_PATHWAY	27	-0.562762	-1.71039	0.00429799	0.0523374	0.043495	2680	tags=59%, list=22%, signal=46%	ATM/UBE2L3/RAD50/TOPBP1/XRCC6/RBBP8/NBN/NPM1/FANCL/CSTF1/UBE2D3/PRKDC/FANCF/ATR/PCNA/XRCC5
REACTOME_RECOGNITION_OF_DNA_DAMAGE_BY_PCNA_CONTAINING_REPLICATION_COMPLEX	REACTOME_RECOGNITION_OF_DNA_DAMAGE_BY_PCNA_CONTAINING_REPLICATION_COMPLEX	28	-0.577494	-1.75917	0.00431034	0.0523374	0.043495	1567	tags=54%, list=13%, signal=47%	RFC1/RFC2/POLD3/RBX1/RPA2/RFC4/CUL4B/CUL4A/RFC3/PCNA/RFC5/UBE2B/RPA1/POLE3/USP1
REACTOME_CHEMOKINE_RECEPTORS_BIND_CHEMOKINES	REACTOME_CHEMOKINE_RECEPTORS_BIND_CHEMOKINES	52	0.411126	1.73128	0.00438596	0.0523374	0.043495	3586	tags=50%, list=30%, signal=35%	CXCL11/CXCL10/CXCL9/CX3CL1/CXCL12/CCL5/CXCR3/CCR3/CCL11/CCL25/CXCL13/PF4/CCL7/CXCR1/CCL13/CCR8/CCL19/CCL21/CCR5/CCL22/CXCR5/ACKR2/CCL1/CCL16/CCL4/CCR4
WP_HEMATOPOIETIC_STEM_CELL_DIFFERENTIATION	WP_HEMATOPOIETIC_STEM_CELL_DIFFERENTIATION	52	0.426043	1.79409	0.00438596	0.0523374	0.043495	4765	tags=65%, list=40%, signal=40%	FOSB/RIOK3/MUC1/NCKAP1L/GATA1/STAT5A/PIM1/IKZF1/CIITA/LYL1/IRF5/CSF3/ACVR1B/NOTCH1/GATA2/FLI1/CSF1/RHOH/CSF2/GP9/SPI1/ABO/IL3/TRIM29/CD34/ITGB3/ITGA2B/TNXB/MYB/EPO/TRAF3IP3/IL6/GYPA/LEF1
KEGG_MISMATCH_REPAIR	KEGG_MISMATCH_REPAIR	22	-0.593341	-1.73903	0.00439239	0.0523374	0.043495	1593	tags=45%, list=13%, signal=40%	MLH1/RPA2/MSH2/RFC4/MSH6/RFC3/PCNA/RFC5/RPA1/SSBP1
KEGG_BETA_ALANINE_METABOLISM	KEGG_BETA_ALANINE_METABOLISM	21	-0.58012	-1.67545	0.00443131	0.0523374	0.043495	3397	tags=57%, list=28%, signal=41%	HIBCH/ALDH7A1/SRM/EHHADH/ALDH9A1/DPYD/SMS/GAD1/HADHA/GAD2/ACADM/ABAT
REACTOME_E2F_MEDIATED_REGULATION_OF_DNA_REPLICATION	REACTOME_E2F_MEDIATED_REGULATION_OF_DNA_REPLICATION	21	-0.583904	-1.68638	0.00443131	0.0523374	0.043495	2177	tags=57%, list=18%, signal=47%	ORC4/PPP2R1A/CCNB1/PPP2R1B/ORC5/RB1/PRIM1/ORC2/TFDP1/ORC3/PPP2CA/PPP2CB
WP_DNA_MISMATCH_REPAIR	WP_DNA_MISMATCH_REPAIR	21	-0.588208	-1.69881	0.00443131	0.0523374	0.043495	1593	tags=67%, list=13%, signal=58%	POLE2/RFC1/RFC2/POLD3/MLH1/RPA2/MSH2/RFC4/MSH6/RFC3/PCNA/RFC5/RPA1/POLE3
WP_PHOTODYNAMIC_THERAPYINDUCED_UNFOLDED_PROTEIN_RESPONSE	WP_PHOTODYNAMIC_THERAPYINDUCED_UNFOLDED_PROTEIN_RESPONSE	21	-0.583202	-1.68435	0.00443131	0.0523374	0.043495	1296	tags=38%, list=11%, signal=34%	XBP1/ASNS/NFE2L2/UBE2E1/HSPA5/EIF2AK3/DNAJB9/PDIA6
REACTOME_ER_TO_GOLGI_ANTEROGRADE_TRANSPORT	REACTOME_ER_TO_GOLGI_ANTEROGRADE_TRANSPORT	131	-0.398241	-1.54956	0.00443459	0.0523374	0.043495	2885	tags=38%, list=24%, signal=29%	TUBB3/CAPZA1/DYNLL1/PREB/NAPA/CD55/F8/TUBA1B/COPA/TRAPPC2/GOSR1/NAPG/COPZ1/ARF4/ACTR1A/COG2/TMED3/SEC13/TMED2/PPP6C/ACTR10/DCTN3/MIA3/SCFD1/SEC22B/CTSC/ARCN1/TRAPPC3/SEC24A/DYNC1I1/ARFGAP3/MCFD2/SEC23A/COPB2/COG5/SEC24B/SAR1B/SEC23IP/DYNC1LI1/TMED10/USO1/DCTN6/INS/BET1/KDELR2/SEC24D/CAPZA2/CNIH1/COPB1/RAB1A
REACTOME_IKK_COMPLEX_RECRUITMENT_MEDIATED_BY_RIP1	REACTOME_IKK_COMPLEX_RECRUITMENT_MEDIATED_BY_RIP1	20	-0.604624	-1.73385	0.00447761	0.0525425	0.0436654	1512	tags=35%, list=13%, signal=31%	LY96/UBE2D3/UBE2D1/UBE2D2/CD14/UBE2N/CHUK
REACTOME_MTORC1_MEDIATED_SIGNALLING	REACTOME_MTORC1_MEDIATED_SIGNALLING	17	-0.637734	-1.73051	0.00459418	0.0525425	0.0436654	1625	tags=47%, list=14%, signal=41%	RPS6KB1/RRAGA/YWHAB/LAMTOR3/LAMTOR5/EIF4E/RHEB/RRAGD
REACTOME_TRANSLESION_SYNTHESIS_BY_POLH	REACTOME_TRANSLESION_SYNTHESIS_BY_POLH	17	-0.652782	-1.77134	0.00459418	0.0525425	0.0436654	1567	tags=41%, list=13%, signal=36%	RPA2/RFC4/RFC3/PCNA/RFC5/RPA1/RCHY1
BIOCARTA_MCM_PATHWAY	BIOCARTA_MCM_PATHWAY	18	-0.631805	-1.74268	0.00461538	0.0525425	0.0436654	2673	tags=50%, list=22%, signal=39%	MCM5/MCM4/MCM7/MCM2/MCM6/ORC5/ORC2/ORC3/CDKN1B
REACTOME_ER_QUALITY_CONTROL_COMPARTMENT_ERQC_	REACTOME_ER_QUALITY_CONTROL_COMPARTMENT_ERQC_	18	-0.609073	-1.67998	0.00461538	0.0525425	0.0436654	2342	tags=50%, list=19%, signal=40%	UGGT2/EDEM1/DERL2/RNF103/AMFR/RNF139/EDEM3/TRIM13/SEL1L
REACTOME_SYNTHESIS_SECRETION_AND_DEACYLATION_OF_GHRELIN	REACTOME_SYNTHESIS_SECRETION_AND_DEACYLATION_OF_GHRELIN	16	-0.670525	-1.79437	0.0046225	0.0525425	0.0436654	875	tags=38%, list=7%, signal=35%	SPCS2/SPCS1/INS/GCG/SEC11A/PCSK1
WP_TCA_CYCLE_AND_DEFICIENCY_OF_PYRUVATE_DEHYDROGENASE_COMPLEX_PDHC	WP_TCA_CYCLE_AND_DEFICIENCY_OF_PYRUVATE_DEHYDROGENASE_COMPLEX_PDHC	16	-0.656446	-1.75669	0.0046225	0.0525425	0.0436654	2593	tags=56%, list=22%, signal=44%	PCK1/FH/IDH1/DLAT/ACLY/MDH1/IDH3A/SUCLG2/DLD
REACTOME_MITOTIC_TELOPHASE_CYTOKINESIS	REACTOME_MITOTIC_TELOPHASE_CYTOKINESIS	13	-0.705961	-1.82245	0.00468019	0.0525425	0.0436654	2484	tags=69%, list=21%, signal=55%	NIPBL/PDS5A/WAPL/STAG1/PDS5B/SMC1A/RAD21/STAG2/SMC3
REACTOME_PTK6_REGULATES_RHO_GTPASES_RAS_GTPASE_AND_MAP_KINASES	REACTOME_PTK6_REGULATES_RHO_GTPASES_RAS_GTPASE_AND_MAP_KINASES	13	-0.69859	-1.80342	0.00468019	0.0525425	0.0436654	1615	tags=54%, list=13%, signal=47%	ELMO1/NRAS/ELMO2/KRAS/RHOA/CRK/RASA1
KEGG_OOCYTE_MEIOSIS	KEGG_OOCYTE_MEIOSIS	92	-0.434031	-1.63276	0.00468384	0.0525425	0.0436654	1747	tags=33%, list=15%, signal=28%	PRKACB/YWHAH/MAPK1/PPP2R5E/YWHAZ/CUL1/YWHAB/SLK/ITPR1/ANAPC13/CHP1/PPP1CB/SMC1A/YWHAQ/MAP2K1/RPS6KA3/PPP3CB/CDC23/ANAPC10/PPP2CA/PPP3CC/CDC16/PPP1CC/SMC3/ANAPC5/PPP2CB/INS/SKP1/PPP2R5C/PPP3CA
REACTOME_ALPHA_LINOLENIC_OMEGA3_AND_LINOLEIC_OMEGA6_ACID_METABOLISM	REACTOME_ALPHA_LINOLENIC_OMEGA3_AND_LINOLEIC_OMEGA6_ACID_METABOLISM	10	-0.736525	-1.78541	0.00479233	0.0529728	0.044023	882	tags=40%, list=7%, signal=37%	HSD17B4/ELOVL5/ACSL1/SCP2
REACTOME_CRISTAE_FORMATION	REACTOME_CRISTAE_FORMATION	10	-0.727266	-1.76297	0.00479233	0.0529728	0.044023	2091	tags=70%, list=17%, signal=58%	IMMT/HSPA9/APOO/CHCHD3/APOOL/SAMM50/MTX2
WP_OMEGA9_FA_SYNTHESIS	WP_OMEGA9_FA_SYNTHESIS	10	-0.741418	-1.79727	0.00479233	0.0529728	0.044023	175	tags=50%, list=1%, signal=49%	ACSL3/ACSL4/SCD/ELOVL5/ACSL1
REACTOME_GLYCOLYSIS	REACTOME_GLYCOLYSIS	68	-0.449153	-1.61711	0.00496278	0.0545906	0.0453675	2651	tags=43%, list=22%, signal=33%	NUP93/NUP133/PGAM1/NUP85/NDC1/ENO2/SEH1L/PPP2R1B/NUP88/PRKACB/SEC13/NUP98/NUP50/NUP155/NUP160/NUP205/GPI/BPGM/ALDOB/NUP107/NUP54/NUP153/NUP37/PPP2CA/PPP2CB/PFKM/RANBP2/PGK1/GAPDH
REACTOME_INTERFERON_ALPHA_BETA_SIGNALING	REACTOME_INTERFERON_ALPHA_BETA_SIGNALING	68	0.534525	2.40459	0.00510204	0.0558513	0.0464152	2248	tags=46%, list=19%, signal=37%	IFITM1/ISG15/EGR1/IRF7/GBP2/ISG20/MX2/BST2/OASL/MX1/IFNAR2/IFITM3/IFITM2/STAT2/IRF4/SAMHD1/IRF6/IFIT3/IFI27/IRF5/OAS1/HLA-A/IRF3/IFI35/IRF1/IFIT2/SOCS3/TYK2/OAS2/IFIT1/PTPN1
REACTOME_GOLGI_ASSOCIATED_VESICLE_BIOGENESIS	REACTOME_GOLGI_ASSOCIATED_VESICLE_BIOGENESIS	43	-0.516702	-1.73737	0.00536193	0.0581346	0.0483127	1973	tags=40%, list=16%, signal=33%	ACBD3/CLINT1/FTH1/YIPF6/AP3B1/SNX2/OCRL/PIK3C2A/PICALM/FTL/CPD/NECAP1/TFRC/SH3GL2/DNAJC6/VAMP7/TPD52
REACTOME_SUMOYLATION_OF_DNA_REPLICATION_PROTEINS	REACTOME_SUMOYLATION_OF_DNA_REPLICATION_PROTEINS	43	-0.510996	-1.71818	0.00536193	0.0581346	0.0483127	3051	tags=53%, list=25%, signal=40%	PIAS3/SUMO3/NUP58/NUP93/NUP133/NUP85/NDC1/TOP2B/SEH1L/NUP88/SEC13/NUP98/NUP50/NUP155/NUP160/NUP205/NUP107/NUP54/NUP153/NUP37/PCNA/RANBP2/SUMO1
REACTOME_DNA_DAMAGE_BYPASS	REACTOME_DNA_DAMAGE_BYPASS	39	-0.529279	-1.7476	0.00546448	0.0589644	0.0490023	1567	tags=38%, list=13%, signal=34%	RPA2/RFC4/CUL4B/CUL4A/REV3L/REV1/POLI/RFC3/PCNA/RFC5/UBE2B/RPA1/POLE3/USP1/RCHY1
REACTOME_FORMATION_OF_THE_CORNIFIED_ENVELOPE	REACTOME_FORMATION_OF_THE_CORNIFIED_ENVELOPE	77	0.412867	1.9041	0.00574713	0.0612457	0.0508982	5221	tags=66%, list=43%, signal=38%	KRT7/FURIN/KRT5/EVPL/JUP/KRT2/ST14/PI3/KRT4/KLK13/CSTA/PCSK6/KRT6B/KRT75/KLK8/PRSS8/PKP3/CAPN1/KAZN/SPRR1B/TGM5/KRT33B/KRT19/TGM1/KRT1/KRT6A/KLK14/KRT83/PKP1/DSC3/KLK5/KRT38/KLK12/KRT20/KRT33A/CDSN/SPRR1A/KRT32/SPINK5/DSC1/KRT16/KRT84/KRT37/KRT13/KRT85/IVL/KRT3/KRT36/KRT9/SPRR2B/LOR
REACTOME_PYRUVATE_METABOLISM	REACTOME_PYRUVATE_METABOLISM	28	-0.553305	-1.68549	0.00574713	0.0612457	0.0508982	1752	tags=36%, list=15%, signal=31%	PDK3/DLAT/PDHB/GLO1/MPC1/MPC2/PDHX/ME1/VDAC1/DLD
KEGG_ALANINE_ASPARTATE_AND_GLUTAMATE_METABOLISM	KEGG_ALANINE_ASPARTATE_AND_GLUTAMATE_METABOLISM	26	-0.547482	-1.6487	0.00582242	0.0612457	0.0508982	2393	tags=54%, list=20%, signal=43%	AGXT/GLUD1/GLUD2/GOT1/PPAT/ADSL/NIT2/GAD1/ASNS/GLS/ALDH5A1/GFPT1/GAD2/ABAT
REACTOME_ANTIGEN_PRESENTATION_FOLDING_ASSEMBLY_AND_PEPTIDE_LOADING_OF_CLASS_I_MHC	REACTOME_ANTIGEN_PRESENTATION_FOLDING_ASSEMBLY_AND_PEPTIDE_LOADING_OF_CLASS_I_MHC	25	-0.558075	-1.67064	0.00582242	0.0612457	0.0508982	1152	tags=40%, list=10%, signal=36%	SEC13/B2M/SEC24A/PDIA3/SEC23A/SEC24B/HSPA5/SAR1B/SEC24D/CANX
REACTOME_SYNTHESIS_OF_ACTIVE_UBIQUITIN_ROLES_OF_E1_AND_E2_ENZYMES	REACTOME_SYNTHESIS_OF_ACTIVE_UBIQUITIN_ROLES_OF_E1_AND_E2_ENZYMES	26	-0.561904	-1.69213	0.00582242	0.0612457	0.0508982	1277	tags=38%, list=11%, signal=34%	UBE2D1/UCHL3/UBE2D2/UBE2E1/UBE2A/UBE2B/USP9X/UBE2E3/UBE2G1/UBE2K
REACTOME_INTERFERON_GAMMA_SIGNALING	REACTOME_INTERFERON_GAMMA_SIGNALING	78	0.382513	1.77277	0.00584795	0.0612457	0.0508982	2280	tags=42%, list=19%, signal=35%	IRF7/GBP2/HLA-DRB1/MT2A/OASL/PML/TRIM38/TRIM14/TRIM62/IFNGR2/HLA-DPB1/TRIM10/CIITA/TRIM26/IRF4/ICAM1/PTAFR/IRF6/TRIM25/IRF5/OAS1/CAMK2A/HLA-A/CAMK2B/IRF3/MID1/IRF1/SOCS3/OAS2/TRIM8/HLA-DRB4/PTPN1/TRIM45
REACTOME_RESOLUTION_OF_AP_SITES_VIA_THE_MULTIPLE_NUCLEOTIDE_PATCH_REPLACEMENT_PATHWAY	REACTOME_RESOLUTION_OF_AP_SITES_VIA_THE_MULTIPLE_NUCLEOTIDE_PATCH_REPLACEMENT_PATHWAY	23	-0.570822	-1.68239	0.0058651	0.0612457	0.0508982	3255	tags=61%, list=27%, signal=44%	POLE2/RFC1/RFC2/POLD3/FEN1/PARP2/RPA2/RFC4/APEX1/RFC3/PCNA/RFC5/RPA1/POLE3
REACTOME_LAGGING_STRAND_SYNTHESIS	REACTOME_LAGGING_STRAND_SYNTHESIS	20	-0.59437	-1.70444	0.00597015	0.0620567	0.0515722	2999	tags=55%, list=25%, signal=41%	RFC1/RFC2/POLD3/FEN1/RPA2/PRIM1/RFC4/RFC3/PCNA/RFC5/RPA1
REACTOME_PD_1_SIGNALING	REACTOME_PD_1_SIGNALING	19	0.559247	1.82202	0.0060423	0.0625198	0.0519571	2952	tags=53%, list=25%, signal=40%	HLA-DRB1/CSK/CD4/LCK/HLA-DPB1/CD3D/PDCD1/HLA-DRB4/HLA-DRA/HLA-DQB1
REACTOME_KERATINIZATION	REACTOME_KERATINIZATION	83	0.415247	1.90581	0.00625	0.064375	0.0534988	5221	tags=66%, list=43%, signal=38%	KRT7/FURIN/KRT5/EVPL/JUP/KRT2/ST14/PI3/KRT4/KLK13/CSTA/PCSK6/KRT6B/KRT75/KLK8/PRSS8/PKP3/CAPN1/KRTAP5-8/KAZN/SPRR1B/TGM5/KRTAP5-9/KRT33B/KRT19/TGM1/KRT1/KRT6A/KLK14/KRT83/PKP1/DSC3/KLK5/KRT38/KLK12/KRT20/KRT33A/KRTAP1-1/CDSN/SPRR1A/KRT32/SPINK5/DSC1/KRT16/KRT84/KRT37/KRT13/KRT85/IVL/KRT3/KRTAP9-9/KRT36/KRT9/SPRR2B/LOR
WP_NEURAL_CREST_DIFFERENTIATION	WP_NEURAL_CREST_DIFFERENTIATION	87	0.344728	1.60932	0.00628931	0.0644868	0.0535917	3217	tags=41%, list=27%, signal=31%	FGFR1/SOX9/FGFR3/CTBP2/HDAC7/FGFR2/DVL1/BMP7/HOXB1/COL11A2/DVL2/TCF4/HDAC6/ASCL1/SOX10/TBX6/NOTCH1/CDH6/MPZ/GFAP/BMP4/AXIN1/RBPJ/PAX3/HDAC11/NOTCH3/TFAP2A/WNT1/RHOB/MITF/COL2A1/DVL3/MBP/DLL3/ZIC1/NFKB2
REACTOME_MITOCHONDRIAL_IRON_SULFUR_CLUSTER_BIOGENESIS	REACTOME_MITOCHONDRIAL_IRON_SULFUR_CLUSTER_BIOGENESIS	10	-0.707363	-1.71472	0.00638978	0.0649293	0.0539595	3234	tags=80%, list=27%, signal=59%	LYRM4/SLC25A28/GLRX5/FXN/ISCU/NFS1/FDX1/ISCA1
WP_TRANSSULFURATION_PATHWAY	WP_TRANSSULFURATION_PATHWAY	10	-0.709662	-1.7203	0.00638978	0.0649293	0.0539595	2059	tags=60%, list=17%, signal=50%	GOT1/DNMT1/MAT2B/MTR/GCLM/AHCY
REACTOME_SIGNALING_BY_NOTCH	REACTOME_SIGNALING_BY_NOTCH	153	-0.384894	-1.52378	0.00645856	0.0652443	0.0542212	1816	tags=28%, list=15%, signal=24%	PSMA7/ADAM10/PSMD8/PSEN1/PSENEN/MAMLD1/PSME3/HDAC2/TMED2/PSMD5/YWHAZ/CUL1/PSMB7/PSMD7/CCNC/PSMD11/KAT2B/CREB1/TBL1XR1/PSMC2/ATP2A2/SNW1/TFDP1/PBX1/PSMB1/PSMB4/PSMA2/CDK8/PSMD1/PSMC3/PSMB5/PSMA1/PSMD12/PSMD14/YBX1/PSMC6/PSMD6/SKP1/SEL1L/NBEA/PSMD10/PSMA3/DLK1
REACTOME_PROGRAMMED_CELL_DEATH	REACTOME_PROGRAMMED_CELL_DEATH	155	-0.387425	-1.53249	0.00648649	0.0652443	0.0542212	2818	tags=38%, list=23%, signal=30%	DYNLL1/PSMF1/PSMD4/PTK2/PSMA5/OCLN/PSMD9/MAGED1/KPNA1/TP53BP2/PSMC4/CASP3/APPL1/PSMA4/PSMA7/DSG2/PSMD8/GAS2/YWHAH/PSME3/MAPK1/LY96/PSMD5/YWHAZ/PSMB7/PSMD7/CYCS/PMAIP1/YWHAB/STK26/OPA1/PSMD11/DNM1L/NMT1/PSMC2/APIP/PSME4/TFDP1/YWHAQ/PSMB1/PSMB4/PSMA2/PSMD1/PPP3CC/FNTA/PSMC3/VIM/PSMB5/CD14/PSMA1/PSMD12/PSMD14/HMGB2/PSMC6/PSMD6/APC/PSMD10/PSMA3/C1QBP
ST_GAQ_PATHWAY	ST_GAQ_PATHWAY	28	0.477799	1.75763	0.00653595	0.0652443	0.0542212	3217	tags=54%, list=27%, signal=39%	NFKBIA/IKBKG/NFKBIB/NFKBIE/GNAQ/CFB/ITPR2/PLD2/GRK2/AKT3/PHKA2/ITPR3/NFKBIL1/PLD1/NFKB2
WP_MATRIX_METALLOPROTEINASES	WP_MATRIX_METALLOPROTEINASES	28	0.466501	1.71607	0.00653595	0.0652443	0.0542212	2161	tags=43%, list=18%, signal=35%	TIMP2/MMP7/MMP14/TCF20/MMP26/MMP25/MMP19/TIMP1/MMP11/MMP15/TIMP3/MMP1
REACTOME_SUMOYLATION_OF_RNA_BINDING_PROTEINS	REACTOME_SUMOYLATION_OF_RNA_BINDING_PROTEINS	42	-0.516483	-1.72911	0.00674764	0.0665207	0.055282	2651	tags=48%, list=22%, signal=37%	NUP93/NUP133/NUP85/NDC1/SEH1L/NUP88/SEC13/NUP98/NUP50/NUP155/NUP160/NUP205/NUP107/NUP54/NUP153/NUP37/HNRNPC/RANBP2/HNRNPK/SUMO1
PID_AURORA_B_PATHWAY	PID_AURORA_B_PATHWAY	35	-0.531968	-1.71868	0.0067659	0.0665207	0.055282	1809	tags=31%, list=15%, signal=27%	SMC2/PEBP1/NPM1/EVI5/SMC4/RHOA/PPP1CC/VIM/RASA1/CUL3/PSMA3
REACTOME_INTERACTIONS_OF_REV_WITH_HOST_CELLULAR_PROTEINS	REACTOME_INTERACTIONS_OF_REV_WITH_HOST_CELLULAR_PROTEINS	35	-0.533069	-1.72223	0.0067659	0.0665207	0.055282	2651	tags=57%, list=22%, signal=45%	NUP93/NUP133/NUP85/NDC1/SEH1L/NUP88/SEC13/NPM1/NUP98/NUP50/NUP155/NUP160/NUP205/NUP107/NUP54/NUP153/XPO1/NUP37/RAN/RANBP2
REACTOME_GENERATION_OF_SECOND_MESSENGER_MOLECULES	REACTOME_GENERATION_OF_SECOND_MESSENGER_MOLECULES	30	0.467734	1.76103	0.00680272	0.0665207	0.055282	3167	tags=50%, list=26%, signal=37%	HLA-DRB1/VASP/CD4/WAS/LCK/HLA-DPB1/ZAP70/CD3D/PLCG1/LAT/HLA-DRB4/HLA-DRA/GRAP2/HLA-DQB1/PLCG2
KEGG_AMINO_SUGAR_AND_NUCLEOTIDE_SUGAR_METABOLISM	KEGG_AMINO_SUGAR_AND_NUCLEOTIDE_SUGAR_METABOLISM	37	-0.533965	-1.7437	0.00683995	0.0665207	0.055282	1524	tags=27%, list=13%, signal=24%	FPGT/HEXB/GNE/GPI/CYB5R1/GFPT1/UAP1/CMAS/PGM3/UGP2
REACTOME_COOPERATION_OF_PDCL_PHLP1_AND_TRIC_CCT_IN_G_PROTEIN_BETA_FOLDING	REACTOME_COOPERATION_OF_PDCL_PHLP1_AND_TRIC_CCT_IN_G_PROTEIN_BETA_FOLDING	36	-0.516137	-1.67242	0.00683995	0.0665207	0.055282	3335	tags=56%, list=28%, signal=40%	CSNK2A1/GNAO1/CSNK2A2/RGS9/GNG11/GNB5/CCT8/CCT7/CCT5/CCT4/CSNK2B/GNG10/GNAI3/GNG12/CCT6A/GNB1/RGS7/CCT2/CCT6B/GNAI1
REACTOME_TCR_SIGNALING	REACTOME_TCR_SIGNALING	107	-0.414893	-1.58538	0.00687285	0.0665551	0.0553105	2085	tags=33%, list=17%, signal=27%	PSMA4/MALT1/FBXW11/PSMA7/PSMD8/PSME3/PSMD5/MAP3K7/CUL1/PSMB7/PSMD7/PTEN/UBE2D1/PSMD11/PSMC2/UBE2D2/PSME4/PSMB1/PSMB4/PSMA2/PSMD1/NCK1/PSMC3/PIK3CA/PSMB5/PSMA1/PSMD12/PSMD14/UBE2N/PSMC6/PSMD6/SKP1/PSMD10/PSMA3/CHUK
WP_MONOAMINE_GPCRS	WP_MONOAMINE_GPCRS	32	0.477102	1.78125	0.00714286	0.0688754	0.0572388	5465	tags=78%, list=45%, signal=43%	HTR4/DRD2/ADRA2C/DRD5/ADRA2B/HTR1B/CHRM2/HTR2A/ADRB3/HTR5A/HRH2/HTR6/CHRM5/HTR1A/ADRB1/CHRM4/HTR1D/HTR1E/HRH1/ADRA1D/HTR1F/ADRA1A/DRD4/HTR2C/DRD1
REACTOME_ACTIVATION_OF_MATRIX_METALLOPROTEINASES	REACTOME_ACTIVATION_OF_MATRIX_METALLOPROTEINASES	31	0.483292	1.79632	0.00724638	0.0695359	0.0577877	2252	tags=45%, list=19%, signal=37%	FURIN/TIMP2/COL18A1/MMP7/MMP14/MMP25/TPSAB1/TIMP1/KLK2/CTRB2/MMP11/MMP15/MMP1/KLKB1
REACTOME_VOLTAGE_GATED_POTASSIUM_CHANNELS	REACTOME_VOLTAGE_GATED_POTASSIUM_CHANNELS	33	0.470615	1.77103	0.00727273	0.0695359	0.0577877	4598	tags=64%, list=38%, signal=39%	KCNS1/KCNQ1/KCNAB3/KCNA1/KCNH4/KCNC1/KCNB2/KCNQ2/KCNH1/KCNG1/KCNA10/KCNH6/KCNAB1/KCND3/KCNA2/KCNC4/KCNAB2/KCNC3/KCNF1/KCNC2/KCNV1
REACTOME_PCNA_DEPENDENT_LONG_PATCH_BASE_EXCISION_REPAIR	REACTOME_PCNA_DEPENDENT_LONG_PATCH_BASE_EXCISION_REPAIR	20	-0.580807	-1.66555	0.00746269	0.0710523	0.059048	3255	tags=65%, list=27%, signal=48%	POLE2/RFC1/RFC2/POLD3/FEN1/RPA2/RFC4/APEX1/RFC3/PCNA/RFC5/RPA1/POLE3
REACTOME_INTRA_GOLGI_AND_RETROGRADE_GOLGI_TO_ER_TRAFFIC	REACTOME_INTRA_GOLGI_AND_RETROGRADE_GOLGI_TO_ER_TRAFFIC	162	-0.378207	-1.50232	0.00750268	0.0711342	0.059116	2470	tags=33%, list=21%, signal=26%	COPA/GOSR1/KIF1B/NAPG/PLA2G4A/STX16/COPZ1/ARF4/ACTR1A/COG2/BICD2/MAN1C1/KIF1A/VPS54/GOLGA1/TMED3/VPS45/GALNT1/RINT1/TMED2/MAN2A1/MAN1A2/ACTR10/KIFAP3/DCTN3/NAA35/GOLGA4/M6PR/SEC22B/GALNT2/TMF1/ARCN1/RAB9A/VAMP3/DYNC1I1/MAN1A1/ARFGAP3/GCC2/COPB2/COG5/KIF2A/DYNC1LI1/PAFAH1B1/TMED10/ARL1/DCTN6/KLC1/KDELR2/CAPZA2/RHOBTB3/GOLGA5/COPB1/RAB1A
REACTOME_PINK1_PRKN_MEDIATED_MITOPHAGY	REACTOME_PINK1_PRKN_MEDIATED_MITOPHAGY	17	-0.624833	-1.6955	0.00765697	0.0722945	0.0600803	1563	tags=41%, list=13%, signal=36%	MAP1LC3B/MTERF3/ATG5/ATG12/VDAC1/MFN1/TOMM20
NABA_ECM_AFFILIATED	NABA_ECM_AFFILIATED	107	0.3714	1.80749	0.00775194	0.0728875	0.0605731	4772	tags=68%, list=40%, signal=42%	SEMA3F/C1QTNF1/SEMA4C/MUC6/PLXNA1/REG3A/MUC1/SEMA4A/LGALS2/GPC1/LGALS9/ANXA11/FCN2/SDC4/MUC5AC/SEMA7A/SEMA6C/SEMA6A/MUC5B/MUC2/OVGP1/HPX/SFTPC/PLXND1/SFTPB/SDC1/LGALS3/MUC4/LGALS8/REG1B/ANXA13/FCN3/PLXDC1/LMAN1L/PLXNB1/SEMA4G/PLXNA3/PLXNB3/ANXA2/CSPG5/ANXA9/OPRPN/SEMA6B/MUC3A/C1QB/C1QL1/FCN1/SEMA4F/MUC16/LGALS4/LMAN1/C1QTNF3/MUC7/CLEC4M/SEMA3G/REG1A/C1QA/CD209/COLEC12/SFTPD/LGALS14/SEMA3C/COLEC11…
PID_HNF3B_PATHWAY	PID_HNF3B_PATHWAY	41	-0.508719	-1.69165	0.00815217	0.0760182	0.0631748	1170	tags=27%, list=10%, signal=24%	CREB1/ALDOB/SLC2A2/NR3C1/ABCC8/INS/ACADM/TTR/TFRC/DLK1/HADH
REACTOME_BASE_EXCISION_REPAIR	REACTOME_BASE_EXCISION_REPAIR	41	-0.514131	-1.70964	0.00815217	0.0760182	0.0631748	3342	tags=51%, list=28%, signal=37%	TERF2IP/POLE2/TINF2/RFC1/TERF2/RFC2/POLD3/FEN1/PARP2/TERF1/RPA2/RFC4/TDG/APEX1/RFC3/POT1/PCNA/RFC5/MBD4/RPA1/POLE3
REACTOME_NS1_MEDIATED_EFFECTS_ON_HOST_PATHWAYS	REACTOME_NS1_MEDIATED_EFFECTS_ON_HOST_PATHWAYS	38	-0.509856	-1.67653	0.00818554	0.0760182	0.0631748	2651	tags=55%, list=22%, signal=43%	NUP93/NUP133/NUP85/KPNA1/NDC1/SEH1L/NUP88/SEC13/NUP98/EIF2AK2/NUP50/NUP155/NUP160/NUP205/NUP107/NUP54/NUP153/NUP37/KPNA3/KPNA2/RANBP2
REACTOME_TERMINATION_OF_O_GLYCAN_BIOSYNTHESIS	REACTOME_TERMINATION_OF_O_GLYCAN_BIOSYNTHESIS	15	0.613461	1.83967	0.00835655	0.0772895	0.0642314	3726	tags=80%, list=31%, signal=55%	MUC6/MUC1/MUC5AC/ST3GAL4/MUC5B/ST3GAL2/MUC4/ST6GALNAC2/MUC3A/MUC16/ST3GAL1/MUC7
REACTOME_CREATION_OF_C4_AND_C2_ACTIVATORS	REACTOME_CREATION_OF_C4_AND_C2_ACTIVATORS	16	0.593103	1.811	0.00849858	0.0779944	0.0648172	4261	tags=81%, list=35%, signal=53%	CRP/C1R/FCN2/IGLV1-44/C1S/MASP2/MASP1/FCN3/C1QB/FCN1/IGHG1/C1QA/COLEC11
REACTOME_MITOTIC_PROMETAPHASE	REACTOME_MITOTIC_PROMETAPHASE	173	-0.374825	-1.49966	0.00850159	0.0779944	0.0648172	2728	tags=36%, list=23%, signal=29%	TUBGCP2/SPDL1/CENPU/NUP133/TUBA1B/NUP85/PDS5A/AHCTF1/CSNK2B/WAPL/SEH1L/STAG1/NDEL1/PPP2R1B/ACTR1A/PRKAR2B/TUBGCP3/CLIP1/SMC2/NSL1/SEC13/CEP76/CEP192/CETN2/HAUS3/PCM1/PPP2R5E/CLASP2/NUP98/CENPC/SPC25/DCTN3/MAPRE1/PDS5B/SMC4/NUP160/CEP63/SMC1A/TUBB/CEP57/MIS12/NUP107/DYNC1I1/BUB3/ZWINT/XPO1/NUP37/RAD21/PPP2CA/KIF2A/AKAP9/PPP1CC/ITGB3BP/NEK7/STAG2/DYNC1LI1/PAFAH1B1/SMC3/PPP2CB/TUBG1/NME7/RANBP2/PPP2…
REACTOME_TRANSPORT_TO_THE_GOLGI_AND_SUBSEQUENT_MODIFICATION	REACTOME_TRANSPORT_TO_THE_GOLGI_AND_SUBSEQUENT_MODIFICATION	160	-0.375909	-1.4896	0.00862069	0.0787681	0.0654602	2885	tags=37%, list=24%, signal=28%	TUBB3/CAPZA1/DYNLL1/PREB/NAPA/CD55/F8/TUBA1B/COPA/TRAPPC2/GOSR1/NAPG/MGAT4B/COPZ1/ARF4/ACTR1A/COG2/MAN1C1/TMED3/SEC13/B4GALT4/ST8SIA3/TMED2/MAN2A1/MAN1A2/PPP6C/ACTR10/DCTN3/MIA3/SCFD1/SEC22B/CTSC/ARCN1/TRAPPC3/SEC24A/DYNC1I1/MAN1A1/ARFGAP3/MCFD2/SEC23A/COPB2/COG5/SEC24B/SAR1B/SEC23IP/DYNC1LI1/TMED10/USO1/DCTN6/FUCA1/INS/BET1/MGAT2/KDELR2/SEC24D/CAPZA2/CNIH1/COPB1/RAB1A
REACTOME_TCF_DEPENDENT_SIGNALING_IN_RESPONSE_TO_WNT	REACTOME_TCF_DEPENDENT_SIGNALING_IN_RESPONSE_TO_WNT	147	-0.380068	-1.49988	0.00867679	0.0789623	0.0656215	2362	tags=35%, list=20%, signal=28%	PSMD9/DACT1/CSNK2B/PSMC4/MYC/RBX1/PPP2R1B/FZD1/RYK/PSMA4/CDC73/PSMA7/CTBP1/PSMD8/PSME3/USP8/PPP2R5E/PSMD5/YWHAZ/PSMB7/PSMD7/CSNK1A1/WNT5A/PSMD11/PSMC2/PSME4/TNKS/PSMB1/PSMB4/PSMA2/PSMD1/XPO1/PPP2CA/WNT4/PSMC3/PSMB5/PIP5K1B/PSMA1/PSMD12/LGR4/PSMD14/PPP2CB/PSMC6/FZD6/PSMD6/APC/CUL3/PPP2R5C/PSMD10/PSMA3/FZD5
REACTOME_INTERCONVERSION_OF_NUCLEOTIDE_DI_AND_TRIPHOSPHATES	REACTOME_INTERCONVERSION_OF_NUCLEOTIDE_DI_AND_TRIPHOSPHATES	23	-0.555846	-1.63825	0.00879765	0.0797419	0.0662695	2745	tags=43%, list=23%, signal=34%	DUT/GUK1/TXN/CTPS1/TXNRD1/AK2/CMPK1/NME1/DCTD/AK6
BIOCARTA_MTOR_PATHWAY	BIOCARTA_MTOR_PATHWAY	19	-0.583075	-1.65189	0.00894188	0.0807263	0.0670875	2603	tags=53%, list=22%, signal=41%	EIF4G3/MKNK1/EIF4G2/RPS6KB1/PTEN/EIF3A/PPP2CA/PIK3CA/EIF4E/RHEB
REACTOME_G2_M_DNA_DAMAGE_CHECKPOINT	REACTOME_G2_M_DNA_DAMAGE_CHECKPOINT	51	-0.473281	-1.62695	0.00904393	0.0811769	0.067462	3069	tags=51%, list=25%, signal=38%	UIMC1/HERC2/CCNB1/RFC2/RMI1/ATM/RAD50/TOPBP1/WRN/RBBP8/NBN/MDC1/YWHAH/UBE2V2/RPA2/YWHAZ/RFC4/YWHAB/YWHAQ/ATR/RFC3/RAD17/RFC5/UBE2N/RPA1/SUMO1
WP_PATHOGENESIS_OF_SARSCOV2_MEDIATED_BY_NSP9NSP10_COMPLEX	WP_PATHOGENESIS_OF_SARSCOV2_MEDIATED_BY_NSP9NSP10_COMPLEX	19	0.543745	1.77151	0.00906344	0.0811769	0.067462	1073	tags=42%, list=9%, signal=38%	HLA-DRB1/CRP/CD4/LBP/LCK/CD8A/ZAP70/MMP25
WP_HOSTPATHOGEN_INTERACTION_OF_HUMAN_CORONA_VIRUSES_AUTOPHAGY	WP_HOSTPATHOGEN_INTERACTION_OF_HUMAN_CORONA_VIRUSES_AUTOPHAGY	16	-0.633674	-1.69575	0.00924499	0.082477	0.0685424	1391	tags=44%, list=12%, signal=39%	BECN1/RB1CC1/ATG5/ATG12/WIPI1/ATG3/PIK3R4
KEGG_VALINE_LEUCINE_AND_ISOLEUCINE_DEGRADATION	KEGG_VALINE_LEUCINE_AND_ISOLEUCINE_DEGRADATION	40	-0.49794	-1.65088	0.00949796	0.0836471	0.0695149	2536	tags=45%, list=21%, signal=36%	ALDH9A1/ACAT2/OXCT1/ALDH6A1/AOX1/HADHB/PCCA/ACAD8/MCCC1/BCKDHB/ACAT1/PCCB/AUH/HADHA/ACADM/ABAT/DLD/HADH
KEGG_GLYCOSPHINGOLIPID_BIOSYNTHESIS_LACTO_AND_NEOLACTO_SERIES	KEGG_GLYCOSPHINGOLIPID_BIOSYNTHESIS_LACTO_AND_NEOLACTO_SERIES	24	0.517855	1.78948	0.00952381	0.0836471	0.0695149	1193	tags=33%, list=10%, signal=30%	FUT6/FUT3/B3GNT4/B4GALT2/FUT7/ST3GAL4/FUT2/B3GNT3
REACTOME_TNFS_BIND_THEIR_PHYSIOLOGICAL_RECEPTORS	REACTOME_TNFS_BIND_THEIR_PHYSIOLOGICAL_RECEPTORS	25	0.506452	1.76653	0.00952381	0.0836471	0.0695149	5033	tags=72%, list=42%, signal=42%	TNFSF14/TNFRSF25/TNFRSF13B/TNFRSF14/EDA/EDA2R/TNFSF8/LTA/TNFRSF1B/CD70/TNFRSF1A/FASLG/TNFSF11/TNFRSF4/TNFSF18/TNFSF13/CD27/TNFRSF8
WP_CYTOKINES_AND_INFLAMMATORY_RESPONSE	WP_CYTOKINES_AND_INFLAMMATORY_RESPONSE	26	0.468031	1.66704	0.00952381	0.0836471	0.0695149	3763	tags=54%, list=31%, signal=37%	HLA-DRB1/PDGFA/CD4/CSF3/IL11/CSF1/HLA-DRA/IFNB1/CSF2/TNF/TGFB1/IL3/IL2/IL13
REACTOME_APC_CDC20_MEDIATED_DEGRADATION_OF_NEK2A	REACTOME_APC_CDC20_MEDIATED_DEGRADATION_OF_NEK2A	20	-0.570583	-1.63623	0.0104478	0.0914078	0.0759644	1277	tags=35%, list=11%, signal=31%	UBE2D1/UBE2E1/CDC23/BUB3/ANAPC10/CDC16/ANAPC5
REACTOME_SYNTHESIS_OF_VERY_LONG_CHAIN_FATTY_ACYL_COAS	REACTOME_SYNTHESIS_OF_VERY_LONG_CHAIN_FATTY_ACYL_COAS	18	-0.592077	-1.6331	0.0107692	0.093858	0.0780006	2809	tags=50%, list=23%, signal=38%	HACD1/HACD3/ELOVL4/ACSL3/ACSL4/HACD2/HSD17B12/ELOVL5/ACSL1
REACTOME_DNA_DAMAGE_RECOGNITION_IN_GG_NER	REACTOME_DNA_DAMAGE_RECOGNITION_IN_GG_NER	35	-0.518089	-1.67384	0.0108254	0.0938817	0.0780204	2802	tags=49%, list=23%, signal=37%	COPS8/XPC/ACTR8/RBX1/COPS6/COPS7A/PARP2/CETN2/CUL4B/COPS3/RAD23B/CUL4A/COPS5/ACTL6A/ACTB/COPS2/COPS4
REACTOME_FORMATION_OF_INCISION_COMPLEX_IN_GG_NER	REACTOME_FORMATION_OF_INCISION_COMPLEX_IN_GG_NER	40	-0.495081	-1.6414	0.0108548	0.0938817	0.0780204	2258	tags=52%, list=19%, signal=43%	PIAS3/GTF2H5/SUMO3/XPC/MNAT1/RBX1/PIAS1/PARP2/CETN2/UBE2V2/RPA2/CUL4B/RNF111/RAD23B/CUL4A/CCNH/GTF2H1/UBE2N/RPA1/CDK7/SUMO1
WP_PEPTIDE_GPCRS	WP_PEPTIDE_GPCRS	73	0.349044	1.59573	0.010929	0.0941636	0.0782546	5155	tags=63%, list=43%, signal=36%	BDKRB2/SSTR3/TACR1/AVPR1B/NTSR2/NPY6R/GRPR/CXCR3/CCKAR/CCR3/SSTR4/TACR2/CXCR1/MC1R/CCR8/FPR1/CCR5/TACR3/OPRD1/FPR3/CXCR5/BDKRB1/C3AR1/AVPR2/SSTR5/OPRL1/HCRTR2/OXTR/MC2R/NPY2R/OPRM1/CCR4/GALR3/AGTR2/CXCR6/NTSR1/OPRK1/BRS3/CX3CR1/ACKR1/CCR1/AVPR1A/CCR2/GALR1/MC5R/GNRHR
KEGG_SNARE_INTERACTIONS_IN_VESICULAR_TRANSPORT	KEGG_SNARE_INTERACTIONS_IN_VESICULAR_TRANSPORT	33	-0.52935	-1.68981	0.0110041	0.0944521	0.0784943	3742	tags=61%, list=31%, signal=42%	GOSR2/STX18/BNIP1/USE1/YKT6/STX12/VAMP4/STX2/STX6/GOSR1/STX7/STX4/STX16/VTI1B/STX3/SEC22B/VAMP3/BET1/VAMP7/SNAP25
REACTOME_HCMV_EARLY_EVENTS	REACTOME_HCMV_EARLY_EVENTS	68	-0.430771	-1.55094	0.0111663	0.095482	0.0793503	2898	tags=47%, list=24%, signal=36%	NUP58/TUBB3/DYNLL1/GPS2/NUP93/NCOR1/NUP133/TUBA1B/NUP85/RBBP7/NDC1/SEH1L/SUZ12/NUP88/SEC13/CBX1/NUP98/NUP50/NUP155/CREB1/NUP160/NUP205/TBL1XR1/NUP107/DYNC1I1/NUP54/NUP153/NUP37/EED/DYNC1LI1/RBBP4/RANBP2
REACTOME_DISEASES_OF_SIGNAL_TRANSDUCTION_BY_GROWTH_FACTOR_RECEPTORS_AND_SECOND_MESSENGERS	REACTOME_DISEASES_OF_SIGNAL_TRANSDUCTION_BY_GROWTH_FACTOR_RECEPTORS_AND_SECOND_MESSENGERS	341	-0.324675	-1.35726	0.011213	0.0955217	0.0793832	2868	tags=35%, list=24%, signal=27%	BRAP/BCR/FIP1L1/POLR2F/CDC37/IQGAP1/PSMF1/PSMD4/STAT1/POLR2E/FGF9/PSEN2/PSMA5/POLR2C/NCOR1/MAPKAP1/NCBP1/MARK3/PSMD9/PHB/RAP1A/JAK2/POLR2B/PSMC4/POLR2D/MYC/RBX1/PPP2R1B/QKI/PSMA4/SOS1/FYN/FGG/AGGF1/DERL2/RAF1/FGF2/PSMA7/KL/CTBP1/CPSF6/PTPN11/ADAM10/SMAD2/PSMD8/KANK1/PSEN1/PEBP1/PSENEN/AP3B1/ERLIN2/MAMLD1/PSME3/AGK/MAPK1/HDAC2/NRAS/LYN/PPP2R5E/PSMD5/SMAD4/CUL1/PSMB7/PSMD7/PTEN/CSNK1A1/YWHAB/CCNC/P…
WP_NEPHROTIC_SYNDROME	WP_NEPHROTIC_SYNDROME	41	0.432491	1.74565	0.0112782	0.0957168	0.0795454	672	tags=22%, list=6%, signal=21%	PTPRO/LMNA/APOL1/SYNPO/ACTN4/INF2/ITGB4/LAMB2/CYP11B2
WP_PREIMPLANTATION_EMBRYO	WP_PREIMPLANTATION_EMBRYO	42	0.422418	1.72158	0.0114943	0.0971865	0.0807668	1282	tags=29%, list=11%, signal=26%	FOSB/EGR1/KHSRP/SMARCA4/TEAD4/HMGA1/IRF4/CELF3/ZFP36/ESRRA/DLX2/CDX2
REACTOME_HCMV_LATE_EVENTS	REACTOME_HCMV_LATE_EVENTS	43	-0.491762	-1.65351	0.0120643	0.101628	0.0844575	2651	tags=53%, list=22%, signal=42%	TSG101/NUP58/NUP93/NUP133/NUP85/NDC1/SEH1L/CHMP2A/SNF8/NUP88/SEC13/NUP98/NUP50/NUP155/NUP160/NUP205/NUP107/NUP54/NUP153/NUP37/CHMP2B/RANBP2/HNRNPK
REACTOME_CLATHRIN_MEDIATED_ENDOCYTOSIS	REACTOME_CLATHRIN_MEDIATED_ENDOCYTOSIS	129	-0.380263	-1.47728	0.0122358	0.10269	0.0853407	1335	tags=26%, list=11%, signal=23%	COPS3/DNM3/OCRL/RAB5A/PIK3C2A/STAM2/WNT5A/M6PR/ACTR3/SYNJ1/UBQLN2/COPS5/ARPC1A/VAMP3/ACTB/SCARB2/PICALM/STAM/AGFG1/EPS15/AP2M1/COPS2/NECAP1/COPS4/ARPC5/ACTR2/SNAP91/ARPC2/FNBP1L/TFRC/SH3GL2/DNAJC6/VAMP7
REACTOME_HOMOLOGOUS_DNA_PAIRING_AND_STRAND_EXCHANGE	REACTOME_HOMOLOGOUS_DNA_PAIRING_AND_STRAND_EXCHANGE	37	-0.502105	-1.63966	0.0123119	0.102947	0.0855544	2781	tags=46%, list=23%, signal=35%	RFC2/RMI1/ATM/RAD50/PALB2/TOPBP1/WRN/RBBP8/RAD51C/NBN/RPA2/RFC4/ATR/RFC3/RAD17/RFC5/RPA1
REACTOME_CARGO_CONCENTRATION_IN_THE_ER	REACTOME_CARGO_CONCENTRATION_IN_THE_ER	32	-0.527425	-1.67106	0.0124654	0.103376	0.0859105	1516	tags=38%, list=13%, signal=33%	TMED2/MIA3/SEC22B/CTSC/SEC24A/MCFD2/SEC23A/SEC24B/SAR1B/TMED10/SEC24D/CNIH1
KEGG_HEMATOPOIETIC_CELL_LINEAGE	KEGG_HEMATOPOIETIC_CELL_LINEAGE	83	0.324228	1.48807	0.0125	0.103376	0.0859105	4475	tags=60%, list=37%, signal=38%	ANPEP/HLA-DRB1/CD4/EPOR/CD1A/CD33/CD8A/IL4R/IL3RA/CD3D/ITGA3/CD59/CSF3/IL7R/ITGA5/CD38/CD22/MME/HLA-DRB4/CD2/IL11/CSF1/HLA-DRA/CSF2/CD44/CD1E/CD5/GP9/TNF/IL1R2/FCER2/CD19/CSF3R/CSF2RA/ITGAM/IL3/CR2/CD1B/CD1C/CD34/ITGB3/ITGA2B/CR1/IL9R/CD7/FLT3/EPO/IL2RA/IL5RA/GP1BA
PID_INTEGRIN_A9B1_PATHWAY	PID_INTEGRIN_A9B1_PATHWAY	23	0.486935	1.67377	0.0125	0.103376	0.0859105	4026	tags=65%, list=33%, signal=43%	TGM2/SAT1/RAC1/ADAM15/SRC/PAOX/FN1/KCNJ15/ADAM8/CSF2/ADAM12/CSF2RA/ITGA9/VEGFA/PXN
REACTOME_TP53_REGULATES_METABOLIC_GENES	REACTOME_TP53_REGULATES_METABOLIC_GENES	65	-0.437765	-1.56341	0.0126743	0.104436	0.0867915	3086	tags=45%, list=26%, signal=33%	PRKAG1/RRAGB/PRDX1/GLS2/COX5B/COX5A/COX7A2L/COX7C/PRKAB1/TXN/YWHAH/RRAGA/COX6C/YWHAZ/PTEN/CYCS/YWHAB/TXNRD1/SESN1/PRKAA1/GPI/LAMTOR3/GLS/YWHAQ/LAMTOR5/RHEB/TIGAR/COX11/RRAGD
REACTOME_PROCESSING_OF_DNA_DOUBLE_STRAND_BREAK_ENDS	REACTOME_PROCESSING_OF_DNA_DOUBLE_STRAND_BREAK_ENDS	54	-0.459973	-1.59275	0.0128041	0.104878	0.087159	3069	tags=43%, list=25%, signal=32%	UIMC1/HERC2/RFC2/RMI1/ATM/RAD50/TOPBP1/WRN/RNF4/RBBP8/NBN/MDC1/UBE2V2/RPA2/RFC4/TIPIN/ATR/RFC3/RAD17/RFC5/UBE2N/RPA1/SUMO1
WP_VITAMIN_D_RECEPTOR_PATHWAY	WP_VITAMIN_D_RECEPTOR_PATHWAY	149	0.295231	1.53542	0.0128205	0.104878	0.087159	2303	tags=32%, list=19%, signal=26%	CYP3A5/HLA-DRB1/MX2/CYP3A4/S100A2/CCND1/EPHB4/CD40/CA9/MYO9B/G0S2/TNFAIP3/TIMP2/S100A9/LGALS9/TRPV6/ABCD1/ADGRE5/CDKN2C/NOX1/JUNB/SATB1/IRF4/S100A6/SERPINB1/CDX2/IRF5/SLC8A1/PPARD/NINJ1/TRAK1/IL25/CEACAM1/VDR/CYP2C9/SLC34A2/S100A4/CYP2D6/TIMP3/CDC34/PRKCQ/SPRR1B/CLMN/CDKN1A/PNOC/HILPDA/IGSF9B/RXRA
REACTOME_INTERLEUKIN_12_FAMILY_SIGNALING	REACTOME_INTERLEUKIN_12_FAMILY_SIGNALING	47	-0.483344	-1.65335	0.0130548	0.106411	0.0884328	2871	tags=40%, list=24%, signal=31%	CAPZA1/PPIA/STAT1/SNRPA1/JAK2/CDC42/HSPA9/JAK1/HNRNPDL/HNRNPA2B1/PITPNA/HNRNPF/RAP1B/SERPINB2/IL6ST/P4HB/RPLP0/CANX/VAMP7
REACTOME_PI3K_AKT_SIGNALING_IN_CANCER	REACTOME_PI3K_AKT_SIGNALING_IN_CANCER	92	0.305295	1.4388	0.0135135	0.109755	0.0912118	1463	tags=23%, list=12%, signal=20%	FGFR1/FGFR3/PDGFA/ERBB2/FOXO3/GSK3A/FGFR2/EGFR/RHOG/NR4A1/RAC2/LCK/FOXO4/PDGFB/RPS6KB2/RAC1/PIK3CD/SRC/FGF17/PIK3R2/FGFR4
WP_CORI_CYCLE	WP_CORI_CYCLE	17	-0.606361	-1.64537	0.0137825	0.110677	0.091978	1067	tags=29%, list=9%, signal=27%	GPI/SLC2A2/INS/PGK1/GAPDH
REACTOME_HATS_ACETYLATE_HISTONES	REACTOME_HATS_ACETYLATE_HISTONES	67	-0.428522	-1.53362	0.0138365	0.110677	0.091978	2569	tags=45%, list=21%, signal=35%	RUVBL1/TAF12/MSL3/ING3/TRRAP/SAP130/BRD1/MBIP/SUPT20H/RBBP7/MORF4L2/MSL2/KANSL2/JADE3/YEATS4/MSL1/ELP4/ATF2/KAT2B/KAT6B/ACTL6A/NCOA1/OGT/ACTB/MEAF6/ATXN7/DR1/ZZZ3/MORF4L1/HAT1
WP_METHIONINE_DE_NOVO_AND_SALVAGE_PATHWAY	WP_METHIONINE_DE_NOVO_AND_SALVAGE_PATHWAY	18	-0.587127	-1.61944	0.0138462	0.110677	0.091978	2192	tags=56%, list=18%, signal=46%	ADI1/SMS/TXN/ODC1/MAT2B/APIP/AMD1/MTR/ENOPH1/AHCY
REACTOME_SCAVENGING_OF_HEME_FROM_PLASMA	REACTOME_SCAVENGING_OF_HEME_FROM_PLASMA	13	0.648349	1.83982	0.0138504	0.110677	0.091978	1490	tags=38%, list=12%, signal=34%	AMBP/APOL1/LRP1/HPX/IGLV1-44
REACTOME_RECEPTOR_TYPE_TYROSINE_PROTEIN_PHOSPHATASES	REACTOME_RECEPTOR_TYPE_TYROSINE_PROTEIN_PHOSPHATASES	15	0.580723	1.74149	0.0139276	0.110677	0.091978	1535	tags=40%, list=13%, signal=35%	PPFIBP1/PTPRF/PPFIA1/NTRK3/IL1RAPL2/PPFIA3
REACTOME_INHIBITION_OF_THE_PROTEOLYTIC_ACTIVITY_OF_APC_C_REQUIRED_FOR_THE_ONSET_OF_ANAPHASE_BY_MITOTIC_SPINDLE_CHECKPOINT_COMPONENTS	REACTOME_INHIBITION_OF_THE_PROTEOLYTIC_ACTIVITY_OF_APC_C_REQUIRED_FOR_THE_ONSET_OF_ANAPHASE_BY_MITOTIC_SPINDLE_CHECKPOINT_COMPONENTS	15	-0.621612	-1.64425	0.0139969	0.110677	0.091978	1277	tags=47%, list=11%, signal=42%	UBE2D1/UBE2E1/CDC23/BUB3/ANAPC10/CDC16/ANAPC5
KEGG_OLFACTORY_TRANSDUCTION	KEGG_OLFACTORY_TRANSDUCTION	65	0.375941	1.6761	0.0140845	0.110677	0.091978	5964	tags=71%, list=50%, signal=36%	OR2C1/PRKACA/OR10H1/CNGB1/ADCY3/OR10C1/OR10H3/OR3A3/OR1D2/CAMK2A/CAMK2B/CLCA1/OR1F1/OR2H2/OR1G1/OR5I1/CALML5/OR10J1/OR12D2/OR2J2/OR1D5/OR11A1/OR7A5/GUCA1A/OR3A2/OR2F1/PDE1C/OR7C2/OR1A1/OR52A1/PRKG1/PRKACG/GUCY2D/OR2H1/PRKG2/OR7A10/OR3A1/ARRB2/CALML3/CLCA2/OR51E2/OR6A2/PRKX/OR10H2/CLCA4/OR7A17
REACTOME_SUMOYLATION	REACTOME_SUMOYLATION	156	-0.366439	-1.44874	0.0140845	0.110677	0.091978	2685	tags=36%, list=22%, signal=28%	XPC/NUP93/NUP133/TOPORS/SENP5/XRCC4/NUP85/NDC1/TOP2B/NRIP1/SEH1L/WRN/SUZ12/STAG1/PIAS1/MBD1/RORA/CTBP1/SMC6/MDC1/NUP88/SEC13/UBA2/CETN2/HDAC2/DNMT1/NPM1/TRIM27/ING2/SAE1/NUP98/NUP50/TDG/NUP155/NUP160/NUP205/NR2C1/SP3/NR3C2/SMC1A/NCOA1/NUP107/NUP54/NUP153/NR3C1/NUP37/RAD21/PCNA/STAG2/SMC3/HNRNPC/RWDD3/RPA1/RANBP2/HNRNPK/SUMO1
REACTOME_TELOMERE_C_STRAND_LAGGING_STRAND_SYNTHESIS	REACTOME_TELOMERE_C_STRAND_LAGGING_STRAND_SYNTHESIS	30	-0.52723	-1.6344	0.0141243	0.110677	0.091978	3068	tags=53%, list=25%, signal=40%	TINF2/RFC1/TERF2/RFC2/POLD3/WRN/FEN1/TERF1/RPA2/PRIM1/RFC4/RFC3/POT1/PCNA/RFC5/RPA1
KEGG_REGULATION_OF_AUTOPHAGY	KEGG_REGULATION_OF_AUTOPHAGY	29	-0.524954	-1.61911	0.0141643	0.110677	0.091978	1391	tags=28%, list=12%, signal=24%	BECN1/PRKAA1/GABARAPL2/ATG5/ATG12/ATG3/INS/PIK3R4
REACTOME_NONHOMOLOGOUS_END_JOINING_NHEJ_	REACTOME_NONHOMOLOGOUS_END_JOINING_NHEJ_	29	-0.525195	-1.61985	0.0141643	0.110677	0.091978	3069	tags=59%, list=25%, signal=44%	UIMC1/HERC2/LIG4/ATM/XRCC4/RAD50/XRCC6/NBN/MDC1/UBE2V2/PAXIP1/PRKDC/RIF1/UBE2N/XRCC5/SUMO1/TDP2
REACTOME_PEPTIDE_LIGAND_BINDING_RECEPTORS	REACTOME_PEPTIDE_LIGAND_BINDING_RECEPTORS	164	0.330767	1.73857	0.0142857	0.111242	0.0924476	3754	tags=45%, list=31%, signal=31%	CXCL11/CXCL10/CXCL9/C3/CX3CL1/APP/EDN1/BDKRB2/ECE1/NPFFR1/SSTR3/PRLH/TACR1/AVPR1B/CXCL12/APLNR/NTSR2/CCL5/GRPR/CXCR3/CCKAR/NPFF/CCR3/CCL11/SSTR4/TACR2/CCL25/CXCL13/PF4/AVP/CCL7/CXCR1/CCL13/NMB/PNOC/F2/MC1R/CCR8/CCL19/FPR1/MLN/CCL21/PYY/TAC3/CCR5/TACR3/CCL22/OPRD1/FPR3/CXCR5/BDKRB1/CORT/PMCH/C3AR1/AVPR2/ACKR2/SSTR5/OPRL1/ECE2/HCRTR2/CCL1/OXTR/MC2R/CCL16/INSL5/NPY2R/OPRM1/CCL4/CCR4/TRH/GALR3/PDYN/K…
WP_MITOCHONDRIAL_CIII_ASSEMBLY	WP_MITOCHONDRIAL_CIII_ASSEMBLY	11	-0.68236	-1.69112	0.0144231	0.111927	0.0930169	2756	tags=82%, list=23%, signal=63%	UQCR10/UQCR11/UQCRB/BCS1L/UQCRQ/UQCRFS1/CYC1/TTC19/UQCRC2
BIOCARTA_CTCF_PATHWAY	BIOCARTA_CTCF_PATHWAY	24	-0.535907	-1.58879	0.014556	0.112573	0.093554	2347	tags=46%, list=19%, signal=37%	SMAD1/MYC/CTCF/RPS6KB1/SMAD4/TGFBR3/PTEN/TGFBR2/CDKN1B/PPP2CA/PIK3CA
REACTOME_ENERGY_DEPENDENT_REGULATION_OF_MTOR_BY_LKB1_AMPK	REACTOME_ENERGY_DEPENDENT_REGULATION_OF_MTOR_BY_LKB1_AMPK	23	-0.541134	-1.59489	0.0146628	0.112706	0.0936644	1931	tags=48%, list=16%, signal=40%	PRKAG1/RRAGB/CAB39/PRKAB1/RRAGA/PRKAA1/LAMTOR3/LAMTOR5/PPM1A/RHEB/RRAGD
REACTOME_AUTOPHAGY	REACTOME_AUTOPHAGY	119	-0.390943	-1.50663	0.0146727	0.112706	0.0936644	1587	tags=23%, list=13%, signal=20%	EEF1A1/MAP1LC3B/RRAGA/BECN1/MTERF3/PRKAA1/LAMTOR3/GABARAPL2/RB1CC1/ATG5/DYNC1I1/LAMTOR5/VIM/ATG12/DYNC1LI1/CHMP2B/WIPI1/ATG3/UBE2N/PIK3R4/RHEB/VDAC1/LAMP2/HSP90AB1/MFN1/RRAGD/TOMM20
REACTOME_AMINE_LIGAND_BINDING_RECEPTORS	REACTOME_AMINE_LIGAND_BINDING_RECEPTORS	37	0.45606	1.771	0.0147601	0.112995	0.0939044	5465	tags=73%, list=45%, signal=40%	HTR4/DRD2/ADRA2C/DRD5/ADRA2B/HTR1B/CHRM2/HTR2A/ADRB3/HTR5A/HRH2/HTR6/CHRM5/HRH3/HTR1A/ADRB1/CHRM4/HTR1D/HTR1E/HRH1/ADRA1D/HTR1F/ADRA1A/DRD4/HTR2C/TAAR2/DRD1
REACTOME_INTERLEUKIN_12_SIGNALING	REACTOME_INTERLEUKIN_12_SIGNALING	39	-0.485372	-1.60263	0.0150273	0.114653	0.0952822	2871	tags=44%, list=24%, signal=33%	MIF/CAPZA1/PPIA/SNRPA1/JAK2/CDC42/HSPA9/JAK1/HNRNPDL/HNRNPA2B1/PITPNA/HNRNPF/RAP1B/SERPINB2/P4HB/RPLP0/VAMP7
REACTOME_RESOLUTION_OF_ABASIC_SITES_AP_SITES_	REACTOME_RESOLUTION_OF_ABASIC_SITES_AP_SITES_	34	-0.514243	-1.65095	0.0150892	0.114738	0.0953533	1960	tags=44%, list=16%, signal=37%	RFC1/RFC2/POLD3/FEN1/PARP2/RPA2/RFC4/TDG/APEX1/RFC3/PCNA/RFC5/MBD4/RPA1/POLE3
REACTOME_MTOR_SIGNALLING	REACTOME_MTOR_SIGNALLING	32	-0.518048	-1.64135	0.0152355	0.115463	0.0959558	1931	tags=34%, list=16%, signal=29%	PRKAB1/RPS6KB1/RRAGA/YWHAB/PRKAA1/LAMTOR3/LAMTOR5/PPM1A/EIF4E/RHEB/RRAGD
REACTOME_CONSTITUTIVE_SIGNALING_BY_ABERRANT_PI3K_IN_CANCER	REACTOME_CONSTITUTIVE_SIGNALING_BY_ABERRANT_PI3K_IN_CANCER	68	0.355409	1.59882	0.0153061	0.115612	0.0960795	1463	tags=24%, list=12%, signal=21%	FGFR1/FGFR3/PDGFA/ERBB2/FGFR2/EGFR/RHOG/RAC2/LCK/PDGFB/RAC1/PIK3CD/SRC/FGF17/PIK3R2/FGFR4
REACTOME_IMMUNOREGULATORY_INTERACTIONS_BETWEEN_A_LYMPHOID_AND_A_NON_LYMPHOID_CELL	REACTOME_IMMUNOREGULATORY_INTERACTIONS_BETWEEN_A_LYMPHOID_AND_A_NON_LYMPHOID_CELL	107	0.318696	1.55099	0.0155039	0.116391	0.0967263	4054	tags=50%, list=34%, signal=34%	IFITM1/C3/LILRB3/NECTIN2/CD40/NCR2/CD1A/MICB/CD33/ITGB7/LILRB1/LAIR2/ICAM1/CD8A/SIGLEC7/CD3D/IGLV1-44/SH2D1A/HLA-A/TREML2/CD22/LILRB2/LILRA3/KIR2DL1/LILRA4/ICAM4/TREM2/FCGR2B/SIGLEC5/NCR1/KLRD1/SLAMF7/KIR2DL2/KIR2DS1/KIR2DL4/COL1A1/COL2A1/MADCAM1/SIGLEC9/CD300A/ICAM5/KIR2DL3/CD19/LAIR1/SIGLEC8/CD1B/CD1C/SIGLEC1/CD34/SIGLEC6/COLEC12/SFTPD/KLRB1/NCR3
REACTOME_SIGNALING_BY_WNT	REACTOME_SIGNALING_BY_WNT	228	-0.344404	-1.40472	0.0155119	0.116391	0.0967263	2443	tags=30%, list=20%, signal=25%	CLTC/DACT1/CSNK2B/PSMC4/MYC/RBX1/PPP2R1B/FZD3/FZD1/RYK/PSMA4/WLS/GNG10/CDC73/PSMA7/CTBP1/PSMD8/PSME3/GNG12/USP8/PPP2R5E/PSMD5/YWHAZ/MAP3K7/CUL1/PSMB7/PSMD7/CSNK1A1/WNT5A/PSMD11/ITPR1/PSMC2/GNB1/PSME4/TNKS/KRAS/PSMB1/PPP3CB/PSMB4/RHOA/PSMA2/PSMD1/XPO1/VPS26A/PPP2CA/WNT4/PSMC3/PSMB5/SNX3/PIP5K1B/PLCB1/TMED5/PSMA1/AP2M1/PSMD12/LGR4/PSMD14/PPP2CB/PSMC6/FZD6/PSMD6/APC/SKP1/CUL3/PPP2R5C/PSMD10/PSMA3/FZ…
ST_GA12_PATHWAY	ST_GA12_PATHWAY	23	0.474607	1.6314	0.015625	0.116852	0.09711	2197	tags=43%, list=18%, signal=36%	JUN/BTK/EPHB2/DLG4/SRC/CFB/RASAL1/PLD2/MAPK8/F2
WP_GLYCOLYSIS_AND_GLUCONEOGENESIS	WP_GLYCOLYSIS_AND_GLUCONEOGENESIS	45	-0.470254	-1.59767	0.0158311	0.117929	0.0980046	1553	tags=36%, list=13%, signal=31%	PGAM1/PCK1/ENO2/GOT1/DLAT/MPC1/MDH2/GPI/ALDOB/SLC2A2/MPC2/MDH1/PFKM/PGK1/GAPDH/DLD
REACTOME_INTERFERON_SIGNALING	REACTOME_INTERFERON_SIGNALING	178	0.268064	1.42187	0.015873	0.117929	0.0980046	2159	tags=31%, list=18%, signal=26%	IFITM1/ISG15/EGR1/IRF7/GBP2/HLA-DRB1/ISG20/MX2/MT2A/BST2/OASL/KPNB1/MX1/IFNAR2/IFITM3/DDX58/PML/IFITM2/TRIM38/TRIM14/MAPK3/TRIM62/IFNGR2/HLA-DPB1/STAT2/TRIM10/CIITA/TRIM26/IRF4/ICAM1/PTAFR/FLNA/SAMHD1/IRF6/IFIT3/IFI27/TRIM25/PLCG1/IRF5/OAS1/CAMK2A/HLA-A/CAMK2B/IRF3/IFI35/MID1/IRF1/IFIT2/SOCS3/TYK2/AAAS/OAS2/TRIM8/UBE2L6/HLA-DRB4/IFIT1
REACTOME_SIGNALING_BY_TGF_BETA_RECEPTOR_COMPLEX	REACTOME_SIGNALING_BY_TGF_BETA_RECEPTOR_COMPLEX	70	-0.414996	-1.5044	0.0160494	0.118731	0.0986713	2643	tags=44%, list=22%, signal=35%	NCOR1/TRIM33/PARD3/SMAD7/CCNT2/E2F5/MYC/BAMBI/SMAD2/NEDD8/NEDD4L/SMAD4/MTMR4/SERPINE1/UCHL5/UBE2D3/UBE2D1/CCNC/RNF111/SNW1/PPP1CB/UBE2M/TGFBR2/TFDP1/RHOA/CDK8/XPO1/PPP1CC/STRAP/PPM1A/USP9X
PID_PLK1_PATHWAY	PID_PLK1_PATHWAY	43	-0.478758	-1.60978	0.0160858	0.118731	0.0986713	1935	tags=30%, list=16%, signal=25%	FBXW11/ECT2/KIZ/PRC1/PPP1CB/RHOA/PPP1R12A/PPP2CA/KIF2A/STAG2/TUBG1/CDC14B/RAB1A
KEGG_NUCLEOTIDE_EXCISION_REPAIR	KEGG_NUCLEOTIDE_EXCISION_REPAIR	42	-0.478366	-1.6015	0.0161943	0.119144	0.0990146	3256	tags=60%, list=27%, signal=44%	XPA/ERCC8/ERCC3/POLE2/GTF2H5/RFC1/RFC2/XPC/POLD3/MNAT1/RBX1/CETN2/RPA2/RFC4/CUL4B/RAD23B/CUL4A/CCNH/GTF2H1/RFC3/PCNA/RFC5/RPA1/CDK7/POLE3
WP_NUCLEOTIDE_EXCISION_REPAIR	WP_NUCLEOTIDE_EXCISION_REPAIR	41	-0.48268	-1.60506	0.0163043	0.119565	0.0993646	3256	tags=61%, list=27%, signal=45%	XPA/ERCC8/ERCC3/POLE2/GTF2H5/RFC1/RFC2/XPC/POLD3/MNAT1/RBX1/CETN2/RPA2/RFC4/CUL4B/RAD23B/CUL4A/CCNH/GTF2H1/RFC3/PCNA/RFC5/RPA1/CDK7/POLE3
BIOCARTA_INFLAM_PATHWAY	BIOCARTA_INFLAM_PATHWAY	27	0.43841	1.57994	0.0164474	0.120225	0.0999129	3763	tags=63%, list=31%, signal=43%	HLA-DRB1/PDGFA/CD4/CSF3/TGFB3/HLA-DRB4/IL11/CSF1/HLA-DRA/IFNB1/CSF2/TNF/TGFB1/IL3/TGFB2/IL2/IL13
REACTOME_BLOOD_GROUP_SYSTEMS_BIOSYNTHESIS	REACTOME_BLOOD_GROUP_SYSTEMS_BIOSYNTHESIS	15	0.570501	1.71084	0.0167131	0.121774	0.101201	689	tags=33%, list=6%, signal=31%	FUT6/FUT3/FUT7/ST3GAL4/FUT2
REACTOME_REGULATION_OF_GENE_EXPRESSION_IN_BETA_CELLS	REACTOME_REGULATION_OF_GENE_EXPRESSION_IN_BETA_CELLS	18	-0.577302	-1.59234	0.0169231	0.122705	0.101974	891	tags=28%, list=7%, signal=26%	SLC2A2/INS/NEUROD1/NKX2-2/IAPP
REACTOME_OLFACTORY_SIGNALING_PATHWAY	REACTOME_OLFACTORY_SIGNALING_PATHWAY	47	0.385442	1.57653	0.0169492	0.122705	0.101974	4380	tags=51%, list=36%, signal=33%	OR2C1/RTP4/REEP2/OR10H1/OR10C1/OR10H3/OR3A3/OR1D2/REEP4/OR1F1/OR2H2/OR1G1/OR5I1/OR10J1/OR12D2/OR2J2/OR1D5/OR11A1/OR7A5/OR3A2/OR2F1/OR7C2/OR1A1/OR52A1
KEGG_RNA_DEGRADATION	KEGG_RNA_DEGRADATION	45	-0.464504	-1.57814	0.0171504	0.123246	0.102423	3505	tags=56%, list=29%, signal=40%	DIS3/EXOSC9/EXOSC4/EDC3/PARN/LSM3/LSM8/CNOT2/CNOT6/CNOT4/MPHOSPH6/LSM6/LSM2/ENO2/LSM5/HSPA9/LSM7/CNOT7/EXOSC8/TTC37/HSPD1/C1D/CNOT8/WDR61/PAPOLA
REACTOME_RAB_GERANYLGERANYLATION	REACTOME_RAB_GERANYLGERANYLATION	45	-0.461127	-1.56666	0.0171504	0.123246	0.102423	1814	tags=29%, list=15%, signal=25%	PTP4A2/RAB7A/RAB27A/RAB5A/RAB29/RAB9A/RAB22A/RAB21/RAB14/RAB11A/RAB2A/RABGGTB/RAB1A
BIOCARTA_DC_PATHWAY	BIOCARTA_DC_PATHWAY	17	0.541597	1.70393	0.017192	0.123246	0.102423	4168	tags=65%, list=35%, signal=42%	ANPEP/CD40/CD33/ITGAX/CD2/IFNB1/CSF2/CD5/IL3/IL13/CD7
KEGG_CELL_ADHESION_MOLECULES_CAMS	KEGG_CELL_ADHESION_MOLECULES_CAMS	119	0.284948	1.43532	0.0172414	0.123246	0.102423	3913	tags=49%, list=33%, signal=33%	HLA-DRB1/NECTIN2/CD40/CD4/CD6/SPN/CLDN6/HLA-DMB/CDH15/PTPRF/SDC4/ICOSLG/CNTN2/ITGB7/HLA-DPB1/CLDN11/ICAM1/CD8A/GLG1/L1CAM/HLA-DMA/CNTNAP1/CLDN3/SELPLG/PDCD1/HLA-A/SDC1/MPZ/ITGA8/CD22/CLDN15/HLA-DRB4/CD2/NECTIN1/HLA-DOA/CLDN17/HLA-DRA/MADCAM1/CTLA4/HLA-DQB1/NLGN3/CLDN9/HLA-DOB/NCAM1/CDH4/CDH3/MAG/CLDN5/ITGA9/CD86/ITGAM/PECAM1/PTPRC/SIGLEC1/ITGB8/CD34/NRXN2/CLDN10
KEGG_PENTOSE_PHOSPHATE_PATHWAY	KEGG_PENTOSE_PHOSPHATE_PATHWAY	24	-0.534359	-1.5842	0.0174672	0.124468	0.103439	1686	tags=33%, list=14%, signal=29%	TKT/PRPS2/GPI/ALDOB/DERA/PRPS1/PGD/PFKM
REACTOME_DEGRADATION_OF_THE_EXTRACELLULAR_MATRIX	REACTOME_DEGRADATION_OF_THE_EXTRACELLULAR_MATRIX	120	0.318174	1.60434	0.0175439	0.124505	0.10347	2864	tags=40%, list=24%, signal=31%	CTSB/HSPG2/FURIN/COL7A1/BMP1/TIMP2/BCAN/COL16A1/SCUBE3/COL18A1/MMP7/LAMA5/CAPN3/ADAMTS9/COL11A2/MMP14/ADAM15/MMP25/MMP19/TPSAB1/CAPN10/LAMC2/TIMP1/KLK2/CTRB2/MMP11/MMP15/TMPRSS6/CAPN1/COL9A2/MMP1/COL6A1/KLK7/CAPN2/KLKB1/FN1/ELN/COL9A1/ADAM8/CTSD/ACAN/CAPN9/ELANE/CD44/COL5A3/COL1A1/TLL2/COL2A1
REACTOME_METABOLISM_OF_STEROIDS	REACTOME_METABOLISM_OF_STEROIDS	133	-0.372363	-1.45502	0.0175824	0.124505	0.10347	1361	tags=20%, list=11%, signal=18%	NFYB/EBP/INSIG1/SRD5A1/HSD17B12/OSBPL9/TBL1XR1/HMGCR/FDFT1/NCOA1/HSD17B4/SEC24A/DHCR7/SEC23A/SEC24B/INSIG2/SAR1B/FDX1/CHD9/RAN/SC5D/SEC24D/HSD17B11/SCD/GC/SQLE/SCP2
BIOCARTA_ERAD_PATHWAY	BIOCARTA_ERAD_PATHWAY	19	-0.565043	-1.6008	0.0178838	0.125155	0.10401	2256	tags=58%, list=19%, signal=47%	SEC61A1/RBX1/EDEM1/MAN1C1/UBA2/CUL1/SAE1/MAN1A2/MAN1A1/SKP1/CANX
REACTOME_TRANS_GOLGI_NETWORK_VESICLE_BUDDING	REACTOME_TRANS_GOLGI_NETWORK_VESICLE_BUDDING	57	-0.437906	-1.52707	0.0179028	0.125155	0.10401	2874	tags=46%, list=24%, signal=35%	PUM1/NAPA/TBC1D8B/AP4S1/CLTC/STX4/CHMP2A/ACBD3/CLINT1/FTH1/YIPF6/AP3B1/SNX2/OCRL/PIK3C2A/M6PR/PICALM/FTL/CPD/GNS/NECAP1/TFRC/SH3GL2/DNAJC6/VAMP7/TPD52
KEGG_SYSTEMIC_LUPUS_ERYTHEMATOSUS	KEGG_SYSTEMIC_LUPUS_ERYTHEMATOSUS	50	0.382432	1.58238	0.0179372	0.125155	0.10401	3846	tags=54%, list=32%, signal=37%	C3/HLA-DRB1/C1R/ACTN4/CD40/ACTN2/HLA-DMB/HLA-DPB1/C2/HLA-DMA/ACTN1/C1S/FCGR2C/FCGR2B/HLA-DRB4/HLA-DOA/HLA-DRA/ELANE/HLA-DQB1/TNF/HLA-DOB/C1QB/CD86/GRIN2A/GRIN2B/ACTN3/C1QA
KEGG_BUTANOATE_METABOLISM	KEGG_BUTANOATE_METABOLISM	32	-0.510756	-1.61825	0.0180055	0.125155	0.10401	3341	tags=50%, list=28%, signal=36%	ALDH7A1/HMGCS1/AKR1B10/EHHADH/AACS/ALDH9A1/ACAT2/OXCT1/GAD1/PDHB/ACAT1/ALDH5A1/HADHA/GAD2/ABAT/HADH
KEGG_CYSTEINE_AND_METHIONINE_METABOLISM	KEGG_CYSTEINE_AND_METHIONINE_METABOLISM	32	-0.495265	-1.56917	0.0180055	0.125155	0.10401	3246	tags=50%, list=27%, signal=37%	CTH/TRDMT1/SRM/LDHB/CDO1/ADI1/GOT1/SMS/DNMT1/AHCYL1/MAT2B/APIP/AMD1/MTR/ENOPH1/AHCY
REACTOME_HDR_THROUGH_SINGLE_STRAND_ANNEALING_SSA_	REACTOME_HDR_THROUGH_SINGLE_STRAND_ANNEALING_SSA_	32	-0.509789	-1.61518	0.0180055	0.125155	0.10401	2781	tags=50%, list=23%, signal=39%	RFC2/RMI1/ATM/ABL1/RAD50/TOPBP1/WRN/RBBP8/NBN/RPA2/RFC4/ATR/RFC3/RAD17/RFC5/RPA1
BIOCARTA_AGR_PATHWAY	BIOCARTA_AGR_PATHWAY	31	0.439175	1.63234	0.0181159	0.125537	0.104328	2401	tags=42%, list=20%, signal=34%	JUN/AGRN/EGFR/DVL1/LAMA4/PAK4/MAPK3/RAC1/MUSK/PAK5/MAPK8/CTTN/CHRNA1
NABA_CORE_MATRISOME	NABA_CORE_MATRISOME	193	0.26477	1.39869	0.0181818	0.12561	0.104388	3594	tags=37%, list=30%, signal=27%	MXRA5/AGRN/DMBT1/PODNL1/GAS6/HSPG2/LTBP2/COL7A1/BCAN/LAMA4/COL16A1/PXDN/COL18A1/LAMB2/TSKU/EFEMP2/LAMA5/LGI2/COL11A2/THBS2/VWA1/HAPLN2/FGA/LAMC2/BGN/MEPE/AMBN/IGFALS/PRELP/MATN1/ECM1/COL9A2/COL6A1/FBLN1/FN1/ELN/SLIT1/MFAP4/COL9A1/TNR/AEBP1/SPOCK2/CILP/ACAN/IGFBP6/HAPLN1/TINAGL1/COL5A3/EMID1/THBS1/COL1A1/COL2A1/MFGE8/FMOD/VWF/SVEP1/DMP1/VWA7/ELSPBP1/THBS3/FBLN2/TGFBI/PRG3/SLIT2/THSD4/NDNF/FBN1/PCO…
NABA_ECM_REGULATORS	NABA_ECM_REGULATORS	190	0.343355	1.82361	0.0185185	0.12716	0.105677	3133	tags=43%, list=26%, signal=32%	CTSB/SLPI/SERPING1/AMBP/CTSE/BMP1/ADAMTS2/TGM2/TIMP2/CELA2B/MMP7/CST8/CTSH/PAPPA2/OGFOD2/ADAMTS9/PRSS3/HABP2/ST14/MMP14/PI3/ADAM15/SERPINB1/MMP26/HYAL1/MMP25/SERPINA4/ITIH5/SERPINA5/MMP19/SERPINB13/F12/PLOD1/CSTA/PCSK6/SERPINB8/TIMP1/CELA3B/MMP11/MMP15/PLAT/LOXL2/TIMP3/MASP2/MASP1/TGM5/F7/MMP1/F2/SERPINF2/CST4/ADAM11/PZP/HRG/ITIH2/TMPRSS15/SERPINB10/ADAM28/SPAM1/ADAM8/CTSD/TGM1/CELA3A/ADAM19/SERP…
REACTOME_TYPE_I_HEMIDESMOSOME_ASSEMBLY	REACTOME_TYPE_I_HEMIDESMOSOME_ASSEMBLY	11	0.661264	1.79488	0.0185185	0.12716	0.105677	1422	tags=45%, list=12%, signal=40%	KRT5/ITGB4/PLEC/DST/LAMC2
REACTOME_GABA_SYNTHESIS_RELEASE_REUPTAKE_AND_DEGRADATION	REACTOME_GABA_SYNTHESIS_RELEASE_REUPTAKE_AND_DEGRADATION	15	-0.613023	-1.62153	0.0186625	0.127746	0.106163	1702	tags=40%, list=14%, signal=34%	GAD1/ALDH5A1/STXBP1/GAD2/ABAT/SNAP25
REACTOME_RESPONSE_TO_METAL_IONS	REACTOME_RESPONSE_TO_METAL_IONS	12	0.663841	1.84687	0.0187166	0.127746	0.106163	1579	tags=50%, list=13%, signal=43%	MT2A/MT1E/MT1H/MT1X/MT1F/CSRP1
REACTOME_PEROXISOMAL_PROTEIN_IMPORT	REACTOME_PEROXISOMAL_PROTEIN_IMPORT	56	-0.441505	-1.54209	0.0190355	0.129193	0.107366	3151	tags=45%, list=26%, signal=33%	EPHX2/PEX1/SLC27A2/GNPAT/EHHADH/ACOX1/PHYH/AGXT/MPV17/AGPS/PEX5/IDH1/ZFAND6/UBE2D3/UBE2D1/PEX13/UBE2D2/IDE/HSD17B4/PEX7/USP9X/CAT/ECI2/PEX2/SCP2
WP_EICOSANOID_METABOLISM_VIA_LIPO_OXYGENASES_LOX	WP_EICOSANOID_METABOLISM_VIA_LIPO_OXYGENASES_LOX	24	0.451257	1.55935	0.0190476	0.129193	0.107366	3049	tags=46%, list=25%, signal=34%	CYP4F12/ACOX3/DPEP1/CYP4F2/PPARD/CYP4A11/LTB4R2/ALOX15B/LTB4R/ALOX12/CYSLTR2
REACTOME_AMINO_ACIDS_REGULATE_MTORC1	REACTOME_AMINO_ACIDS_REGULATE_MTORC1	38	-0.490694	-1.61352	0.0190996	0.129193	0.107366	2312	tags=42%, list=19%, signal=34%	SEH1L/ATP6V0B/ATP6V1C1/SEC13/ATP6V1G1/MIOS/RRAGA/ATP6V0E1/SESN1/LAMTOR3/ATP6V1H/ATP6V1A/LAMTOR5/ATP6V1B2/RHEB/RRAGD
REACTOME_CHOLESTEROL_BIOSYNTHESIS	REACTOME_CHOLESTEROL_BIOSYNTHESIS	21	-0.54809	-1.58295	0.0192024	0.129502	0.107622	3322	tags=67%, list=28%, signal=48%	HMGCS1/PMVK/GGPS1/MSMO1/IDI1/NSDHL/ACAT2/FDPS/EBP/HMGCR/FDFT1/DHCR7/SC5D/SQLE
REACTOME_NUCLEAR_ENVELOPE_BREAKDOWN	REACTOME_NUCLEAR_ENVELOPE_BREAKDOWN	47	-0.451176	-1.54332	0.0195822	0.131672	0.109426	2960	tags=51%, list=25%, signal=39%	CCNB1/LEMD3/NUP58/NUP93/NUP133/NUP85/NDC1/LPIN1/SEH1L/TMPO/NUP88/SEC13/NUP98/NUP50/NUP155/NUP160/NUP205/NUP107/NUP54/NUP153/NUP37/VRK1/NEK7/RANBP2
NABA_ECM_GLYCOPROTEINS	NABA_ECM_GLYCOPROTEINS	130	0.302002	1.54482	0.019802	0.132411	0.11004	3594	tags=39%, list=30%, signal=28%	MXRA5/AGRN/DMBT1/GAS6/LTBP2/LAMA4/PXDN/LAMB2/TSKU/EFEMP2/LAMA5/LGI2/THBS2/VWA1/FGA/LAMC2/MEPE/AMBN/IGFALS/MATN1/ECM1/FBLN1/FN1/ELN/SLIT1/MFAP4/TNR/AEBP1/CILP/IGFBP6/TINAGL1/EMID1/THBS1/MFGE8/VWF/SVEP1/DMP1/VWA7/ELSPBP1/THBS3/FBLN2/TGFBI/SLIT2/THSD4/NDNF/FBN1/PCOLCE/SLIT3/IGFBP5/LAMC3/NTNG1
REACTOME_NEGATIVE_EPIGENETIC_REGULATION_OF_RRNA_EXPRESSION	REACTOME_NEGATIVE_EPIGENETIC_REGULATION_OF_RRNA_EXPRESSION	44	-0.455025	-1.53967	0.0198151	0.132411	0.11004	3047	tags=55%, list=25%, signal=41%	TAF1B/GTF2H5/TBP/SAP130/POLR2F/SAP30L/TAF1A/POLR2E/SAP30BP/MNAT1/TTF1/SAP18/POLR1D/HDAC2/DNMT1/SIRT1/MBD2/CCNH/SAP30/TAF1D/GTF2H1/POLR2K/SMARCA5/CDK7
REACTOME_IRON_UPTAKE_AND_TRANSPORT	REACTOME_IRON_UPTAKE_AND_TRANSPORT	48	-0.461735	-1.57172	0.0198675	0.132411	0.11004	2418	tags=44%, list=20%, signal=35%	HMOX1/MCOLN1/ATP6V0B/ATP6V1C1/NEDD8/ATP6AP1/FTH1/SLC11A2/ATP6V1G1/ATP6V0E1/CUL1/ATP6V0A2/ATP6V1H/ATP6V1A/CAND1/FTL/ATP6V1B2/GLRX3/SKP1/TFRC/FBXL5
ST_TUMOR_NECROSIS_FACTOR_PATHWAY	ST_TUMOR_NECROSIS_FACTOR_PATHWAY	29	0.412228	1.52226	0.0202703	0.134375	0.111672	3217	tags=55%, list=27%, signal=41%	JUN/NFKBIA/TRADD/TNFAIP3/IKBKG/NFKBIB/MAP3K3/NFKBIE/RALBP1/CFLAR/TNFRSF1B/TRAF2/TNFRSF1A/TNF/NFKBIL1/NFKB2
REACTOME_PENTOSE_PHOSPHATE_PATHWAY	REACTOME_PENTOSE_PHOSPHATE_PATHWAY	13	-0.643411	-1.66098	0.0202808	0.134375	0.111672	2932	tags=54%, list=24%, signal=41%	RBKS/RPIA/TKT/PRPS2/DERA/PRPS1/PGD
REACTOME_TELOMERE_MAINTENANCE	REACTOME_TELOMERE_MAINTENANCE	59	-0.434681	-1.52196	0.0203822	0.134653	0.111903	3068	tags=46%, list=25%, signal=34%	TINF2/NHP2/RFC1/TERF2/POLR2F/RFC2/GAR1/POLR2E/POLR2C/POLD3/POLR2B/POLR2D/WRN/FEN1/SHQ1/TERF1/RPA2/PRIM1/RFC4/PPP6C/RFC3/POT1/PCNA/RFC5/ATRX/POLR2K/RPA1
REACTOME_MITOCHONDRIAL_BIOGENESIS	REACTOME_MITOCHONDRIAL_BIOGENESIS	64	-0.419944	-1.4908	0.0205392	0.135296	0.112437	2301	tags=34%, list=19%, signal=28%	GLUD1/GLUD2/MAPK14/IMMT/HSPA9/PRKAB1/APOO/CHCHD3/ALAS1/APOOL/TFAM/ATF2/CYCS/CREB1/TBL1XR1/NCOA1/SAMM50/CHD9/MTX2/USP46/TFB2M/SSBP1
REACTOME_FORMATION_OF_RNA_POL_II_ELONGATION_COMPLEX_	REACTOME_FORMATION_OF_RNA_POL_II_ELONGATION_COMPLEX_	48	-0.453595	-1.54401	0.0211921	0.139192	0.115675	3020	tags=48%, list=25%, signal=36%	GTF2H5/CDK9/POLR2F/SUPT16H/POLR2E/POLR2C/NCBP1/SUPT4H1/CCNT2/POLR2B/POLR2D/MNAT1/CDC73/RTF1/CCNH/NELFCD/NCBP2/GTF2H1/POLR2K/CDK7/TCEA1/CTR9/WDR61
REACTOME_COMPLEMENT_CASCADE	REACTOME_COMPLEMENT_CASCADE	54	0.360157	1.51402	0.0226244	0.14817	0.123137	4261	tags=61%, list=35%, signal=40%	SERPING1/C3/CRP/C1R/CFH/FCN2/C2/CFB/CD59/GZMM/IGLV1-44/C1S/MASP2/MASP1/FCN3/F2/CPN2/ELANE/C3AR1/C1QB/CFD/CD19/FCN1/IGHG1/CR2/CFHR5/CFP/CPN1/C1QA/CR1/CFHR2/C8B/COLEC11
WP_GPCRS_CLASS_A_RHODOPSINLIKE	WP_GPCRS_CLASS_A_RHODOPSINLIKE	218	0.381277	2.05016	0.0227273	0.148415	0.12334	4412	tags=50%, list=37%, signal=32%	HTR4/BDKRB2/OR2C1/NPFFR1/SSTR3/AVPR1B/DRD2/PTGER1/OR10H1/CMKLR1/APLNR/GPR21/TBXA2R/NTSR2/NPY6R/PTAFR/GRPR/CXCR3/CCKAR/GPR4/ADRA2C/DRD5/ADRA2B/OR10H3/OR3A3/CCR3/OR1D2/SSTR4/GPR63/ADORA3/HTR1B/CHRM2/GPR52/HTR2A/CXCR1/LTB4R/RHO/GPR12/OR1F1/MC1R/CCR8/GPR31/OR2H2/ADRB3/FPR1/HTR5A/RABGAP1/P2RY4/HRH2/OR1G1/CCR5/ADORA1/OR5I1/OPRD1/HTR6/FPR3/CXCR5/BDKRB1/CHRM5/C3AR1/HRH3/AVPR2/OR10J1/ACKR2/SSTR5/CYSLTR2/O…
REACTOME_TRANSCRIPTION_OF_THE_HIV_GENOME	REACTOME_TRANSCRIPTION_OF_THE_HIV_GENOME	60	-0.430002	-1.50984	0.0229008	0.149118	0.123925	3020	tags=47%, list=25%, signal=35%	GTF2H5/TBP/TAF11/CDK9/POLR2F/SUPT16H/POLR2E/POLR2C/NCBP1/SUPT4H1/CCNT2/POLR2B/GTF2E1/POLR2D/MNAT1/GTF2A2/RNMT/GTF2E2/CCNH/NELFCD/GTF2B/TAF7/NCBP2/GTF2H1/TAF2/POLR2K/CDK7/TCEA1
REACTOME_DEFECTS_IN_VITAMIN_AND_COFACTOR_METABOLISM	REACTOME_DEFECTS_IN_VITAMIN_AND_COFACTOR_METABOLISM	18	-0.574802	-1.58545	0.0230769	0.149571	0.124301	2073	tags=44%, list=17%, signal=37%	BTD/PCCA/MCCC1/PCCB/MTRR/MTR/MMADHC/LMBRD1
WP_NONALCOHOLIC_FATTY_LIVER_DISEASE	WP_NONALCOHOLIC_FATTY_LIVER_DISEASE	132	-0.366041	-1.42917	0.0231023	0.149571	0.124301	3277	tags=38%, list=27%, signal=28%	NDUFB1/NDUFA1/PIK3R3/PIK3R1/NDUFA10/PRKAG1/MAP3K5/NDUFB3/NDUFB2/CCL2/IL6R/COX5B/COX5A/NDUFB8/NDUFS3/SMAD7/UQCRQ/NDUFA7/COX7A2/COX7A2L/CASP3/COX7C/CDC42/NDUFB4/NDUFA6/PRKAB1/NDUFA8/MLX/COX6C/NDUFB5/CYCS/XBP1/UQCRFS1/NDUFV2/PRKAA1/SDHC/CYC1/EIF2S1/NDUFB6/NDUFS1/NDUFS4/MAPK9/SDHD/PIK3CA/CXCL8/EIF2AK3/INS/SDHB/NDUFA5/UQCRC2
REACTOME_CARGO_TRAFFICKING_TO_THE_PERICILIARY_MEMBRANE	REACTOME_CARGO_TRAFFICKING_TO_THE_PERICILIARY_MEMBRANE	34	-0.479024	-1.53788	0.0233196	0.149701	0.124409	3533	tags=68%, list=29%, signal=48%	BBS1/RP2/EXOC5/BBS7/RAB8A/ASAP1/CCT8/CCT5/CCT4/BBS10/ARF4/EXOC2/PDE6D/UNC119B/BBS4/BBIP1/MKKS/CCT2/PKD2/EXOC1/ARL3/LZTFL1/RAB11A
REACTOME_VITAMIN_B5_PANTOTHENATE_METABOLISM	REACTOME_VITAMIN_B5_PANTOTHENATE_METABOLISM	15	-0.602568	-1.59388	0.0233281	0.149701	0.124409	1428	tags=33%, list=12%, signal=29%	PANK4/PPCS/PANK3/AASDHPPT/ENPP2
BIOCARTA_P27_PATHWAY	BIOCARTA_P27_PATHWAY	13	-0.638605	-1.64857	0.0234009	0.149701	0.124409	2256	tags=69%, list=19%, signal=56%	RBX1/CKS1B/NEDD8/RB1/CUL1/UBE2M/TFDP1/CDKN1B/SKP1
REACTOME_TRANSLESION_SYNTHESIS_BY_Y_FAMILY_DNA_POLYMERASES_BYPASSES_LESIONS_ON_DNA_TEMPLATE	REACTOME_TRANSLESION_SYNTHESIS_BY_Y_FAMILY_DNA_POLYMERASES_BYPASSES_LESIONS_ON_DNA_TEMPLATE	31	-0.491259	-1.55018	0.023416	0.149701	0.124409	1567	tags=35%, list=13%, signal=31%	RPA2/RFC4/REV3L/REV1/POLI/RFC3/PCNA/RFC5/RPA1/POLE3/RCHY1
REACTOME_CYCLIN_D_ASSOCIATED_EVENTS_IN_G1	REACTOME_CYCLIN_D_ASSOCIATED_EVENTS_IN_G1	47	-0.446271	-1.52654	0.0234987	0.149701	0.124409	2395	tags=40%, list=20%, signal=33%	ABL1/JAK2/E2F5/MNAT1/PPP2R1B/CKS1B/RB1/CCND2/LYN/CUL1/CDK4/CCNH/TFDP1/RBL2/CDKN1B/PPP2CA/PPP2CB/SKP1/CDK7
REACTOME_N_GLYCAN_TRIMMING_IN_THE_ER_AND_CALNEXIN_CALRETICULIN_CYCLE	REACTOME_N_GLYCAN_TRIMMING_IN_THE_ER_AND_CALNEXIN_CALRETICULIN_CYCLE	32	-0.484862	-1.53621	0.0235457	0.149701	0.124409	2342	tags=44%, list=19%, signal=35%	UGGT2/EDEM1/DERL2/NGLY1/RNF103/AMFR/RAD23B/RNF139/EDEM3/PDIA3/TRIM13/SEL1L/CANX/DERL1
WP_CYTOSOLIC_DNASENSING_PATHWAY	WP_CYTOSOLIC_DNASENSING_PATHWAY	62	0.31464	1.38059	0.0235849	0.149701	0.124409	1164	tags=21%, list=10%, signal=19%	CXCL10/ISG15/IRF7/NFKBIA/TRADD/DDX58/IKBKG/CASP10/NFKBIB/IKBKE/CCL5/NLRX1/TRIM25
REACTOME_EPHRIN_SIGNALING	REACTOME_EPHRIN_SIGNALING	19	0.505059	1.64547	0.0241692	0.152981	0.127135	1115	tags=42%, list=9%, signal=38%	EPHB4/EFNB2/GIT1/EPHB3/RAC1/EFNB3/EPHB2/SRC
KEGG_FATTY_ACID_METABOLISM	KEGG_FATTY_ACID_METABOLISM	38	-0.471688	-1.55103	0.0245566	0.155001	0.128813	2827	tags=45%, list=23%, signal=34%	EHHADH/ACOX1/ALDH9A1/CPT2/ACSL3/ACAT2/ACSL4/ACADL/ADH1C/HADHB/ACAT1/HADHA/ACADM/ADH5/ECI2/ACSL1/HADH
REACTOME_SYNTHESIS_SECRETION_AND_INACTIVATION_OF_GLUCAGON_LIKE_PEPTIDE_1_GLP_1_	REACTOME_SYNTHESIS_SECRETION_AND_INACTIVATION_OF_GLUCAGON_LIKE_PEPTIDE_1_GLP_1_	16	-0.589687	-1.57804	0.0246533	0.155179	0.128961	875	tags=44%, list=7%, signal=41%	PAX6/SPCS3/SPCS2/SPCS1/GCG/SEC11A/PCSK1
REACTOME_RHO_GTPASES_ACTIVATE_FORMINS	REACTOME_RHO_GTPASES_ACTIVATE_FORMINS	118	-0.371282	-1.43055	0.0248307	0.155863	0.129529	2902	tags=37%, list=24%, signal=29%	PMF1/TUBB3/DYNLL1/PFN1/SPDL1/CENPU/NUP133/TUBA1B/NUP85/AHCTF1/SEH1L/NDEL1/PPP2R1B/DIAPH2/CDC42/CLIP1/NSL1/SEC13/PPP2R5E/CLASP2/NUP98/CENPC/SPC25/MAPRE1/NUP160/MIS12/NUP107/DYNC1I1/ACTB/RHOA/BUB3/ZWINT/XPO1/NUP37/PPP2CA/KIF2A/PPP1CC/ITGB3BP/DYNC1LI1/PAFAH1B1/PPP2CB/RANBP2/PPP2R5C/PFN2
REACTOME_HCMV_INFECTION	REACTOME_HCMV_INFECTION	83	-0.392961	-1.46582	0.0249406	0.15612	0.129743	2898	tags=46%, list=24%, signal=35%	EZH2/TSG101/NUP58/TUBB3/DYNLL1/GPS2/NUP93/NCOR1/NUP133/TUBA1B/NUP85/RBBP7/NDC1/SEH1L/SUZ12/CHMP2A/SNF8/NUP88/SEC13/CBX1/NUP98/NUP50/NUP155/CREB1/NUP160/NUP205/TBL1XR1/NUP107/DYNC1I1/NUP54/NUP153/NUP37/EED/DYNC1LI1/CHMP2B/RBBP4/RANBP2/HNRNPK
BIOCARTA_IGF1MTOR_PATHWAY	BIOCARTA_IGF1MTOR_PATHWAY	19	-0.556488	-1.57656	0.0253353	0.157669	0.131031	1625	tags=37%, list=14%, signal=32%	RPS6KB1/PTEN/EIF2S1/PPP2CA/PIK3CA/EIF2S2/EIF4E
REACTOME_GAP_JUNCTION_ASSEMBLY	REACTOME_GAP_JUNCTION_ASSEMBLY	26	0.426966	1.52078	0.0253968	0.157669	0.131031	5046	tags=69%, list=42%, signal=40%	GJC2/GJB4/TUBB2A/GJA8/GJD2/GJA4/TUBA4A/TUBB4A/GJB3/TUBA1A/TUBB4B/GJA3/TUBA4B/TUBA8/GJB5/GJB1/TUBB6/GJA5
WP_PREGNANE_X_RECEPTOR_PATHWAY	WP_PREGNANE_X_RECEPTOR_PATHWAY	26	0.433015	1.54232	0.0253968	0.157669	0.131031	2303	tags=42%, list=19%, signal=34%	CYP3A5/CYP4F12/CYP3A4/ABCC3/NCOA2/SRC/HSP90AA1/CYP2C9/CYP2A6/NR1I2/RXRA
REACTOME_HIV_TRANSCRIPTION_INITIATION	REACTOME_HIV_TRANSCRIPTION_INITIATION	43	-0.448237	-1.50716	0.0254692	0.157686	0.131045	3020	tags=51%, list=25%, signal=38%	POLR2L/TAF12/ERCC3/GTF2H5/TBP/TAF11/POLR2F/POLR2E/POLR2C/POLR2B/GTF2E1/POLR2D/MNAT1/GTF2A2/GTF2E2/CCNH/GTF2B/TAF7/GTF2H1/TAF2/POLR2K/CDK7
WP_TYPE_II_INTERFERON_SIGNALING_IFNG	WP_TYPE_II_INTERFERON_SIGNALING_IFNG	36	0.401383	1.55322	0.0258303	0.159249	0.132343	1933	tags=36%, list=16%, signal=30%	CXCL10/ISG15/CXCL9/IFNGR2/STAT2/CIITA/IRF4/TAP1/ICAM1/OAS1/IRF1/IFIT2/SOCS3
WP_SPINAL_CORD_INJURY	WP_SPINAL_CORD_INJURY	112	0.287684	1.41303	0.0258621	0.159249	0.132343	2061	tags=30%, list=17%, signal=25%	CXCL10/LTB/EGR1/SOX9/CCND1/LILRB3/FOXO3/CD47/GRIN1/PRB1/EGFR/BCAN/EFNB2/ROCK2/TACR1/NR4A1/E2F1/MAPK3/SEMA6A/RAC1/NOS1/ICAM1/ZFP36/PLA2G5/PLA2G6/AIF1/KLK8/LGALS3/GFAP/LILRB2/BTG2/FCGR2C/LTB4R/EPHA4
REACTOME_DEFECTIVE_GALNT3_CAUSES_FAMILIAL_HYPERPHOSPHATEMIC_TUMORAL_CALCINOSIS_HFTC_	REACTOME_DEFECTIVE_GALNT3_CAUSES_FAMILIAL_HYPERPHOSPHATEMIC_TUMORAL_CALCINOSIS_HFTC_	10	0.660752	1.74	0.0265957	0.163005	0.135465	3726	tags=90%, list=31%, signal=62%	MUC6/MUC1/MUC5AC/MUC5B/MUC4/GALNT3/MUC3A/MUC16/MUC7
PID_FRA_PATHWAY	PID_FRA_PATHWAY	35	0.417716	1.5907	0.026616	0.163005	0.135465	1163	tags=29%, list=10%, signal=26%	JUN/JUND/CCND1/LIF/ITGB4/NFATC1/USF2/JUNB/FOSL2/PLAUR
PID_DELTA_NP63_PATHWAY	PID_DELTA_NP63_PATHWAY	42	0.380737	1.55171	0.0268199	0.16348	0.13586	3459	tags=43%, list=29%, signal=31%	SFN/GPX2/KRT5/BDKRB2/CEBPD/FOSL2/CCNB2/ITGA3/NOTCH1/VDR/AXL/POU2F2/YAP1/NRG1/DLX6/HES1/TP63/ADRM1
REACTOME_METABOLISM_OF_WATER_SOLUBLE_VITAMINS_AND_COFACTORS	REACTOME_METABOLISM_OF_WATER_SOLUBLE_VITAMINS_AND_COFACTORS	95	-0.390981	-1.4788	0.0268378	0.16348	0.13586	2165	tags=33%, list=18%, signal=27%	CYB5A/FLAD1/TPK1/PARP4/NFS1/BTD/AOX1/MOCS2/SLC23A2/PCCA/MTHFD2L/MCCC1/SHMT2/NAXD/MTHFD2/SLC19A2/PANK4/PCCB/NMNAT2/MTRR/NMRK1/PPCS/MTR/PANK3/MMADHC/PTGS2/NAMPT/SLC25A32/LMBRD1/AASDHPPT/ENPP2
PID_HIF1_TFPATHWAY	PID_HIF1_TFPATHWAY	66	0.314207	1.41677	0.0275229	0.166694	0.138531	1060	tags=24%, list=9%, signal=22%	JUN/PFKFB3/NDRG1/PKM/FURIN/EDN1/ID2/HK1/SMAD3/CA9/HDAC7/PFKL/CXCL12/CP/ENG/NCOA2
KEGG_TOLL_LIKE_RECEPTOR_SIGNALING_PATHWAY	KEGG_TOLL_LIKE_RECEPTOR_SIGNALING_PATHWAY	95	0.299906	1.41577	0.0275862	0.166694	0.138531	1811	tags=24%, list=15%, signal=21%	CXCL11/CXCL10/IRF7/JUN/CXCL9/NFKBIA/MAP2K7/IFNAR2/CD40/LBP/IKBKG/MAPK3/IKBKE/RAC1/CCL5/PIK3CD/IRF5/MAPK11/PIK3R2/TLR5/PIK3R5/IRF3/MAPK8
WP_TOLLLIKE_RECEPTOR_SIGNALING_PATHWAY	WP_TOLLLIKE_RECEPTOR_SIGNALING_PATHWAY	95	0.311828	1.47205	0.0275862	0.166694	0.138531	1811	tags=25%, list=15%, signal=22%	CXCL11/CXCL10/IRF7/JUN/CXCL9/NFKBIA/MAP2K7/IFNAR2/CD40/LBP/IKBKG/NFKBIB/MAPK3/IKBKE/RAC1/CCL5/PIK3CD/IRF5/MAPK11/PIK3R2/TLR5/PIK3R5/IRF3/MAPK8
WP_SENESCENCE_AND_AUTOPHAGY_IN_CANCER	WP_SENESCENCE_AND_AUTOPHAGY_IN_CANCER	97	-0.388393	-1.47441	0.0280374	0.167905	0.139538	2155	tags=33%, list=18%, signal=27%	MAPK14/CREG1/IGFBP3/RAF1/RB1/MAPK1/MAP1LC3B/SMAD4/ING2/BECN1/SERPINE1/PTEN/BMP2/RSL1D1/IL24/GABARAPL2/RB1CC1/LAMP1/SPARC/MAP2K1/ATG5/SERPINB2/CDKN1B/PCNA/IL6ST/ATG12/CXCL8/COL3A1/ATG3/INS/LAMP2/SH3GLB1
WP_SPHINGOLIPID_PATHWAY	WP_SPHINGOLIPID_PATHWAY	21	-0.531774	-1.53582	0.028065	0.167905	0.139538	2993	tags=52%, list=25%, signal=39%	PPP1CA/CERK/PLPP1/SPTLC1/SPTLC2/CERS6/ASAH1/SGPL1/PPP2CA/SGMS1/SERINC1
WP_CELLTYPE_DEPENDENT_SELECTIVITY_OF_CCK2R_SIGNALING	WP_CELLTYPE_DEPENDENT_SELECTIVITY_OF_CCK2R_SIGNALING	13	-0.62558	-1.61495	0.0280811	0.167905	0.139538	1172	tags=31%, list=10%, signal=28%	ITPR1/TRPC1/PLCB1/GNAI1
WP_DNA_IRDAMAGE_AND_CELLULAR_RESPONSE_VIA_ATR	WP_DNA_IRDAMAGE_AND_CELLULAR_RESPONSE_VIA_ATR	73	-0.396357	-1.44482	0.028083	0.167905	0.139538	3069	tags=40%, list=25%, signal=30%	UIMC1/HERC2/RFWD3/RMI1/ATM/RECQL/RAD50/PALB2/TOPBP1/WRN/RBBP8/PPM1D/MCM2/FEN1/NBN/MDC1/MLH1/RPA2/MSH2/UBE2D3/PRKDC/SMC1A/ATR/RAD17/PCNA/RPA1/XRCC5/EEF1E1/USP1
REACTOME_DEFECTIVE_B4GALT7_CAUSES_EDS_PROGEROID_TYPE	REACTOME_DEFECTIVE_B4GALT7_CAUSES_EDS_PROGEROID_TYPE	18	0.501936	1.61546	0.0284091	0.168208	0.139789	1665	tags=44%, list=14%, signal=38%	AGRN/HSPG2/BCAN/GPC1/SDC4/B4GALT7/BGN/SDC1
WP_NEURODEGENERATION_WITH_BRAIN_IRON_ACCUMULATION_NBIA_SUBTYPES_PATHWAY	WP_NEURODEGENERATION_WITH_BRAIN_IRON_ACCUMULATION_NBIA_SUBTYPES_PATHWAY	40	-0.46483	-1.5411	0.0284939	0.168208	0.139789	1391	tags=28%, list=12%, signal=24%	BECN1/PRKAA1/RB1CC1/ATG5/FTL/ATG12/WIPI1/ATG3/PIK3R4/RHEB/SCP2
KEGG_CYTOKINE_CYTOKINE_RECEPTOR_INTERACTION	KEGG_CYTOKINE_CYTOKINE_RECEPTOR_INTERACTION	230	0.299262	1.58889	0.0285714	0.168208	0.139789	3663	tags=41%, list=30%, signal=29%	CXCL11/CXCL10/LTB/CXCL9/CX3CL1/PDGFA/IFNAR2/LIF/CD40/CTF1/EGFR/EPOR/BMP7/TNFSF14/CXCL12/CLCF1/PDGFB/IFNGR2/TNFRSF10B/CCL5/TNFRSF25/TNFRSF13B/CXCR3/TNFRSF14/IL4R/IL3RA/IL17RA/CCR3/CCL11/TNFSF10/CSF3/IL7R/IL19/ACVR1B/IL25/CCL25/CRLF2/CXCL13/PF4/EDA/CCL7/CXCR1/TGFB3/CCL13/IL2RG/CCR8/CCL19/IL11/GDF5/CSF1/EDA2R/HGF/TNFSF8/LTA/CCL21/TNFRSF1B/MET/CCR5/ACVRL1/CCL22/IFNA21/IFNB1/CCL8/ACVR2B/LEP/CSF2/CXCR5…
PID_REG_GR_PATHWAY	PID_REG_GR_PATHWAY	79	0.29404	1.36218	0.0285714	0.168208	0.139789	2170	tags=32%, list=18%, signal=26%	SFN/EGR1/JUN/SMARCA4/KRT5/SMARCD1/PRKACA/NR4A1/MAPK3/NFATC1/STAT5A/ICAM1/NCOA2/SMARCC2/HSP90AA1/FKBP4/MAPK11/VIPR1/POU2F1/PPP5C/MAPK8/IRF1/CGA/MMP1/CDKN1A
PID_ERBB1_INTERNALIZATION_PATHWAY	PID_ERBB1_INTERNALIZATION_PATHWAY	38	-0.465583	-1.53095	0.0286494	0.168208	0.139789	3366	tags=61%, list=28%, signal=44%	HRAS/PIK3R3/PIK3R1/TSG101/ITSN1/PTK2/AMPH/CDC42/SOS1/RAF1/SPRY2/NRAS/USP8/UBE2D3/UBE2D1/RAB5A/LRIG1/SYNJ1/UBE2D2/KRAS/PIK3CA/EPS15/SH3GL2
REACTOME_DIGESTION	REACTOME_DIGESTION	17	0.5083	1.59917	0.0286533	0.168208	0.139789	3696	tags=53%, list=31%, signal=37%	CEL/PNLIPRP2/GUCA2A/PNLIP/GUCA2B/ALPI/CHIT1/PNLIPRP1/CHIA
WP_TAMOXIFEN_METABOLISM	WP_TAMOXIFEN_METABOLISM	17	0.50781	1.59763	0.0286533	0.168208	0.139789	1912	tags=41%, list=16%, signal=35%	CYP3A5/CYP3A4/SULT1A1/UGT2B15/CYP2C9/CYP2D6/CYP2A6
WP_METAPATHWAY_BIOTRANSFORMATION_PHASE_I_AND_II	WP_METAPATHWAY_BIOTRANSFORMATION_PHASE_I_AND_II	129	0.277446	1.42154	0.0291262	0.170537	0.141725	3729	tags=39%, list=31%, signal=27%	CYP3A5/NNMT/CYP4F12/CYP3A4/GPX2/HNMT/GAL3ST4/SULT1A1/SULT1A2/CYP11B2/GSTP1/NAT2/KCNAB3/SULT2B1/UGT2B15/CHST5/BAAT/CYP27A1/CYP4F2/CYP2A13/NDST2/COMT/FMO2/CYP2C9/CYP2D6/AKR1C1/SULT1B1/CYP2A6/GSTM5/CYP17A1/FMO4/CYP2A7/GSTM1/CHST8/NAT9/CHST4/KCNAB1/GPX5/GLYAT/NDST1/HS3ST2/AKR7A3/GSTA1/GAL3ST1/CYP2J2/CYP2C18/CYP4F11/GSS/CHST10/SULT1C2
REACTOME_CIRCADIAN_CLOCK	REACTOME_CIRCADIAN_CLOCK	63	-0.410504	-1.45613	0.0292621	0.170537	0.141725	1575	tags=27%, list=13%, signal=24%	PER2/SIRT1/CUL1/SERPINE1/ATF2/CREB1/TBL1XR1/PPP1CB/NCOA1/NR3C1/PPP1CC/CHD9/NFIL3/CRY1/USP46/SKP1/NAMPT
KEGG_STEROID_BIOSYNTHESIS	KEGG_STEROID_BIOSYNTHESIS	16	-0.579235	-1.55007	0.0292758	0.170537	0.141725	1585	tags=56%, list=13%, signal=49%	MSMO1/NSDHL/EBP/SOAT1/FDFT1/DHCR7/SC5D/LIPA/SQLE
WP_PATHWAYS_OF_NUCLEIC_ACID_METABOLISM_AND_INNATE_IMMUNE_SENSING	WP_PATHWAYS_OF_NUCLEIC_ACID_METABOLISM_AND_INNATE_IMMUNE_SENSING	12	0.612107	1.70295	0.0294118	0.17089	0.142018	3119	tags=67%, list=26%, signal=49%	DDX58/SAMHD1/OAS1/RNASET2/IRF3/ADAR/IFNB1/RNASEL
REACTOME_ELASTIC_FIBRE_FORMATION	REACTOME_ELASTIC_FIBRE_FORMATION	39	0.397464	1.57505	0.0296296	0.171715	0.142704	3926	tags=62%, list=33%, signal=42%	FURIN/LTBP2/BMP7/EFEMP2/BMP10/ITGB5/ITGA5/ITGA8/BMP4/LOXL2/TGFB3/FBLN1/FN1/GDF5/ELN/MFAP4/TGFB1/FBLN2/FBN1/TGFB2/EFEMP1/ITGB8/ITGB3/MFAP5
KEGG_GLYCOSYLPHOSPHATIDYLINOSITOL_GPI_ANCHOR_BIOSYNTHESIS	KEGG_GLYCOSYLPHOSPHATIDYLINOSITOL_GPI_ANCHOR_BIOSYNTHESIS	19	-0.550638	-1.55999	0.0298063	0.172298	0.143189	2020	tags=58%, list=17%, signal=48%	PIGV/PIGF/PIGP/PIGG/PIGB/PIGH/PIGK/PIGT/PGAP1/PIGC/PIGA
PID_FANCONI_PATHWAY	PID_FANCONI_PATHWAY	38	-0.462361	-1.52035	0.0300136	0.173056	0.143818	2781	tags=47%, list=23%, signal=37%	RFC2/RMI1/ATM/RAD50/PALB2/TOPBP1/FBXW11/NBN/RPA2/FANCL/RFC4/FANCF/ATR/RFC3/RAD17/RFC5/RPA1/USP1
KEGG_NEUROACTIVE_LIGAND_RECEPTOR_INTERACTION	KEGG_NEUROACTIVE_LIGAND_RECEPTOR_INTERACTION	240	0.38259	2.04316	0.030303	0.173922	0.144538	4050	tags=50%, list=34%, signal=34%	GRIK5/CHRNB2/HTR4/BDKRB2/S1PR4/GLP1R/GRIN1/NPFFR1/VIPR2/SSTR3/CHRNE/SCTR/TACR1/AVPR1B/DRD2/LPAR1/PTGER1/APLNR/PRSS3/TBXA2R/NTSR2/PTAFR/P2RX6/GRPR/CCKAR/LPAR2/GRM4/GABRP/ADRA2C/DRD5/ADRA2B/VIPR1/SSTR4/GABBR1/ADORA3/TACR2/CHRNA3/LTB4R2/HTR1B/CHRM2/GABBR2/HTR2A/LTB4R/GABRQ/CHRNA4/CGA/S1PR2/CHRNA2/F2/MC1R/ADRB3/FPR1/CRHR2/HTR5A/P2RY4/CHRNA1/HRH2/TACR3/ADORA1/OPRD1/HTR6/LEP/FPR3/BDKRB1/CHRM5/C3AR1/THR…
WP_G1_TO_S_CELL_CYCLE_CONTROL	WP_G1_TO_S_CELL_CYCLE_CONTROL	62	-0.414448	-1.46483	0.0303797	0.173922	0.144538	2272	tags=35%, list=19%, signal=29%	MYC/MNAT1/MCM4/MCM7/MCM2/MCM6/ORC5/RB1/CCND2/RPA2/GADD45A/PRIM1/CDK4/CREB1/CCNH/ORC2/TFDP1/ORC3/CDKN1B/PCNA/RPA1/CDK7
REACTOME_FATTY_ACIDS	REACTOME_FATTY_ACIDS	13	0.59694	1.69394	0.0304709	0.173922	0.144538	3562	tags=62%, list=30%, signal=43%	CYP4F12/CYP4F2/CYP2A13/CYP4A11/CYP2D6/CYP2A7/CYP2J2/CYP4F11
WP_DEVELOPMENT_OF_PULMONARY_DENDRITIC_CELLS_AND_MACROPHAGE_SUBSETS	WP_DEVELOPMENT_OF_PULMONARY_DENDRITIC_CELLS_AND_MACROPHAGE_SUBSETS	13	0.597932	1.69675	0.0304709	0.173922	0.144538	3815	tags=77%, list=32%, signal=53%	ID2/IKZF1/IRF4/TCF4/RUNX2/CSF1/CSF2/SPI1/BATF3/IRF8
REACTOME_TRANSCRIPTIONAL_REGULATION_BY_RUNX3	REACTOME_TRANSCRIPTIONAL_REGULATION_BY_RUNX3	89	-0.393173	-1.47334	0.0305882	0.174153	0.14473	2302	tags=34%, list=19%, signal=27%	PSMC4/MYC/PSMA4/PSMA7/PSMD8/MAMLD1/PSME3/PSMD5/SMAD4/PSMB7/PSMD7/PSMD11/KAT2B/PSMC2/SNW1/KRAS/PSMB1/PSMB4/PSMA2/PSMD1/PSMC3/PSMB5/PSMA1/PSMD12/PSMD14/PSMC6/PSMD6/CBFB/PSMD10/PSMA3
REACTOME_ANTIVIRAL_MECHANISM_BY_IFN_STIMULATED_GENES	REACTOME_ANTIVIRAL_MECHANISM_BY_IFN_STIMULATED_GENES	74	-0.396021	-1.44843	0.031401	0.178332	0.148203	2898	tags=47%, list=24%, signal=36%	NUP58/ARIH1/STAT1/NUP93/NUP133/NEDD4/EIF4G3/NUP85/KPNA1/NDC1/SEH1L/EIF4G2/JAK1/EIF4A3/EIF4E2/NUP88/SEC13/NUP98/EIF2AK2/NUP50/NUP155/NUP160/NUP205/NUP107/UBE2E1/PPM1B/NUP54/NUP153/NUP37/KPNA3/ABCE1/KPNA2/UBE2N/EIF4E/RANBP2
KEGG_RIBOFLAVIN_METABOLISM	KEGG_RIBOFLAVIN_METABOLISM	14	-0.612665	-1.60327	0.0315457	0.178707	0.148514	772	tags=57%, list=6%, signal=54%	ACP6/RFK/MTMR1/FLAD1/MTMR2/ACPP/MTMR6/ACP1
REACTOME_ZINC_TRANSPORTERS	REACTOME_ZINC_TRANSPORTERS	11	-0.638503	-1.58243	0.0320513	0.180412	0.149931	432	tags=55%, list=4%, signal=53%	SLC39A14/SLC39A7/SLC30A1/SLC30A5/SLC39A8/SLC39A6
BIOCARTA_TCRA_PATHWAY	BIOCARTA_TCRA_PATHWAY	12	0.593417	1.65095	0.0320856	0.180412	0.149931	2631	tags=58%, list=22%, signal=46%	HLA-DRB1/CD4/LCK/ZAP70/CD3D/HLA-DRB4/HLA-DRA
REACTOME_DEFECTIVE_EXT2_CAUSES_EXOSTOSES_2	REACTOME_DEFECTIVE_EXT2_CAUSES_EXOSTOSES_2	12	0.592335	1.64794	0.0320856	0.180412	0.149931	1665	tags=50%, list=14%, signal=43%	AGRN/HSPG2/GPC1/SDC4/EXT1/SDC1
WP_ENDOPLASMIC_RETICULUM_STRESS_RESPONSE_IN_CORONAVIRUS_INFECTION	WP_ENDOPLASMIC_RETICULUM_STRESS_RESPONSE_IN_CORONAVIRUS_INFECTION	34	-0.472307	-1.51631	0.0329218	0.184656	0.153458	1356	tags=32%, list=11%, signal=29%	EIF2AK2/XBP1/PPP1R1A/PPP1CB/EIF2S1/PPP1R12A/HSPA5/PPP1CC/EIF2AK3/PPP1R7/PPP1R2
REACTOME_EXTRACELLULAR_MATRIX_ORGANIZATION	REACTOME_EXTRACELLULAR_MATRIX_ORGANIZATION	263	0.287322	1.56543	0.0333333	0.186043	0.154611	3034	tags=40%, list=25%, signal=30%	CTSB/AGRN/PDGFA/APP/HSPG2/FURIN/LTBP2/ITGB4/COL7A1/BMP1/CD47/PLEC/ADAMTS2/TIMP2/BCAN/LAMA4/COL16A1/SCUBE3/PXDN/BMP7/COL18A1/LAMB2/MMP7/SDC4/EFEMP2/LAMA5/CEACAM6/ITGB7/BMP10/DST/PDGFB/CAPN3/ADAMTS9/COL11A2/MUSK/MMP14/ICAM1/ADAM15/MMP25/COLGALT1/MMP19/TPSAB1/CAPN10/FGA/ITGA3/PLOD1/LAMC2/ITGB5/BGN/ITGAX/ACTN1/TIMP1/ITGA5/KLK2/CEACAM1/SDC1/CTRB2/MMP11/MMP15/ITGA8/BMP4/TMPRSS6/LOXL2/CAPN1/ITGA7/ICAM4/…
REACTOME_REGULATION_OF_INSULIN_SECRETION	REACTOME_REGULATION_OF_INSULIN_SECRETION	70	-0.399141	-1.44692	0.0333333	0.186043	0.154611	2412	tags=33%, list=20%, signal=26%	RAP1A/ACSL3/ACSL4/PRKAR2B/GNG10/CACNB2/PRKACB/GNG12/CD36/AHCYL1/ITPR1/GNB1/SLC2A2/ABCC8/PLCB1/STXBP1/INS/GNAS/CACNA1D/GCG/GNAI1/SNAP25/PRKAR1A
REACTOME_SYNTHESIS_OF_PIPS_AT_THE_LATE_ENDOSOME_MEMBRANE	REACTOME_SYNTHESIS_OF_PIPS_AT_THE_LATE_ENDOSOME_MEMBRANE	11	-0.637419	-1.57974	0.0336538	0.186066	0.15463	1859	tags=64%, list=15%, signal=54%	MTM1/MTMR9/MTMR4/PIK3C2A/MTMR2/PIK3R4/PIKFYVE
REACTOME_MITOPHAGY	REACTOME_MITOPHAGY	22	-0.520347	-1.52509	0.033675	0.186066	0.15463	1563	tags=32%, list=13%, signal=28%	MAP1LC3B/MTERF3/ATG5/ATG12/VDAC1/MFN1/TOMM20
WP_HUMAN_COMPLEMENT_SYSTEM	WP_HUMAN_COMPLEMENT_SYSTEM	92	0.29495	1.39005	0.0337838	0.186066	0.15463	2338	tags=34%, list=19%, signal=27%	SERPING1/C3/CRP/APCS/C1R/CD40/PRKACA/WAS/CFH/FCN2/LAMA5/CALR/ICAM1/C2/PLAUR/FKBP2/FGA/CFB/SELPLG/CD59/F12/ITGAX/GNA15/C1S/MASP2/MASP1/F11/PRKCA/KLKB1/ADM/FPR1
KEGG_ARRHYTHMOGENIC_RIGHT_VENTRICULAR_CARDIOMYOPATHY_ARVC	KEGG_ARRHYTHMOGENIC_RIGHT_VENTRICULAR_CARDIOMYOPATHY_ARVC	67	0.309573	1.39576	0.0338164	0.186066	0.15463	2072	tags=33%, list=17%, signal=27%	LMNA/TCF7/TCF7L2/ACTN4/ITGB4/CACNG4/ACTN2/CACNB1/JUP/ITGB7/CACNB4/CACNG1/ITGA3/ITGB5/SLC8A1/CACNB3/ACTN1/ITGA5/ITGA8/ITGA7/SGCD/CACNA1F
WP_ARRHYTHMOGENIC_RIGHT_VENTRICULAR_CARDIOMYOPATHY	WP_ARRHYTHMOGENIC_RIGHT_VENTRICULAR_CARDIOMYOPATHY	67	0.309573	1.39576	0.0338164	0.186066	0.15463	2072	tags=33%, list=17%, signal=27%	LMNA/TCF7/TCF7L2/ACTN4/ITGB4/CACNG4/ACTN2/CACNB1/JUP/ITGB7/CACNB4/CACNG1/ITGA3/ITGB5/SLC8A1/CACNB3/ACTN1/ITGA5/ITGA8/ITGA7/SGCD/CACNA1F
REACTOME_HSP90_CHAPERONE_CYCLE_FOR_STEROID_HORMONE_RECEPTORS_SHR_	REACTOME_HSP90_CHAPERONE_CYCLE_FOR_STEROID_HORMONE_RECEPTORS_SHR_	47	-0.437425	-1.49628	0.0339426	0.186066	0.15463	1329	tags=26%, list=11%, signal=23%	ACTR10/DCTN3/HSPA2/NR3C2/DYNC1I1/NR3C1/DNAJA2/DYNC1LI1/DCTN6/CAPZA2/PTGES3/HSP90AB1
REACTOME_DEPOSITION_OF_NEW_CENPA_CONTAINING_NUCLEOSOMES_AT_THE_CENTROMERE	REACTOME_DEPOSITION_OF_NEW_CENPA_CONTAINING_NUCLEOSOMES_AT_THE_CENTROMERE	21	-0.528291	-1.52577	0.0339734	0.186066	0.15463	3683	tags=57%, list=31%, signal=40%	MIS18A/OIP5/CENPN/RUVBL1/CENPQ/CENPU/RBBP7/NPM1/CENPC/ITGB3BP/SMARCA5/RBBP4
WP_FARNESOID_X_RECEPTOR_PATHWAY	WP_FARNESOID_X_RECEPTOR_PATHWAY	16	0.524502	1.60153	0.0339943	0.186066	0.15463	3465	tags=44%, list=29%, signal=31%	CYP3A4/SLC10A1/BAAT/RXRA/NR0B2/SLC27A5/IRS2
NABA_SECRETED_FACTORS	NABA_SECRETED_FACTORS	265	0.350958	1.92486	0.0344828	0.187879	0.156137	3693	tags=43%, list=31%, signal=31%	CXCL11/CXCL10/LTB/PGF/S100P/CXCL9/CX3CL1/PDGFA/S100A2/ANGPTL4/FSTL3/WNT10B/LIF/EGFL7/CTF1/PIK3IP1/S100A11/SCUBE3/S100A9/BMP7/TNFSF14/MST1/CXCL12/MEGF6/CLCF1/BMP10/PDGFB/S100A14/WNT6/HCFC1/CCL5/NODAL/S100A6/S100A13/IHH/S100A10/NTF3/IL36A/SFRP5/BMP8A/CCL11/GDF3/NGF/TNFSF10/FGF17/CSF3/IL19/FST/IL25/CCL25/ANGPT1/ARTN/WNT11/CXCL13/BMP4/S100A4/PF4/S100A1/EDA/CCL7/TGFB3/CCL13/CRNN/GDF2/FGF16/CSHL1/CCL19…
REACTOME_HDR_THROUGH_HOMOLOGOUS_RECOMBINATION_HRR_	REACTOME_HDR_THROUGH_HOMOLOGOUS_RECOMBINATION_HRR_	54	-0.418375	-1.44871	0.0345711	0.187879	0.156137	3491	tags=46%, list=29%, signal=33%	RAD1/SPIDR/POLE2/RAD51AP1/RFC1/RFC2/RMI1/ATM/RAD50/POLD3/PALB2/TOPBP1/WRN/RBBP8/RAD51C/NBN/RPA2/RFC4/ATR/RFC3/RAD17/PCNA/RFC5/RPA1/POLE3
REACTOME_KILLING_MECHANISMS	REACTOME_KILLING_MECHANISMS	10	0.642638	1.69229	0.0345745	0.187879	0.156137	1811	tags=70%, list=15%, signal=60%	JUN/DVL1/NOX1/RAC1/DVL2/CYBA/MAPK8
REACTOME_SUMOYLATION_OF_CHROMATIN_ORGANIZATION_PROTEINS	REACTOME_SUMOYLATION_OF_CHROMATIN_ORGANIZATION_PROTEINS	52	-0.428008	-1.47358	0.0348837	0.189106	0.157157	2651	tags=44%, list=22%, signal=35%	SUMO3/NUP58/NUP93/NUP133/NUP85/NDC1/SEH1L/SUZ12/PIAS1/NUP88/SEC13/HDAC2/NUP98/NUP50/NUP155/NUP160/NUP205/NUP107/NUP54/NUP153/NUP37/RANBP2/SUMO1
REACTOME_PROCESSING_OF_CAPPED_INTRONLESS_PRE_MRNA	REACTOME_PROCESSING_OF_CAPPED_INTRONLESS_PRE_MRNA	23	-0.51774	-1.52594	0.0351906	0.190315	0.158161	2841	tags=61%, list=24%, signal=47%	FIP1L1/NCBP1/CSTF3/SNRPD3/CLP1/CSTF2T/NUDT21/CSTF1/PCF11/SNRPB/NCBP2/SNRPE/SLBP/PAPOLA
REACTOME_DEADENYLATION_DEPENDENT_MRNA_DECAY	REACTOME_DEADENYLATION_DEPENDENT_MRNA_DECAY	41	-0.44536	-1.48096	0.0353261	0.190593	0.158392	3505	tags=59%, list=29%, signal=42%	DIS3/EXOSC9/EXOSC4/EDC3/PARN/PAN2/LSM3/PABPC1/CNOT2/CNOT6/CNOT4/LSM6/LSM2/LSM5/EIF4A3/LSM7/PAIP1/HBS1L/CNOT7/EXOSC8/TTC37/CNOT8/EIF4E/WDR61
PID_MTOR_4PATHWAY	PID_MTOR_4PATHWAY	60	-0.408641	-1.43483	0.0356234	0.190657	0.158445	2135	tags=37%, list=18%, signal=30%	EEF2/RAF1/FBXW11/CLIP1/YWHAH/SGK1/RPS6KB1/MAPK1/NRAS/RRAGA/YWHAZ/CYCS/YWHAB/RB1CC1/YWHAQ/MAP2K1/KRAS/RHOA/RRN3/EIF4E/RHEB/RRAGD
REACTOME_TRANSCRIPTIONAL_ACTIVITY_OF_SMAD2_SMAD3_SMAD4_HETEROTRIMER	REACTOME_TRANSCRIPTIONAL_ACTIVITY_OF_SMAD2_SMAD3_SMAD4_HETEROTRIMER	44	-0.435806	-1.47464	0.0356671	0.190657	0.158445	2643	tags=43%, list=22%, signal=34%	NCOR1/TRIM33/SMAD7/CCNT2/E2F5/MYC/SMAD2/NEDD4L/SMAD4/SERPINE1/UBE2D3/UBE2D1/CCNC/RNF111/SNW1/TFDP1/CDK8/PPM1A/USP9X
KEGG_LEISHMANIA_INFECTION	KEGG_LEISHMANIA_INFECTION	68	0.310541	1.39698	0.0357143	0.190657	0.158445	2207	tags=26%, list=18%, signal=22%	JUN/C3/NFKBIA/HLA-DRB1/MARCKSL1/HLA-DMB/ELK1/NFKBIB/MAPK3/IFNGR2/HLA-DPB1/HLA-DMA/MAPK11/CYBA/FCGR2C/TGFB3/HLA-DRB4/HLA-DOA
WP_IL18_SIGNALING_PATHWAY	WP_IL18_SIGNALING_PATHWAY	244	0.269489	1.43106	0.0357143	0.190657	0.158445	2543	tags=32%, list=21%, signal=26%	LTB/JUN/NFKBIA/LRRFIP1/ARFGAP1/ZBTB7A/TNFAIP2/APBA2/PPP1R13L/FOXN3/RANGAP1/MAP2K7/NPPA/RPS11/S1PR4/TNFAIP3/TGM2/MEPCE/GATA1/NCAPH2/TACR1/SDC4/ZNF444/RFX5/NR4A1/CCDC9/CNTN2/MAPK3/LCK/SEMA6C/HSPB1/USP5/NOX1/MMP14/CCL5/BIN1/ICAM1/IL18BP/IRF6/KLF2/NFKBIE/NFATC4/ARF6/PLCG1/CLDN3/CCNB2/PHF20/ACADS/IL17RC/BAZ1B/TIMP1/HDGF/RUNX2/STOML1/IRF1/KIFC3/RXRB/BTG2/TIMP3/SOCS3/GRN/CLDN15/CFLAR/MMP1/PRKCA/ACACB/CC…
REACTOME_INHIBITION_OF_REPLICATION_INITIATION_OF_DAMAGED_DNA_BY_RB1_E2F1	REACTOME_INHIBITION_OF_REPLICATION_INITIATION_OF_DAMAGED_DNA_BY_RB1_E2F1	13	-0.608295	-1.57032	0.0358814	0.190657	0.158445	2177	tags=46%, list=18%, signal=38%	PPP2R1B/RB1/PRIM1/TFDP1/PPP2CA/PPP2CB
REACTOME_REGULATION_OF_TP53_ACTIVITY_THROUGH_PHOSPHORYLATION	REACTOME_REGULATION_OF_TP53_ACTIVITY_THROUGH_PHOSPHORYLATION	81	-0.384486	-1.42532	0.0359281	0.190657	0.158445	3859	tags=48%, list=32%, signal=33%	PRKAG2/KAT5/TAF9B/HUS1/PIN1/AURKA/RAD1/CDK5/TAF12/CSNK2A1/CSNK2A2/PRKAG1/TBP/TAF11/SUPT16H/RFC2/RMI1/ATM/RAD50/CSNK2B/TOPBP1/WRN/RBBP8/MAPK14/PRKAB1/NBN/RPA2/MAPKAPK5/RFC4/PRKAA1/TAF7/ATR/RFC3/DYRK2/RAD17/RFC5/TAF2/RPA1/HIPK1
REACTOME_MEIOSIS	REACTOME_MEIOSIS	50	-0.42621	-1.46693	0.0359435	0.190657	0.158445	2840	tags=42%, list=24%, signal=32%	TERF2/ATM/RAD50/SYNE2/STAG1/RBBP8/RAD51C/NBN/MLH1/TERF1/RPA2/HSPA2/CDK4/SMC1A/ATR/RAD21/POT1/STAG2/SMC3/RPA1/SUN1
REACTOME_ACETYLCHOLINE_BINDING_AND_DOWNSTREAM_EVENTS	REACTOME_ACETYLCHOLINE_BINDING_AND_DOWNSTREAM_EVENTS	13	0.562947	1.59747	0.0360111	0.190657	0.158445	3590	tags=62%, list=30%, signal=43%	CHRNB2/CHRNE/CHRNA3/CHRNA4/CHRNA2/CHRNA1/CHRNG/CHRNA6
REACTOME_MOLECULES_ASSOCIATED_WITH_ELASTIC_FIBRES	REACTOME_MOLECULES_ASSOCIATED_WITH_ELASTIC_FIBRES	34	0.400199	1.5123	0.03663	0.192785	0.160214	3926	tags=62%, list=33%, signal=42%	LTBP2/BMP7/EFEMP2/BMP10/ITGB5/ITGA8/BMP4/TGFB3/FBLN1/FN1/GDF5/ELN/MFAP4/TGFB1/FBLN2/FBN1/TGFB2/EFEMP1/ITGB8/ITGB3/MFAP5
REACTOME_CALNEXIN_CALRETICULIN_CYCLE	REACTOME_CALNEXIN_CALRETICULIN_CYCLE	23	-0.51627	-1.52161	0.0366569	0.192785	0.160214	2342	tags=48%, list=19%, signal=39%	UGGT2/EDEM1/DERL2/RNF103/AMFR/RNF139/EDEM3/PDIA3/TRIM13/SEL1L/CANX
REACTOME_TICAM1_RIP1_MEDIATED_IKK_COMPLEX_RECRUITMENT	REACTOME_TICAM1_RIP1_MEDIATED_IKK_COMPLEX_RECRUITMENT	17	-0.567147	-1.53896	0.0367534	0.192785	0.160214	1331	tags=29%, list=11%, signal=26%	UBE2D3/UBE2D1/UBE2D2/UBE2N/CHUK
WP_MITOCHONDRIAL_LCFATTY_ACID_BETAOXIDATION	WP_MITOCHONDRIAL_LCFATTY_ACID_BETAOXIDATION	17	-0.566793	-1.538	0.0367534	0.192785	0.160214	2427	tags=59%, list=20%, signal=47%	EHHADH/CPT2/ACSL3/ACSL4/ACADL/HADHA/ACADM/ACSL1/SCP2/HADH
REACTOME_EXTENSION_OF_TELOMERES	REACTOME_EXTENSION_OF_TELOMERES	45	-0.430765	-1.46351	0.0369393	0.193313	0.160653	3068	tags=49%, list=25%, signal=37%	RUVBL1/TERF2IP/TINF2/NHP2/RFC1/TERF2/RFC2/GAR1/POLD3/WRN/FEN1/SHQ1/TERF1/RPA2/PRIM1/RFC4/PPP6C/RFC3/POT1/PCNA/RFC5/RPA1
REACTOME_CLASS_A_1_RHODOPSIN_LIKE_RECEPTORS_	REACTOME_CLASS_A_1_RHODOPSIN_LIKE_RECEPTORS_	269	0.344629	1.87214	0.037037	0.193378	0.160706	3754	tags=44%, list=31%, signal=31%	CXCL11/CXCL10/CXCL9/C3/CX3CL1/APP/HTR4/EDN1/BDKRB2/ECE1/S1PR4/NPFFR1/SSTR3/PRLH/TACR1/AVPR1B/CXCL12/DRD2/LPAR1/PTGER1/CMKLR1/APLNR/TBXA2R/NTSR2/CCL5/PTAFR/GRPR/CXCR3/CCKAR/GPR4/LPAR2/ADRA2C/DRD5/NPFF/ADRA2B/CCR3/CCL11/SSTR4/ADORA3/TACR2/CCL25/PLPPR2/LTB4R2/CXCL13/HTR1B/PF4/AVP/CHRM2/CCL7/HTR2A/CXCR1/CCL13/LTB4R/NMB/RHO/CGA/S1PR2/PNOC/F2/MC1R/CCR8/GPR31/CCL19/ADRB3/FPR1/HTR5A/P2RY4/MLN/HRH2/CCL21/…
WP_NOVEL_INTRACELLULAR_COMPONENTS_OF_RIGILIKE_RECEPTOR_RLR_PATHWAY	WP_NOVEL_INTRACELLULAR_COMPONENTS_OF_RIGILIKE_RECEPTOR_RLR_PATHWAY	56	0.325004	1.38638	0.0373832	0.194736	0.161835	1456	tags=30%, list=12%, signal=27%	CXCL10/ISG15/IRF7/NFKBIA/DDX17/TRADD/DDX58/IKBKG/CXCL12/CASP10/NFKBIB/IKBKE/NLRX1/TRIM25/MAPK11/DHX58/TBKBP1
WP_HOSTPATHOGEN_INTERACTION_OF_HUMAN_CORONA_VIRUSES_MAPK_SIGNALING	WP_HOSTPATHOGEN_INTERACTION_OF_HUMAN_CORONA_VIRUSES_MAPK_SIGNALING	35	0.393941	1.50016	0.0380228	0.197614	0.164227	1915	tags=46%, list=16%, signal=39%	IFITM1/JUN/MAP3K11/BST2/MAP2K7/IFITM3/RPS6KA2/IFITM2/MAPK3/MAP3K10/JUNB/IFI27/MAPK11/MAPK8/RPS6KA1/MAP3K9
REACTOME_PLATELET_SENSITIZATION_BY_LDL	REACTOME_PLATELET_SENSITIZATION_BY_LDL	17	-0.564264	-1.53114	0.0382848	0.19852	0.16498	2283	tags=53%, list=19%, signal=43%	PLA2G4A/PPP2R1B/MAPK14/PTPN11/LRP8/PPP2R5E/PPP2CA/PPP2CB/PPP2R5C
KEGG_TRYPTOPHAN_METABOLISM	KEGG_TRYPTOPHAN_METABOLISM	32	-0.468581	-1.48462	0.0387812	0.20024	0.166409	3341	tags=44%, list=28%, signal=32%	ALDH7A1/CYP1A1/TDO2/EHHADH/ALDH9A1/ACAT2/AOX1/MAOA/DDC/ACAT1/CYP1B1/HADHA/CAT/HADH
WP_ETHANOL_EFFECTS_ON_HISTONE_MODIFICATIONS	WP_ETHANOL_EFFECTS_ON_HISTONE_MODIFICATIONS	28	-0.498799	-1.51945	0.0387931	0.20024	0.166409	1613	tags=29%, list=13%, signal=25%	ADH1C/HDAC2/ATF2/KAT2B/MTR/AHCY/HAT1/ALDH1A1
WP_CHOLESTEROL_BIOSYNTHESIS_PATHWAY	WP_CHOLESTEROL_BIOSYNTHESIS_PATHWAY	14	-0.592683	-1.55098	0.0394322	0.203076	0.168766	3322	tags=79%, list=28%, signal=57%	HMGCS1/PMVK/MSMO1/IDI1/NSDHL/FDPS/HMGCR/FDFT1/DHCR7/SC5D/SQLE
REACTOME_POLYMERASE_SWITCHING_ON_THE_C_STRAND_OF_THE_TELOMERE	REACTOME_POLYMERASE_SWITCHING_ON_THE_C_STRAND_OF_THE_TELOMERE	22	-0.514316	-1.50741	0.0395315	0.203125	0.168807	3342	tags=59%, list=28%, signal=43%	TERF2IP/TINF2/RFC1/TERF2/RFC2/POLD3/TERF1/PRIM1/RFC4/RFC3/POT1/PCNA/RFC5
BIOCARTA_BLYMPHOCYTE_PATHWAY	BIOCARTA_BLYMPHOCYTE_PATHWAY	12	0.5751	1.59999	0.040107	0.205616	0.170877	4882	tags=92%, list=41%, signal=55%	HLA-DRB1/CD40/ICAM1/FCGR2B/HLA-DRB4/HLA-DRA/CR2/PTPRC/CR1/CD80/ITGAL
WP_TYROBP_CAUSAL_NETWORK	WP_TYROBP_CAUSAL_NETWORK	50	0.336685	1.39309	0.0403587	0.206228	0.171386	2002	tags=30%, list=17%, signal=25%	TCIRG1/C3/CD4/NCKAP1L/GAL3ST4/STAT5A/PLEK/LYL1/RUNX3/ITGAX/ADAP2/RPS6KA1/FKBP15/SLC7A7/HLX
REACTOME_SYNTHESIS_OF_PIPS_AT_THE_EARLY_ENDOSOME_MEMBRANE	REACTOME_SYNTHESIS_OF_PIPS_AT_THE_EARLY_ENDOSOME_MEMBRANE	15	-0.57018	-1.50821	0.0404355	0.206228	0.171386	1427	tags=53%, list=12%, signal=47%	INPP4B/MTM1/MTMR4/PIK3C2A/MTMR2/PIK3R4/INPP5F/PIKFYVE
PID_ECADHERIN_STABILIZATION_PATHWAY	PID_ECADHERIN_STABILIZATION_PATHWAY	37	0.373843	1.45172	0.0405904	0.206228	0.171386	2517	tags=46%, list=21%, signal=36%	LPP/DIAPH1/VASP/PIP5K1C/NECTIN2/EGFR/GIT1/EFNA1/ZYX/EPHA2/ARF6/ACTN1/KIFC3/AFDN/HGF/MGAT3/MET
WP_NOTCH_SIGNALING	WP_NOTCH_SIGNALING	37	0.373899	1.45194	0.0405904	0.206228	0.171386	3085	tags=49%, list=26%, signal=36%	CTBP2/DTX4/DVL1/KAT2A/PTCRA/DVL2/NCOR2/JAG2/NOTCH1/MFNG/DTX3/KCNJ5/RBPJ/NOTCH3/INPP5K/DVL3/JAG1/DLL3
REACTOME_SIGNALING_BY_NODAL	REACTOME_SIGNALING_BY_NODAL	14	0.519918	1.5253	0.0407609	0.206631	0.171721	2705	tags=64%, list=22%, signal=50%	FURIN/FOXO3/SMAD3/NODAL/CER1/PCSK6/ACVR1B/FOXH1/ACVR2B
REACTOME_GOLGI_TO_ER_RETROGRADE_TRANSPORT	REACTOME_GOLGI_TO_ER_RETROGRADE_TRANSPORT	107	-0.367671	-1.40494	0.0412371	0.208308	0.173114	2885	tags=35%, list=24%, signal=27%	TUBB3/CAPZA1/DYNLL1/NAPA/TUBA1B/COPA/KIF1B/NAPG/PLA2G4A/COPZ1/ARF4/ACTR1A/BICD2/KIF1A/TMED3/GALNT1/RINT1/TMED2/ACTR10/KIFAP3/DCTN3/SEC22B/GALNT2/ARCN1/DYNC1I1/ARFGAP3/COPB2/KIF2A/DYNC1LI1/PAFAH1B1/TMED10/DCTN6/KLC1/KDELR2/CAPZA2/COPB1/RAB1A
REACTOME_CELL_JUNCTION_ORGANIZATION	REACTOME_CELL_JUNCTION_ORGANIZATION	76	0.299418	1.363	0.0414201	0.208308	0.173114	2518	tags=33%, list=21%, signal=26%	VASP/KRT5/NECTIN2/ITGB4/PLEC/CLDN6/PARVA/CDH15/JUP/DST/CLDN11/FLNA/FLNC/CLDN3/LAMC2/SDK2/ACTN1/CDH6/AFDN/LIMS2/CLDN15/NECTIN1/RSU1/CLDN17/TESK1
REACTOME_DNA_DOUBLE_STRAND_BREAK_REPAIR	REACTOME_DNA_DOUBLE_STRAND_BREAK_REPAIR	113	-0.361633	-1.39122	0.0415264	0.208308	0.173114	2781	tags=35%, list=23%, signal=27%	RFC2/LIG4/RMI1/ATM/ABL1/XRCC4/RAD50/POLD3/PALB2/TOPBP1/WRN/XRCC6/RNF4/RBBP8/RAD51C/FEN1/NBN/MDC1/PARP2/UBE2V2/RPA2/PAXIP1/RFC4/PRKDC/TIPIN/RIF1/ATR/RFC3/RAD17/PCNA/RFC5/KPNA2/UBE2N/SMARCA5/RPA1/XRCC5/SUMO1/POLE3/TDP2
BIOCARTA_ASBCELL_PATHWAY	BIOCARTA_ASBCELL_PATHWAY	13	0.556737	1.57985	0.0415512	0.208308	0.173114	4790	tags=77%, list=40%, signal=46%	HLA-DRB1/CD40/CD4/HLA-DRB4/HLA-DRA/FASLG/IL2/CD80/CD40LG/IL4
REACTOME_REGULATION_OF_TP53_ACTIVITY_THROUGH_ASSOCIATION_WITH_CO_FACTORS	REACTOME_REGULATION_OF_TP53_ACTIVITY_THROUGH_ASSOCIATION_WITH_CO_FACTORS	13	0.55364	1.57107	0.0415512	0.208308	0.173114	2011	tags=46%, list=17%, signal=38%	PPP1R13L/PPP1R13B/BANP/PHF20/TP73/AKT3
REACTOME_REGULATION_OF_BETA_CELL_DEVELOPMENT	REACTOME_REGULATION_OF_BETA_CELL_DEVELOPMENT	35	-0.461167	-1.48993	0.0419486	0.209835	0.174384	1174	tags=29%, list=10%, signal=26%	PAX6/MAMLD1/KAT2B/SNW1/SLC2A2/INS/NEUROD1/NKX2-2/INSM1/IAPP
REACTOME_SURFACTANT_METABOLISM	REACTOME_SURFACTANT_METABOLISM	20	0.469244	1.55986	0.0421687	0.210472	0.174912	1884	tags=40%, list=16%, signal=34%	DMBT1/CTSH/ADRA2C/CKAP4/SFTPC/SFTPB/SLC34A2/SLC34A1
BIOCARTA_COMP_PATHWAY	BIOCARTA_COMP_PATHWAY	16	0.509649	1.55618	0.0424929	0.211624	0.17587	3109	tags=56%, list=26%, signal=42%	C3/C1R/C2/CFB/C1S/MASP2/MASP1/C1QB/CFD
REACTOME_METAL_ION_SLC_TRANSPORTERS	REACTOME_METAL_ION_SLC_TRANSPORTERS	17	-0.559926	-1.51937	0.042879	0.213079	0.177079	1592	tags=35%, list=13%, signal=31%	SLC39A7/SLC11A2/SLC30A1/SLC30A5/SLC39A8/SLC39A6
REACTOME_PROCESSIVE_SYNTHESIS_ON_THE_C_STRAND_OF_THE_TELOMERE	REACTOME_PROCESSIVE_SYNTHESIS_ON_THE_C_STRAND_OF_THE_TELOMERE	19	-0.53262	-1.50894	0.0432191	0.214299	0.178093	3342	tags=58%, list=28%, signal=42%	TERF2IP/TINF2/TERF2/POLD3/WRN/FEN1/TERF1/RPA2/POT1/PCNA/RPA1
REACTOME_SRP_DEPENDENT_COTRANSLATIONAL_PROTEIN_TARGETING_TO_MEMBRANE	REACTOME_SRP_DEPENDENT_COTRANSLATIONAL_PROTEIN_TARGETING_TO_MEMBRANE	90	-0.372131	-1.39673	0.0434783	0.215113	0.178769	2863	tags=34%, list=24%, signal=26%	RPS15A/SEC61A1/RPL8/SEC61G/RPN2/RPL7/SSR4/RPL6/RPL14/RPL30/SPCS3/RPS3/SRPRB/RPL22/RPL10A/SRPRA/SRP19/RPL26L1/TRAM1/SPCS2/SSR3/RPS7/SRP72/RPL15/DDOST/SPCS1/SRP54/RPLP0/SSR1/SRP9/SEC11A
WP_THE_HUMAN_IMMUNE_RESPONSE_TO_TUBERCULOSIS	WP_THE_HUMAN_IMMUNE_RESPONSE_TO_TUBERCULOSIS	23	0.425024	1.46096	0.04375	0.215903	0.179426	2159	tags=52%, list=18%, signal=43%	IFITM1/MX1/IFNAR2/IFNGR2/STAT2/TAP1/IFIT3/OAS1/IFI35/IRF1/TYK2/IFIT1
KEGG_LINOLEIC_ACID_METABOLISM	KEGG_LINOLEIC_ACID_METABOLISM	22	0.438249	1.47652	0.0438871	0.215903	0.179426	3901	tags=59%, list=32%, signal=40%	CYP3A5/CYP3A4/PLA2G2D/PLA2G3/PLA2G5/PLA2G6/CYP2C9/PLA2G1B/PLA2G2F/CYP2J2/CYP2C18/PLA2G2A/CYP1A2
KEGG_MATURITY_ONSET_DIABETES_OF_THE_YOUNG	KEGG_MATURITY_ONSET_DIABETES_OF_THE_YOUNG	22	-0.510891	-1.49738	0.0439239	0.215903	0.179426	891	tags=32%, list=7%, signal=30%	PAX6/HHEX/SLC2A2/INS/NEUROD1/NKX2-2/IAPP
REACTOME_DEFECTS_OF_CONTACT_ACTIVATION_SYSTEM_CAS_AND_KALLIKREIN_KININ_SYSTEM_KKS_	REACTOME_DEFECTS_OF_CONTACT_ACTIVATION_SYSTEM_CAS_AND_KALLIKREIN_KININ_SYSTEM_KKS_	15	0.513091	1.53868	0.0445682	0.218597	0.181665	3445	tags=60%, list=29%, signal=43%	SERPING1/F12/F11/F2/KLKB1/GGCX/VWF/GP9/TPST2
REACTOME_RAS_PROCESSING	REACTOME_RAS_PROCESSING	20	-0.529602	-1.51871	0.0447761	0.219142	0.182118	1993	tags=35%, list=17%, signal=29%	ICMT/PDE6D/NRAS/GOLGA7/KRAS/FNTA/LYPLA1
BIOCARTA_IL5_PATHWAY	BIOCARTA_IL5_PATHWAY	11	0.589773	1.60083	0.0449735	0.219634	0.182526	2631	tags=55%, list=22%, signal=43%	HLA-DRB1/CD4/CCR3/CCL11/HLA-DRB4/HLA-DRA
WP_BMP2WNT4FOXO1_PATHWAY_IN_HUMAN_PRIMARY_ENDOMETRIAL_STROMAL_CELL_DIFFERENTIATION	WP_BMP2WNT4FOXO1_PATHWAY_IN_HUMAN_PRIMARY_ENDOMETRIAL_STROMAL_CELL_DIFFERENTIATION	12	-0.59598	-1.50757	0.0461783	0.224641	0.186688	2347	tags=50%, list=19%, signal=40%	FOXO1/SMAD1/DCN/BMP2/WNT4/SST
KEGG_LONG_TERM_POTENTIATION	KEGG_LONG_TERM_POTENTIATION	64	-0.388964	-1.38082	0.0462131	0.224641	0.186688	1747	tags=31%, list=15%, signal=27%	RAF1/PRKACB/MAPK1/NRAS/PPP1R1A/ITPR1/CHP1/PPP1CB/MAP2K1/RPS6KA3/KRAS/PPP3CB/RAP1B/PLCB4/PPP1R12A/PPP3CC/PPP1CC/GRIA2/PLCB1/PPP3CA
WP_REGULATION_OF_TOLLLIKE_RECEPTOR_SIGNALING_PATHWAY	WP_REGULATION_OF_TOLLLIKE_RECEPTOR_SIGNALING_PATHWAY	123	0.268064	1.35105	0.0462963	0.224641	0.186688	1811	tags=22%, list=15%, signal=19%	CXCL11/CXCL10/IRF7/JUN/CXCL9/NFKBIA/MAP2K7/IFNAR2/CD40/TNFAIP3/BTK/RBCK1/LBP/IKBKG/MAPK3/IKBKE/RAC1/CCL5/CISH/PIK3CD/IRF5/MAPK11/PIK3R2/TLR5/PIK3R5/IRF3/MAPK8
BIOCARTA_PGC1A_PATHWAY	BIOCARTA_PGC1A_PATHWAY	13	-0.592233	-1.52886	0.0468019	0.226609	0.188323	1725	tags=31%, list=14%, signal=26%	YWHAH/PPP3CB/PPP3CC/PPP3CA
REACTOME_INFLUENZA_INFECTION	REACTOME_INFLUENZA_INFECTION	132	-0.346294	-1.35207	0.0473047	0.228555	0.189941	2898	tags=36%, list=24%, signal=28%	NUP58/RPS15A/POLR2F/POLR2E/RPL8/POLR2C/NUP93/NUP133/NUP85/RPL7/KPNA1/CLTC/NDC1/POLR2B/SEH1L/POLR2D/RPL6/RPL14/RPL30/GRSF1/RPS3/NUP88/SEC13/RPL22/RPL10A/RPL26L1/NUP98/EIF2AK2/NUP50/NUP155/NUP160/NUP205/IPO5/NUP107/RPS7/NUP54/NUP153/XPO1/NUP37/RPL15/RAN/SLC25A6/KPNA3/KPNA2/POLR2K/RPLP0/RANBP2/CANX
WP_GENES_RELATED_TO_PRIMARY_CILIUM_DEVELOPMENT_BASED_ON_CRISPR	WP_GENES_RELATED_TO_PRIMARY_CILIUM_DEVELOPMENT_BASED_ON_CRISPR	66	-0.38596	-1.37414	0.0484694	0.233684	0.194203	3735	tags=50%, list=31%, signal=35%	BBS9/IFT88/CEP104/BBS1/KIF3A/TRAF3IP1/IFT74/TTBK2/BBS7/CLUAP1/WDR19/DYNLL1/CEP83/TRAPPC11/TMEM231/HSPB11/DYNC2H1/IFT52/BBS10/IFT81/DYNC2LI1/PIBF1/CEP76/CEP192/TCTN3/KATNB1/KIFAP3/BBS4/TXNDC15/MKKS/IFT57/ARL3/LZTFL1
REACTOME_CONVERSION_FROM_APC_C_CDC20_TO_APC_C_CDH1_IN_LATE_ANAPHASE	REACTOME_CONVERSION_FROM_APC_C_CDC20_TO_APC_C_CDH1_IN_LATE_ANAPHASE	14	-0.573029	-1.49954	0.0488959	0.234245	0.19467	1277	tags=57%, list=11%, signal=51%	UBE2S/CDC27/UBE2D1/UBE2E1/CDC23/ANAPC10/CDC16/ANAPC5
REACTOME_PHOSPHORYLATION_SITE_MUTANTS_OF_CTNNB1_ARE_NOT_TARGETED_TO_THE_PROTEASOME_BY_THE_DESTRUCTION_COMPLEX	REACTOME_PHOSPHORYLATION_SITE_MUTANTS_OF_CTNNB1_ARE_NOT_TARGETED_TO_THE_PROTEASOME_BY_THE_DESTRUCTION_COMPLEX	14	-0.576024	-1.50738	0.0488959	0.234245	0.19467	2177	tags=50%, list=18%, signal=41%	PPP2R1B/PPP2R5E/CSNK1A1/PPP2CA/PPP2CB/APC/PPP2R5C
REACTOME_POLYMERASE_SWITCHING	REACTOME_POLYMERASE_SWITCHING	14	-0.573352	-1.50039	0.0488959	0.234245	0.19467	2999	tags=57%, list=25%, signal=43%	RFC1/RFC2/POLD3/PRIM1/RFC4/RFC3/PCNA/RFC5
REACTOME_METABOLISM_OF_VITAMINS_AND_COFACTORS	REACTOME_METABOLISM_OF_VITAMINS_AND_COFACTORS	152	-0.337575	-1.33682	0.0495156	0.236002	0.19613	2165	tags=24%, list=18%, signal=20%	PARP4/NFS1/COQ2/BTD/AOX1/MOCS2/SLC23A2/IDH1/PCCA/MTHFD2L/MCCC1/SHMT2/NAXD/MTHFD2/LRP8/SLC19A2/PANK4/PDSS1/PCCB/NMNAT2/MTRR/PTS/NMRK1/PPCS/MTR/PANK3/MMADHC/SDC2/TTR/GCH1/PTGS2/NAMPT/SLC25A32/LMBRD1/AASDHPPT/RBP4/ENPP2
REACTOME_GLUTAMATE_AND_GLUTAMINE_METABOLISM	REACTOME_GLUTAMATE_AND_GLUTAMINE_METABOLISM	10	-0.621843	-1.50741	0.0495208	0.236002	0.19613	3104	tags=80%, list=26%, signal=59%	GOT2/GLUL/GLS2/GLUD1/GLUD2/ALDH18A1/GLS/OAT
WP_TRANSSULFURATION_AND_ONE_CARBON_METABOLISM	WP_TRANSSULFURATION_AND_ONE_CARBON_METABOLISM	29	-0.472479	-1.45726	0.0495751	0.236002	0.19613	1736	tags=31%, list=14%, signal=27%	MTHFD2L/SHMT2/DNMT1/MTHFD2/AHCYL1/MAT2B/MTR/GCLM/AHCY
REACTOME_HOMOLOGY_DIRECTED_REPAIR	REACTOME_HOMOLOGY_DIRECTED_REPAIR	86	-0.374773	-1.39678	0.0498221	0.236681	0.196694	3123	tags=38%, list=26%, signal=29%	RAD51AP1/UIMC1/RFC1/HERC2/RFC2/RMI1/ATM/ABL1/RAD50/POLD3/PALB2/TOPBP1/WRN/RNF4/RBBP8/RAD51C/FEN1/NBN/MDC1/PARP2/UBE2V2/RPA2/RFC4/TIPIN/ATR/RFC3/RAD17/PCNA/RFC5/UBE2N/RPA1/SUMO1/POLE3
REACTOME_METABOLISM_OF_NUCLEOTIDES	REACTOME_METABOLISM_OF_NUCLEOTIDES	79	-0.37601	-1.38553	0.050786	0.240544	0.199904	2973	tags=34%, list=25%, signal=26%	PFAS/UMPS/GMPR2/DUT/PNP/GUK1/NUDT1/NT5C2/DPYD/PPAT/ADSL/TXN/NUDT15/CTPS1/DNPH1/TXNRD1/DGUOK/AK2/CMPK1/NME1/DCTD/PAICS/HPRT1/NUDT9/ENTPD3/AK6/DCK
WP_FOCAL_ADHESION	WP_FOCAL_ADHESION	184	0.246301	1.29021	0.0508475	0.240544	0.199904	2274	tags=28%, list=19%, signal=23%	PGF/JUN/SHC2/DIAPH1/PDGFA/VASP/CCND1/ERBB2/PIP5K1C/ACTN4/ITGB4/EGFR/LAMA4/PARVA/ROCK2/LAMB2/ELK1/TNK1/MYL10/RAC2/PAK4/MAPK3/LAMA5/ITGB7/PDGFB/RAC1/THBS2/ZYX/TNK2/FLNA/PIK3CD/FLNC/SRC/PPP1R12B/ITGA3/LAMC2/PIK3R2/ITGB5/ACTN1/VAV2/ITGA5/ITGA8/MAPK8/TLN2/ITGA7/CAV3/AKT3/BLK/PRKCA/CAPN2/MYLPF/FN1
REACTOME_COPI_MEDIATED_ANTEROGRADE_TRANSPORT	REACTOME_COPI_MEDIATED_ANTEROGRADE_TRANSPORT	86	-0.372715	-1.38911	0.0510083	0.240802	0.200118	2885	tags=37%, list=24%, signal=28%	TUBB3/CAPZA1/DYNLL1/NAPA/CD55/TUBA1B/COPA/GOSR1/NAPG/COPZ1/ARF4/ACTR1A/COG2/TMED3/TMED2/ACTR10/DCTN3/ARCN1/DYNC1I1/ARFGAP3/COPB2/COG5/DYNC1LI1/TMED10/USO1/DCTN6/INS/BET1/KDELR2/CAPZA2/COPB1/RAB1A
PID_RANBP2_PATHWAY	PID_RANBP2_PATHWAY	11	-0.612757	-1.51862	0.0512821	0.241591	0.200774	752	tags=45%, list=6%, signal=43%	PIAS1/XPO1/RAN/RANBP2/SUMO1
BIOCARTA_ERYTH_PATHWAY	BIOCARTA_ERYTH_PATHWAY	14	0.509438	1.49455	0.0516304	0.242727	0.201718	5212	tags=86%, list=43%, signal=49%	CSF3/TGFB3/IL11/CSF2/TGFB1/IL3/TGFB2/FLT3/EPO/IL6/IGF1/IL9
REACTOME_DARPP_32_EVENTS	REACTOME_DARPP_32_EVENTS	22	-0.500457	-1.46679	0.0527086	0.246805	0.205107	2177	tags=64%, list=18%, signal=52%	PDE4B/CDK5/PPP2R1A/PPP3R1/PPP1CA/PPP2R1B/PRKAR2B/PRKACB/PPP3CB/PPP2CA/PPP3CC/PPP2CB/PPP3CA/PRKAR1A
REACTOME_DEFECTS_IN_COBALAMIN_B12_METABOLISM	REACTOME_DEFECTS_IN_COBALAMIN_B12_METABOLISM	10	-0.615698	-1.49252	0.0527157	0.246805	0.205107	1136	tags=40%, list=9%, signal=36%	MTRR/MTR/MMADHC/LMBRD1
REACTOME_DISEASES_OF_PROGRAMMED_CELL_DEATH	REACTOME_DISEASES_OF_PROGRAMMED_CELL_DEATH	22	0.435026	1.46566	0.0532915	0.247964	0.206071	2937	tags=55%, list=24%, signal=41%	LMNA/JUN/PRDX2/APP/FOXO3/CAPN1/YWHAE/CAPN2/CDC25A/CDC25B/GOLGA2/CDK5R1
REACTOME_INTERLEUKIN_7_SIGNALING	REACTOME_INTERLEUKIN_7_SIGNALING	22	0.43512	1.46598	0.0532915	0.247964	0.206071	2803	tags=45%, list=23%, signal=35%	SMARCA4/STAT5A/CISH/PIK3R2/IL7R/CRLF2/JAK3/IL2RG/HGF/SOCS1
REACTOME_RHO_GTPASES_ACTIVATE_NADPH_OXIDASES	REACTOME_RHO_GTPASES_ACTIVATE_NADPH_OXIDASES	22	0.434363	1.46343	0.0532915	0.247964	0.206071	1620	tags=41%, list=13%, signal=35%	PRKCZ/S100A9/RAC2/MAPK3/NOX1/RAC1/PIK3C3/MAPK11/CYBA
BIOCARTA_DEATH_PATHWAY	BIOCARTA_DEATH_PATHWAY	29	0.389763	1.4393	0.0540541	0.250997	0.208591	1546	tags=28%, list=13%, signal=24%	LMNA/SPTAN1/NFKBIA/TRADD/CASP10/TNFRSF25/TNFSF10/CASP6
KEGG_PEROXISOME	KEGG_PEROXISOME	69	-0.38398	-1.38698	0.0545229	0.252656	0.20997	3151	tags=42%, list=26%, signal=31%	EPHX2/PEX1/PMVK/SLC27A2/PRDX1/GNPAT/EHHADH/PEX19/ACOX1/PHYH/ACSL3/AGXT/MPV17/AGPS/ACSL4/PEX5/SLC25A17/IDH1/PEX13/PEX3/ABCD3/HSD17B4/PEX11B/PEX7/CAT/ECI2/ACSL1/PEX2/SCP2
REACTOME_INHIBITION_OF_DNA_RECOMBINATION_AT_TELOMERE	REACTOME_INHIBITION_OF_DNA_RECOMBINATION_AT_TELOMERE	20	-0.515537	-1.47838	0.0552239	0.255382	0.212235	3547	tags=65%, list=29%, signal=46%	POLR2L/TERF2IP/TINF2/TERF2/POLR2F/POLR2E/POLR2C/POLR2B/POLR2D/TERF1/POT1/ATRX/POLR2K
ST_GA13_PATHWAY	ST_GA13_PATHWAY	37	0.362199	1.40651	0.0553506	0.255447	0.212289	2077	tags=38%, list=17%, signal=31%	NFKBIA/ROCK2/IKBKG/NFKBIB/TBXA2R/PI3/DLG4/SERPINA4/NFKBIE/CFB/PLD2/MAPK8/AKT3/PHKA2
REACTOME_INTEGRATION_OF_ENERGY_METABOLISM	REACTOME_INTEGRATION_OF_ENERGY_METABOLISM	99	-0.361387	-1.3747	0.0556199	0.256168	0.212888	2412	tags=29%, list=20%, signal=24%	RAP1A/ACSL3/ACSL4/PPP2R1B/PRKAR2B/GNG10/CACNB2/PRKACB/TKT/MLX/GNG12/CD36/AHCYL1/ITPR1/ACLY/GNB1/SLC2A2/PPP2CA/ABCC8/PLCB1/STXBP1/PPP2CB/INS/GNAS/CACNA1D/GCG/GNAI1/SNAP25/PRKAR1A
PID_AP1_PATHWAY	PID_AP1_PATHWAY	68	0.297885	1.34005	0.0561224	0.257958	0.214376	1831	tags=26%, list=15%, signal=23%	FOSB/EGR1/JUN/MT2A/JUND/CCND1/TCF7L2/EDN1/NPPA/NFATC1/JUNB/CRTC1/FOSL2/TIMP1/HLA-A/GATA2/BAG1/FOSL1
WP_NANOPARTICLE_TRIGGERED_AUTOPHAGIC_CELL_DEATH	WP_NANOPARTICLE_TRIGGERED_AUTOPHAGIC_CELL_DEATH	20	-0.512062	-1.46841	0.0567164	0.260161	0.216206	1391	tags=55%, list=12%, signal=49%	TSC1/ULK2/ATG14/ATG4A/UVRAG/BECN1/ATG5/ATG12/ATG3/INS/SH3GLB1
REACTOME_CELL_CELL_COMMUNICATION	REACTOME_CELL_CELL_COMMUNICATION	108	0.267854	1.29641	0.0569106	0.260524	0.216508	2196	tags=30%, list=18%, signal=24%	SPTAN1/VASP/ACTN4/KRT5/NECTIN2/ITGB4/CD47/PLEC/ACTN2/CLDN6/PARVA/CDH15/JUP/SIRPB1/DST/CLDN11/SIRPA/FLNA/FLNC/SRC/CLDN3/LAMC2/SDK2/PIK3R2/ACTN1/CDH6/SKAP2/AFDN/LIMS2/CLDN15/WASL/NECTIN1
WP_CONSTITUTIVE_ANDROSTANE_RECEPTOR_PATHWAY	WP_CONSTITUTIVE_ANDROSTANE_RECEPTOR_PATHWAY	26	0.400803	1.42759	0.0571429	0.260554	0.216533	1912	tags=38%, list=16%, signal=32%	CYP3A5/CYP3A4/ABCC3/SULT1A1/NCOA2/PTPA/HSP90AA1/CYP4A11/CYP2C9/CYP2A6
REACTOME_TRANSCRIPTIONAL_REGULATION_BY_RUNX1	REACTOME_TRANSCRIPTIONAL_REGULATION_BY_RUNX1	151	-0.334277	-1.32269	0.0571737	0.260554	0.216533	2804	tags=32%, list=23%, signal=25%	PSMF1/PSMD4/SMARCC1/PRMT1/PSMA5/ABL1/OCLN/TCF12/PSMD9/LMO1/CSNK2B/PSMC4/MNAT1/ELF2/PSMA4/PSMA7/PTPN11/PSMD8/CCND2/PSME3/PSMD5/PSMB7/SMARCE1/PSMD7/PSMD11/KAT2B/CCNH/PSMC2/ARID1A/PSME4/ACTL6A/PSMB1/PSMB4/PSMA2/PSMD1/PSMC3/PSMB5/PSMA1/PSMD12/ELF1/PSMD14/LMO2/PSMC6/PSMD6/SMARCA2/CDK7/CBFB/PSMD10/PSMA3
REACTOME_DUAL_INCISION_IN_GG_NER	REACTOME_DUAL_INCISION_IN_GG_NER	38	-0.437251	-1.43779	0.0572988	0.260554	0.216533	3256	tags=47%, list=27%, signal=35%	ERCC3/POLE2/GTF2H5/RFC1/RFC2/POLD3/RBX1/PARP2/RPA2/RFC4/CUL4B/CUL4A/GTF2H1/RFC3/PCNA/RFC5/RPA1/POLE3
KEGG_N_GLYCAN_BIOSYNTHESIS	KEGG_N_GLYCAN_BIOSYNTHESIS	37	-0.440078	-1.4371	0.0574555	0.260554	0.216533	2314	tags=41%, list=19%, signal=33%	RPN2/ALG13/MGAT4B/MAN1C1/ALG6/MAN2A1/MAN1A2/DAD1/ALG9/MAN1A1/ALG5/DDOST/TUSC3/MGAT2/DPM1
REACTOME_REGULATION_OF_PYRUVATE_DEHYDROGENASE_PDH_COMPLEX	REACTOME_REGULATION_OF_PYRUVATE_DEHYDROGENASE_PDH_COMPLEX	15	-0.55697	-1.47326	0.0575428	0.260554	0.216533	1752	tags=33%, list=15%, signal=29%	PDK3/DLAT/PDHB/PDHX/DLD
REACTOME_INSULIN_RECEPTOR_RECYCLING	REACTOME_INSULIN_RECEPTOR_RECYCLING	21	-0.50627	-1.46217	0.0576071	0.260554	0.216533	2211	tags=48%, list=18%, signal=39%	ATP6V0B/ATP6V1C1/ATP6AP1/ATP6V1G1/ATP6V0E1/ATP6V0A2/ATP6V1H/ATP6V1A/ATP6V1B2/INS
PID_FOXO_PATHWAY	PID_FOXO_PATHWAY	46	-0.416124	-1.41797	0.0578947	0.261334	0.217181	1725	tags=37%, list=14%, signal=32%	YWHAH/SGK1/SIRT1/YWHAZ/GADD45A/CSNK1G3/CSNK1A1/YWHAB/KAT2B/YWHAQ/RBL2/MAPK9/XPO1/CDKN1B/RAN/CAT/CHUK
REACTOME_MICRORNA_MIRNA_BIOGENESIS	REACTOME_MICRORNA_MIRNA_BIOGENESIS	20	-0.510303	-1.46337	0.058209	0.26223	0.217926	2832	tags=75%, list=24%, signal=57%	POLR2J/AGO3/POLR2G/POLR2I/AGO1/POLR2L/POLR2F/POLR2E/POLR2C/POLR2B/POLR2D/DICER1/RAN/POLR2K/PRKRA
REACTOME_HIGHLY_CALCIUM_PERMEABLE_POSTSYNAPTIC_NICOTINIC_ACETYLCHOLINE_RECEPTORS	REACTOME_HIGHLY_CALCIUM_PERMEABLE_POSTSYNAPTIC_NICOTINIC_ACETYLCHOLINE_RECEPTORS	10	0.594466	1.56544	0.0585106	0.262545	0.218188	2401	tags=50%, list=20%, signal=40%	CHRNB2/CHRNA3/CHRNA4/CHRNA2/CHRNA1
WP_BILE_ACIDS_SYNTHESIS_AND_ENTEROHEPATIC_CIRCULATION	WP_BILE_ACIDS_SYNTHESIS_AND_ENTEROHEPATIC_CIRCULATION	10	0.594022	1.56427	0.0585106	0.262545	0.218188	1463	tags=50%, list=12%, signal=44%	FXR1/MAPK3/SLC10A1/LDLR/FGFR4
REACTOME_PHOSPHORYLATION_OF_THE_APC_C	REACTOME_PHOSPHORYLATION_OF_THE_APC_C	14	-0.56349	-1.47458	0.0599369	0.268413	0.223065	1277	tags=64%, list=11%, signal=58%	CCNB1/UBE2S/CDC27/UBE2D1/UBE2E1/CDC23/ANAPC10/CDC16/ANAPC5
PID_PDGFRB_PATHWAY	PID_PDGFRB_PATHWAY	121	-0.346956	-1.341	0.0604703	0.270268	0.224606	2457	tags=36%, list=20%, signal=29%	EPS8/RAP1A/JAK2/PLA2G4A/MAPK10/MYC/SOS1/FYN/RAF1/ARPC3/PTPN11/ITGAV/YWHAH/MAPK1/NRAS/TAGLN/DOCK4/LYN/YWHAZ/EIF2AK2/PTEN/YWHAB/RAB5A/MAP2K4/NCKAP1/ACTR3/YWHAQ/MAP2K1/RPS6KA3/KRAS/RHOA/MAPK9/RAP1B/PPP2CA/NCK1/PIK3CA/PPP2R2B/CRK/ARPC5/ACTR2/ARPC2/RASA1/ABI1/YES1
WP_COMMON_PATHWAYS_UNDERLYING_DRUG_ADDICTION	WP_COMMON_PATHWAYS_UNDERLYING_DRUG_ADDICTION	40	-0.428561	-1.42086	0.0610583	0.272322	0.226313	2412	tags=38%, list=20%, signal=30%	RAP1A/GRIA3/RAF1/PRKACB/MAPK1/PPP1R1A/CREB1/PPP1CB/MAP2K1/ACTB/RAP1B/PPP1CC/GRIA2/GNAS/GNAI1
BIOCARTA_EPONFKB_PATHWAY	BIOCARTA_EPONFKB_PATHWAY	10	0.591629	1.55797	0.0611702	0.272322	0.226313	485	tags=30%, list=4%, signal=29%	NFKBIA/GRIN1/EPOR
REACTOME_RAF_ACTIVATION	REACTOME_RAF_ACTIVATION	32	-0.447531	-1.41793	0.0623269	0.276927	0.23014	2600	tags=50%, list=22%, signal=39%	MARK3/PHB/JAK2/PPP2R1B/RAF1/NRAS/PPP2R5E/YWHAB/PPP1CB/MAP2K1/KRAS/PPP2CA/PPP1CC/PPP2CB/SHOC2/PPP2R5C
REACTOME_OPIOID_SIGNALLING	REACTOME_OPIOID_SIGNALLING	80	-0.371154	-1.3717	0.0626506	0.277334	0.230478	2283	tags=29%, list=19%, signal=23%	PLA2G4A/PPP2R1B/PRKAR2B/GNG10/GNAI3/PRKACB/MAPK1/GNG12/AHCYL1/ITPR1/CREB1/GNB1/PPP3CB/PLCB4/PPP2CA/PPP3CC/PLCB1/PPP2CB/KPNA2/NBEA/PPP3CA/GNAI1/PRKAR1A
REACTOME_SYNTHESIS_OF_SUBSTRATES_IN_N_GLYCAN_BIOSYTHESIS	REACTOME_SYNTHESIS_OF_SUBSTRATES_IN_N_GLYCAN_BIOSYTHESIS	47	-0.407431	-1.39368	0.0626632	0.277334	0.230478	1536	tags=21%, list=13%, signal=19%	ST8SIA3/FPGT/GNE/SLC35A1/ALG5/GFPT1/UAP1/CMAS/DPM1/PGM3
REACTOME_GAP_FILLING_DNA_REPAIR_SYNTHESIS_AND_LIGATION_IN_GG_NER	REACTOME_GAP_FILLING_DNA_REPAIR_SYNTHESIS_AND_LIGATION_IN_GG_NER	23	-0.488473	-1.43968	0.0630499	0.278501	0.231448	1567	tags=48%, list=13%, signal=42%	POLE2/RFC1/RFC2/POLD3/RPA2/RFC4/RFC3/PCNA/RFC5/RPA1/POLE3
WP_FGF23_SIGNALLING_IN_HYPOPHOSPHATEMIC_RICKETS_AND_RELATED_DISORDERS	WP_FGF23_SIGNALLING_IN_HYPOPHOSPHATEMIC_RICKETS_AND_RELATED_DISORDERS	20	0.445382	1.48054	0.063253	0.278855	0.231742	2170	tags=35%, list=18%, signal=29%	FGFR3/CCND1/FGFR2/CYP11B2/SLC34A1/GALNT3/CDKN1A
REACTOME_PROCESSIVE_SYNTHESIS_ON_THE_LAGGING_STRAND	REACTOME_PROCESSIVE_SYNTHESIS_ON_THE_LAGGING_STRAND	15	-0.552864	-1.4624	0.0637636	0.280347	0.232982	2441	tags=40%, list=20%, signal=32%	POLD3/FEN1/RPA2/PRIM1/PCNA/RPA1
KEGG_TGF_BETA_SIGNALING_PATHWAY	KEGG_TGF_BETA_SIGNALING_PATHWAY	80	-0.369056	-1.36394	0.0638554	0.280347	0.232982	2478	tags=34%, list=21%, signal=27%	SMAD7/E2F5/SMAD1/MYC/RBX1/PPP2R1B/SMAD2/ZFYVE16/DCN/RPS6KB1/MAPK1/SMAD4/CUL1/ID3/BMP2/BMPR1A/ID1/TGFBR2/TFDP1/RBL2/RHOA/PPP2CA/ACVR1/PPP2CB/SKP1/BMP5/ID4
REACTOME_PROLONGED_ERK_ACTIVATION_EVENTS	REACTOME_PROLONGED_ERK_ACTIVATION_EVENTS	13	-0.568008	-1.46632	0.0639626	0.280347	0.232982	1614	tags=54%, list=13%, signal=47%	RAP1A/MAPK1/YWHAB/MAP2K1/CRKL/CRK/KIDINS220
WP_CHEMOKINE_SIGNALING_PATHWAY	WP_CHEMOKINE_SIGNALING_PATHWAY	149	0.243109	1.26435	0.0641026	0.280418	0.233041	2259	tags=28%, list=19%, signal=23%	CXCL11/CXCL10/CXCL9/NFKBIA/CX3CL1/GRK6/SHC2/PRKCZ/FOXO3/CSK/WAS/ROCK2/GRK5/IKBKG/CXCL12/RAC2/NFKBIB/PLCB2/MAPK3/STAT2/RAC1/CCL5/CXCR3/PIK3CD/ADCY9/ADCY3/PLCB3/CCR3/CCL11/PIK3R2/VAV2/CCL25/PIK3R5/CXCL13/PF4/CCL7/GRK2/AKT3/JAK3/WASL/CCR8/CCL19
WP_INHIBITION_OF_EXOSOME_BIOGENESIS_AND_SECRETION_BY_MANUMYCIN_A_IN_CRPC_CELLS	WP_INHIBITION_OF_EXOSOME_BIOGENESIS_AND_SECRETION_BY_MANUMYCIN_A_IN_CRPC_CELLS	17	-0.533954	-1.44889	0.0643185	0.280534	0.233138	1976	tags=47%, list=16%, signal=39%	RAF1/MAPK1/NRAS/RAB27A/PDCD6IP/RAB5A/RRAS2/KRAS
REACTOME_RNA_POLYMERASE_II_TRANSCRIBES_SNRNA_GENES	REACTOME_RNA_POLYMERASE_II_TRANSCRIBES_SNRNA_GENES	62	-0.382584	-1.35221	0.064557	0.280534	0.233138	2985	tags=45%, list=25%, signal=34%	TBP/TAF11/CDK9/POLR2F/POLR2E/POLR2C/NCBP1/ICE1/SUPT4H1/CCNT2/POLR2B/GTF2E1/POLR2D/SNAPC5/ICE2/RPRD1A/ZNF143/SNAPC3/GTF2A2/INTS7/PCF11/GTF2E2/GTF2B/NCBP2/INTS8/INTS12/POLR2K/CDK7
REACTOME_APC_C_CDC20_MEDIATED_DEGRADATION_OF_CYCLIN_B	REACTOME_APC_C_CDC20_MEDIATED_DEGRADATION_OF_CYCLIN_B	18	-0.529011	-1.45914	0.0646154	0.280534	0.233138	1277	tags=50%, list=11%, signal=45%	CCNB1/UBE2S/CDC27/UBE2D1/UBE2E1/CDC23/ANAPC10/CDC16/ANAPC5
WP_NUCLEOTIDE_METABOLISM	WP_NUCLEOTIDE_METABOLISM	16	-0.544765	-1.45783	0.0647149	0.280534	0.233138	1961	tags=38%, list=16%, signal=31%	ADSL/MTHFD2/PRPS2/PRPS1/HPRT1/OAZ1
REACTOME_METABOLISM_OF_CARBOHYDRATES	REACTOME_METABOLISM_OF_CARBOHYDRATES	258	-0.306702	-1.26265	0.0647482	0.280534	0.233138	2686	tags=28%, list=22%, signal=22%	VCAN/NUP93/SLC35D2/NUP133/PGAM1/MAN2B2/PCK1/NUP85/RPIA/NDC1/ENO2/PCK2/SEH1L/CRYL1/PPP2R1B/FUT4/GOT1/EPM2A/GBE1/GLCE/AKR1B1/NUP88/PRKACB/SEC13/TKT/DCN/B4GALT4/AGL/SLC25A11/HEXB/SLC25A13/PRPS2/NUP98/NUP50/NUP155/LUM/MDH2/NUP160/CSGALNACT1/DSE/NUP205/CHP1/GPI/PAPSS1/BPGM/ALDOB/NUP107/NUP54/NUP153/MDH1/NUP37/SLC26A2/PPP2CA/DERA/GNS/SDC2/PRPS1/PGD/CSGALNACT2/IDS/PPP2CB/GYG1/PFKM/RANBP2/PGK1/SLC25A12/H…
WP_FATTY_ACID_BETA_OXIDATION	WP_FATTY_ACID_BETA_OXIDATION	32	-0.446049	-1.41323	0.065097	0.281131	0.233634	2471	tags=41%, list=21%, signal=32%	DECR1/CPT2/ACSL3/ACSL4/ACADL/HADHB/GK/ACAT1/HADHA/ACADM/DLD/ACSL1/HADH
REACTOME_PARASITE_INFECTION	REACTOME_PARASITE_INFECTION	58	-0.391034	-1.36585	0.0651341	0.281131	0.233634	2078	tags=33%, list=17%, signal=27%	CDC42/FYN/ARPC3/ELMO1/MAPK1/LYN/ELMO2/NCKAP1/ACTR3/ARPC1A/ACTB/WASF3/NCK1/CRK/ARPC5/ACTR2/ARPC2/ABI1/YES1
WP_HOSTPATHOGEN_INTERACTION_OF_HUMAN_CORONA_VIRUSES_INTERFERON_INDUCTION	WP_HOSTPATHOGEN_INTERACTION_OF_HUMAN_CORONA_VIRUSES_INTERFERON_INDUCTION	33	0.365225	1.37442	0.0654545	0.281977	0.234337	1970	tags=36%, list=16%, signal=30%	JUN/NFKBIA/IFNAR2/DDX58/IKBKG/IKBKE/STAT2/OAS1/IRF3/MAPK8/TYK2/OAS2
REACTOME_ABERRANT_REGULATION_OF_MITOTIC_EXIT_IN_CANCER_DUE_TO_RB1_DEFECTS	REACTOME_ABERRANT_REGULATION_OF_MITOTIC_EXIT_IN_CANCER_DUE_TO_RB1_DEFECTS	14	-0.551908	-1.44427	0.0662461	0.283427	0.235542	1749	tags=64%, list=15%, signal=55%	UBE2S/CDC27/RB1/UBE2D1/UBE2E1/CDC23/ANAPC10/CDC16/ANAPC5
REACTOME_MISMATCH_REPAIR	REACTOME_MISMATCH_REPAIR	14	-0.554135	-1.4501	0.0662461	0.283427	0.235542	1593	tags=50%, list=13%, signal=43%	POLD3/MLH1/RPA2/MSH2/MSH6/PCNA/RPA1
REACTOME_GENE_AND_PROTEIN_EXPRESSION_BY_JAK_STAT_SIGNALING_AFTER_INTERLEUKIN_12_STIMULATION	REACTOME_GENE_AND_PROTEIN_EXPRESSION_BY_JAK_STAT_SIGNALING_AFTER_INTERLEUKIN_12_STIMULATION	30	-0.461522	-1.43071	0.0663842	0.283427	0.235542	3106	tags=43%, list=26%, signal=32%	MIF/CAPZA1/PPIA/SNRPA1/CDC42/HSPA9/HNRNPDL/HNRNPA2B1/PITPNA/HNRNPF/RAP1B/SERPINB2/RPLP0
ST_T_CELL_SIGNAL_TRANSDUCTION	ST_T_CELL_SIGNAL_TRANSDUCTION	43	0.336203	1.37799	0.0664062	0.283427	0.235542	1481	tags=28%, list=12%, signal=25%	NFKBIA/CSK/NFKBIB/PAK4/LCK/EPHB2/ZAP70/NFKBIE/CD3D/PLCG1/PAK5/LAT
REACTOME_LGI_ADAM_INTERACTIONS	REACTOME_LGI_ADAM_INTERACTIONS	10	0.572198	1.5068	0.0664894	0.283427	0.235542	4937	tags=90%, list=41%, signal=53%	CACNG4/LGI2/DLG4/ADAM11/CACNG2/ADAM23/ADAM22/CACNG3/LGI1
REACTOME_G_ALPHA_Q_SIGNALLING_EVENTS	REACTOME_G_ALPHA_Q_SIGNALLING_EVENTS	180	0.232142	1.22041	0.0666667	0.283427	0.235542	2826	tags=32%, list=23%, signal=25%	APP/TRIO/EDN1/BDKRB2/RPS6KA2/EGFR/NPFFR1/BTK/GRK5/TACR1/AVPR1B/PLCB2/MAPK3/LPAR1/PTGER1/TBXA2R/NTSR2/PTAFR/GRPR/CCKAR/GPR4/LPAR2/MGLL/NPFF/PLCB3/RGS3/GNAQ/PIK3R2/TACR2/ITPR2/DGKZ/LTB4R2/GNA15/GNA11/RPS6KA1/AVP/PRKCQ/GRK2/HTR2A/LTB4R/NMB/F2/PRKCA/DGKA/RGS16/MLN/TAC3/TACR3/ITPR3/RGS19/GAST/GNG4/GNB3/RASGRP2/BDKRB1/PMCH/DGKI/CHRM5
REACTOME_SEMA4D_IN_SEMAPHORIN_SIGNALING	REACTOME_SEMA4D_IN_SEMAPHORIN_SIGNALING	24	0.403416	1.39403	0.0666667	0.283427	0.235542	2948	tags=50%, list=24%, signal=38%	MYH14/ERBB2/ROCK2/MYH11/RAC1/MYL6/PLXNB1/MET/RHOB/ARHGEF12/LIMK2/LIMK1
REACTOME_PEPTIDE_HORMONE_BIOSYNTHESIS	REACTOME_PEPTIDE_HORMONE_BIOSYNTHESIS	10	-0.605758	-1.46842	0.0670927	0.284704	0.236603	2	tags=20%, list=0%, signal=20%	INHBE/PCSK1
REACTOME_REMOVAL_OF_THE_FLAP_INTERMEDIATE_FROM_THE_C_STRAND	REACTOME_REMOVAL_OF_THE_FLAP_INTERMEDIATE_FROM_THE_C_STRAND	11	-0.59029	-1.46294	0.0673077	0.285083	0.236918	2441	tags=55%, list=20%, signal=44%	POLD3/WRN/FEN1/RPA2/PCNA/RPA1
REACTOME_PERK_REGULATES_GENE_EXPRESSION	REACTOME_PERK_REGULATES_GENE_EXPRESSION	30	-0.457601	-1.41855	0.0677966	0.286185	0.237834	3583	tags=60%, list=30%, signal=42%	NFYA/EIF2S3/DIS3/EXOSC9/EXOSC4/PARN/NFYC/CCL2/HERPUD1/NFYB/CEBPG/ASNS/EIF2S1/EXOSC8/HSPA5/CXCL8/EIF2AK3/EIF2S2
KEGG_DRUG_METABOLISM_OTHER_ENZYMES	KEGG_DRUG_METABOLISM_OTHER_ENZYMES	32	0.368397	1.3754	0.0678571	0.286185	0.237834	2607	tags=41%, list=22%, signal=32%	CYP3A5/CYP3A4/CES2/NAT2/XDH/UGT2B15/CDA/CYP2A13/CYP2A6/IMPDH1/ITPA/CYP2A7/TK1
WP_FATTY_ACID_BIOSYNTHESIS	WP_FATTY_ACID_BIOSYNTHESIS	21	-0.497442	-1.43667	0.0679468	0.286185	0.237834	2687	tags=43%, list=22%, signal=33%	ECHDC1/DECR1/ACSL3/ACSL4/ECHDC3/ACLY/SCD/ACSL1/HADH
REACTOME_PROTEIN_FOLDING	REACTOME_PROTEIN_FOLDING	82	-0.367913	-1.36566	0.0681818	0.286642	0.238214	3335	tags=39%, list=28%, signal=28%	CSNK2A1/GNAO1/CSNK2A2/TBCA/RGS9/GNG11/TUBB3/GNB5/CCT8/CCT7/TUBA1B/TBCB/CCT5/CCT4/CSNK2B/PFDN2/TBCE/GNG10/GNAI3/TBCC/GNG12/CCT6A/GNB1/RGS7/CCT2/ACTB/VBP1/CCT6B/FBXW2/ARFGEF2/FBXL5/GNAI1
REACTOME_MAPK_FAMILY_SIGNALING_CASCADES	REACTOME_MAPK_FAMILY_SIGNALING_CASCADES	283	-0.301579	-1.24719	0.0687179	0.288361	0.239642	2813	tags=31%, list=23%, signal=25%	IQGAP1/PSMF1/PSMD4/RASAL2/FGF9/PTK2/IL6R/PSMA5/MARK3/PAK3/PSMD9/PHB/RAP1A/NCOA3/JAK2/PSMC4/MYC/RBX1/PPP2R1B/PSMA4/CDC42/SOS1/PTPRA/FYN/FGG/ICMT/RAF1/JAK1/FGF2/PSMA7/KL/PTPN11/PSMD8/PRKACB/PDE6D/PEBP1/PSME3/MAPK1/NRAS/RANBP9/PPP2R5E/PAQR3/MAPKAPK5/PSMD5/GOLGA7/PSMB7/PSMD7/DLG1/YWHAB/PSMD11/RAPGEF2/PTPN3/PSMC2/LAMTOR3/PPP1CB/PSME4/MAP2K1/KRAS/ACTB/PSMB1/PSMB4/RAP1B/PSMA2/PSMD1/XPO1/PPP2CA/FNTA/SPRE…
REACTOME_A_TETRASACCHARIDE_LINKER_SEQUENCE_IS_REQUIRED_FOR_GAG_SYNTHESIS	REACTOME_A_TETRASACCHARIDE_LINKER_SEQUENCE_IS_REQUIRED_FOR_GAG_SYNTHESIS	22	0.426522	1.43701	0.0689655	0.288701	0.239924	1665	tags=36%, list=14%, signal=31%	AGRN/HSPG2/BCAN/GPC1/SDC4/B4GALT7/BGN/SDC1
KEGG_GLYCOLYSIS_GLUCONEOGENESIS	KEGG_GLYCOLYSIS_GLUCONEOGENESIS	55	-0.397848	-1.38035	0.0690537	0.288701	0.239924	2640	tags=29%, list=22%, signal=23%	PGAM1/PCK1/ALDH9A1/ENO2/PCK2/ADH1C/DLAT/PDHB/GPI/BPGM/ALDOB/ADH5/PFKM/PGK1/GAPDH/DLD
WP_TRANSCRIPTIONAL_CASCADE_REGULATING_ADIPOGENESIS	WP_TRANSCRIPTIONAL_CASCADE_REGULATING_ADIPOGENESIS	13	0.518652	1.47178	0.0692521	0.288997	0.240171	2593	tags=54%, list=22%, signal=42%	KLF5/CEBPD/KLF2/GATA2/DDIT3/CEBPB/KLF15
REACTOME_NGF_STIMULATED_TRANSCRIPTION	REACTOME_NGF_STIMULATED_TRANSCRIPTION	39	0.347737	1.37799	0.0703704	0.293124	0.2436	1831	tags=36%, list=15%, signal=31%	FOSB/EGR1/JUND/ID2/CHD4/ELK1/EGR4/JUNB/TRIB1/LYL1/REST/ASCL1/NAB2/FOSL1
REACTOME_TNF_RECEPTOR_SUPERFAMILY_TNFSF_MEMBERS_MEDIATING_NON_CANONICAL_NF_KB_PATHWAY	REACTOME_TNF_RECEPTOR_SUPERFAMILY_TNFSF_MEMBERS_MEDIATING_NON_CANONICAL_NF_KB_PATHWAY	14	0.495348	1.45322	0.0706522	0.293168	0.243637	571	tags=21%, list=5%, signal=20%	LTB/CD40/TNFSF14
BIOCARTA_CHREBP_PATHWAY	BIOCARTA_CHREBP_PATHWAY	18	-0.520395	-1.43538	0.0707692	0.293168	0.243637	2090	tags=39%, list=17%, signal=32%	PRKAR2B/PRKAB1/PRKACB/PRKAA1/PPP2CA/GNAS/PRKAR1A
REACTOME_TRAF6_MEDIATED_NF_KB_ACTIVATION	REACTOME_TRAF6_MEDIATED_NF_KB_ACTIVATION	21	0.43466	1.4541	0.0707692	0.293168	0.243637	1164	tags=29%, list=10%, signal=26%	NFKBIA/APP/DDX58/IKBKG/NFKBIB/TRIM25
REACTOME_FLT3_SIGNALING	REACTOME_FLT3_SIGNALING	255	-0.30583	-1.25926	0.0709147	0.293211	0.243673	2085	tags=25%, list=17%, signal=21%	PSMA4/SOS1/PTPRA/FYN/FGG/ICMT/RAF1/JAK1/FGF2/PSMA7/KL/PTPN11/PSMD8/PDE6D/PEBP1/PSME3/MAPK1/NRAS/RANBP9/PPP2R5E/PAQR3/PSMD5/GOLGA7/PSMB7/PSMD7/DLG1/YWHAB/PSMD11/RAPGEF2/PTPN3/PSMC2/LAMTOR3/PPP1CB/PSME4/MAP2K1/KRAS/ACTB/PSMB1/PSMB4/RAP1B/PSMA2/PSMD1/PPP2CA/FNTA/SPRED2/PPP1CC/PSMC3/PIK3CA/PSMB5/PSMA1/PSMD12/PSMD14/PPP2CB/SHOC2/LYPLA1/PSMC6/PIK3R4/PSMD6/RASA1/CUL3/PPP2R5C/PSMD10/PSMA3
REACTOME_ACTIVATION_OF_GENE_EXPRESSION_BY_SREBF_SREBP_	REACTOME_ACTIVATION_OF_GENE_EXPRESSION_BY_SREBF_SREBP_	39	-0.425292	-1.40425	0.0710383	0.293211	0.243673	1122	tags=23%, list=9%, signal=21%	TBL1XR1/HMGCR/FDFT1/NCOA1/DHCR7/CHD9/SC5D/SCD/SQLE
REACTOME_G_ALPHA_S_SIGNALLING_EVENTS	REACTOME_G_ALPHA_S_SIGNALLING_EVENTS	162	0.237985	1.24823	0.0724638	0.298551	0.24811	3967	tags=44%, list=33%, signal=30%	GRK6/HTR4/OR2C1/GLP1R/RTP4/VIPR2/GRK5/SCTR/REEP2/OR10H1/PDE1B/SRC/ADCY9/ADM2/DRD5/ADCY3/OR10C1/OR10H3/OR3A3/CRH/RAMP1/OR1D2/VIPR1/REEP4/AVP/GRK2/CGA/OR1F1/MC1R/OR2H2/ADM/ADRB3/CRHR2/HRH2/PDE3B/OR1G1/GNG4/OR5I1/ADCY6/HTR6/GNB3/AVPR2/OR10J1/GHRH/GNG13/CYSLTR2/PDE3A/PDE7B/GPR27/CALCR/GPR45/FSHB/ADCY8/MC2R/PDE4A/ADRB1/OR12D2/ADCY2/OR2J2/PDE2A/PTGIR/OR1D5/PDE10A/GLP2R/OR11A1/OR7A5/GIPR/GNG7/OR3A2/GHRH…
REACTOME_INFECTION_WITH_MYCOBACTERIUM_TUBERCULOSIS	REACTOME_INFECTION_WITH_MYCOBACTERIUM_TUBERCULOSIS	25	-0.478544	-1.43256	0.0727802	0.299219	0.248666	1637	tags=36%, list=14%, signal=31%	RAB7A/MAPK1/TRIM27/RAB5A/B2M/ATP6V1H/SFPQ/MRC1/PGK1
REACTOME_BIOSYNTHESIS_OF_THE_N_GLYCAN_PRECURSOR_DOLICHOL_LIPID_LINKED_OLIGOSACCHARIDE_LLO_AND_TRANSFER_TO_A_NASCENT_PROTEIN	REACTOME_BIOSYNTHESIS_OF_THE_N_GLYCAN_PRECURSOR_DOLICHOL_LIPID_LINKED_OLIGOSACCHARIDE_LLO_AND_TRANSFER_TO_A_NASCENT_PROTEIN	55	-0.39688	-1.37699	0.07289	0.299219	0.248666	1536	tags=22%, list=13%, signal=19%	ST8SIA3/FPGT/ALG6/GNE/SLC35A1/ALG9/ALG5/GFPT1/UAP1/CMAS/DPM1/PGM3
