# Supplementary material for: In silico identification and verification of ferroptosis-related genes in type 2 diabetic islets
Source: Front Endocrinol (Lausanne). 2022 Aug 5;13:946492. doi: 10.3389/fendo.2022.946492 (PMC9388850; doi:10.3389/fendo.2022.946492)
Supplement: Supplementary Table 3 — Predicted miRNA for five hub genes. [file Table_3.xls]

## Sheet: miRWalk_miRNA_Targets
mirnaid	refseqid	genesymbol	duplex	start	end	bindingp	energy	seed	accessibility	au	phylopstem	phylopflank	me	number_of_pairings	binding_region_length	longest_consecutive_pairings	position	validated	TargetScan	miRDB
hsa-miR-4661-5p	NM_006164	NFE2L2	(((((((((.((((.((((((.&))))))..))))..))))))))).	2176	2200	0.961538	-22.8	1	0.00663188	0.676	4.15933	4.62129	-5.91553	19	24	9	3UTR		0	1
hsa-miR-6500-5p	NM_006164	NFE2L2	((((((((((((.....(((((((&)))))))...)))).)))))))).	2179	2203	0.961538	-23.3	1	0.00793599	0.691	4.39894	4.5396	-7.05204	19	24	8	3UTR		0	0
hsa-miR-1287-3p	NM_006164	NFE2L2	..((((((.((((((..(((..&.))))))))))))))).	2153	2198	0.969231	-18.1	1	0.00663329	0.676	3.20049	4.38061	-6.24644	15	17	15	3UTR		0	0
hsa-miR-4284	NM_006164	NFE2L2	(((((((((((((.....&)))))))))...)))).	2033	2050	0.974359	-18.3	1	0.00675056	0.721	3.21088	3.12733	-5.76291	13	17	9	3UTR		0	0
hsa-miR-15b-5p	NM_001313900	NFE2L2	.((((.(((((((((((.....&.)))))))))))...)))).	2413	2456	1	-17.9	1	0.00830499	0.706	-0.21697	-0.229453	-5.69428	15	20	11	3UTR		0	0
hsa-miR-485-5p	NM_001313900	NFE2L2	(((((((((((..((((.....&))))..))))))))))).	2592	2610	1	-19.9	1	0.00793599	0.691	0.0488015	-0.407741	-8.57351	15	18	11	3UTR		0	0
hsa-miR-4756-3p	NM_001313900	NFE2L2	.((((((.(((((.(((((((.&)))))))...))))).)))))).	2379	2402	1	-20.5	1	0.00165883	0.735	-0.338926	-0.129789	-6.9638	18	23	7	3UTR		0	0
hsa-miR-6500-5p	NM_001313900	NFE2L2	((((((((((((.....(((((((&)))))))...)))).)))))))).	2586	2610	1	-23.3	1	0.00793599	0.691	-0.0478428	-0.432103	-7.05204	19	24	8	3UTR		0	0
hsa-miR-6799-3p	NM_001313900	NFE2L2	.((((...(((((((((......&.)))))))))..)))).	2569	2602	1	-23.8	1	0.00846159	0.676	-0.234867	-0.119822	-9.55161	13	17	9	3UTR		0	0
hsa-miR-15b-5p	NM_006164	NFE2L2	.((((.(((((((((((.....&.)))))))))))...)))).	2006	2049	1	-17.9	1	0.00830499	0.706	1.45765	3.18247	-5.69428	15	20	11	3UTR		0	0
hsa-miR-186-3p	NM_006164	NFE2L2	(((((((((((...........&)))).))))))).	2182	2195	1	-18	1	0.00846159	0.676	5.69458	4.69113	-10.3988	11	13	7	3UTR		0	0
hsa-miR-485-5p	NM_006164	NFE2L2	(((((((((((..((((.....&))))..))))))))))).	2185	2203	1	-19.9	1	0.00793599	0.691	4.45963	4.5845	-8.57351	15	18	11	3UTR		0	0
hsa-miR-193b-3p	NM_006164	NFE2L2	(((((((((.....((((....&)))).......))))))))).	2179	2200	1	-19.2	1	0.00663188	0.676	4.15933	4.62129	-13.4976	13	21	9	3UTR		0	0
hsa-miR-1284	NM_006164	NFE2L2	..((((((((..(((((((...&.)))))))..)))))))).	2179	2208	1	-18.4	1	0.00273756	0.691	4.58887	4.7435	-11.1286	15	19	8	3UTR		0	1
hsa-miR-3680-3p	NM_006164	NFE2L2	((((((((.((..(((((((...&)))))))..)).)))))))).	2024	2045	1	-19.1	1	0.0198509	0.706	2.99265	3.18844	-9.6299	17	21	8	3UTR		0	1
hsa-miR-4435	NM_006164	NFE2L2	...(((((((((...((((...&))))..))))))))).	2376	2392	1	-19.4	1	0.0134843	0.765	0.572598	0.0038684	-9.39596	13	16	9	3UTR		0	0
hsa-miR-4537	NM_006164	NFE2L2	...((((((((((((.......&))))))))).))).	2378	2392	1	-19.3	1	0.0134843	0.765	0.523504	0.0445262	-6.74759	12	14	9	3UTR		0	0
hsa-miR-4633-3p	NM_006164	NFE2L2	(((((((((((...........&.))))))))))).	2185	2203	1	-17.7	1	0.00793599	0.691	4.99473	4.75597	-10.3988	11	13	11	3UTR		0	0
hsa-miR-4728-3p	NM_006164	NFE2L2	(((((((((((((....(((.....&)))..)))).))))))))).	2120	2140	1	-21.7	1	5.647e-05	0.706	4.35727	4.01149	-5.76291	16	20	9	3UTR		0	0
hsa-miR-5681a	NM_006164	NFE2L2	(((((((((.(.(((.((((((&)))))))))).))))))))).	1973	1994	1	-19.4	1	0.00167791	0.735	2.95108	2.95471	-8.75993	19	21	10	3UTR		0	0
hsa-miR-6768-3p	NM_006164	NFE2L2	.(((((.((.(((((((((.....&))))))))).)).))))).	1972	1991	1	-17.8	1	0.000583087	0.721	1.48257	3.00398	-6.57952	16	19	9	3UTR		0	0
hsa-miR-6847-5p	NM_006164	NFE2L2	..((((.((.(((((((((((((&)))))))))))))..))..)))).	2045	2069	1	-18.8	1	0.00261011	0.706	4.59846	2.97768	-7.74319	19	24	13	3UTR		0	0
hsa-miR-7705	NM_006164	NFE2L2	..((((.(((.((((((..((..&))..))))))))))))).	2277	2295	1	-18.4	1	0.00227753	0.75	0.718696	1.76669	-9.32546	15	18	13	3UTR		0	0
hsa-miR-9985	NM_006164	NFE2L2	.(((((((((...((((..&)))).))))))))).	2023	2038	1	-17.2	1	0.00579579	0.721	3.73811	3.26391	-11.254	13	15	9	3UTR		0	1
hsa-miR-15b-5p	NM_001145412	NFE2L2	.((((.(((((((((((.....&.)))))))))))...)))).	2539	2582	1	-17.9	1	0.00830499	0.706	-0.21697	-0.229453	-5.69428	15	20	11	3UTR		0	0
hsa-miR-485-5p	NM_001145412	NFE2L2	(((((((((((..((((.....&))))..))))))))))).	2718	2736	1	-19.9	1	0.00793599	0.691	0.0488015	-0.407741	-8.57351	15	18	11	3UTR		0	0
hsa-miR-4756-3p	NM_001145412	NFE2L2	.((((((.(((((.(((((((.&)))))))...))))).)))))).	2505	2528	1	-20.5	1	0.00165883	0.735	-0.338926	-0.129789	-6.9638	18	23	7	3UTR		0	0
hsa-miR-6500-5p	NM_001145412	NFE2L2	((((((((((((.....(((((((&)))))))...)))).)))))))).	2712	2736	1	-23.3	1	0.00793599	0.691	-0.0478428	-0.432103	-7.05204	19	24	8	3UTR		0	0
hsa-miR-6799-3p	NM_001145412	NFE2L2	.((((...(((((((((......&.)))))))))..)))).	2695	2728	1	-23.8	1	0.00846159	0.676	-0.234867	-0.119822	-9.55161	13	17	9	3UTR		0	0
hsa-miR-15b-5p	NM_001145413	NFE2L2	.((((.(((((((((((.....&.)))))))))))...)))).	2518	2561	1	-17.9	1	0.00830499	0.706	-0.21697	-0.229453	-5.69428	15	20	11	3UTR		0	0
hsa-miR-485-5p	NM_001145413	NFE2L2	(((((((((((..((((.....&))))..))))))))))).	2697	2715	1	-19.9	1	0.00793599	0.691	0.0488015	-0.407741	-8.57351	15	18	11	3UTR		0	0
hsa-miR-4756-3p	NM_001145413	NFE2L2	.((((((.(((((.(((((((.&)))))))...))))).)))))).	2484	2507	1	-20.5	1	0.00165883	0.735	-0.338926	-0.129789	-6.9638	18	23	7	3UTR		0	0
hsa-miR-6500-5p	NM_001145413	NFE2L2	((((((((((((.....(((((((&)))))))...)))).)))))))).	2691	2715	1	-23.3	1	0.00793599	0.691	-0.0478428	-0.432103	-7.05204	19	24	8	3UTR		0	0
hsa-miR-6799-3p	NM_001145413	NFE2L2	.((((...(((((((((......&.)))))))))..)))).	2674	2707	1	-23.8	1	0.00846159	0.676	-0.234867	-0.119822	-9.55161	13	17	9	3UTR		0	0
hsa-miR-4713-3p	NM_001286106	ATG5	.((((((...(((((((((((.&.))))))))))))))))).	1998	2028	0.953846	-21.5	1	0.0625486	0.588	2.34727	1.59695	-8.40586	17	19	17	3UTR		0	0
hsa-miR-5186	NM_001286106	ATG5	...(((((((((((.(((((.&)))))..))))))))))).	2168	2187	0.953846	-18.2	1	0.00126983	0.647	4.34896	4.57731	-7.24999	16	19	11	3UTR		0	0
hsa-miR-361-3p	NM_001286107	ATG5	..(((((((.((((..(((((..&))))).))))))))))).	2648	2666	0.953846	-17.8	1	0.000589775	0.618	5.52971	4.59574	-7.16801	16	18	11	3UTR		0	0
hsa-miR-4713-3p	NM_001286107	ATG5	.((((((...(((((((((((.&.))))))))))))))))).	1943	1973	0.953846	-21.5	1	0.0625486	0.588	1.88077	2.10776	-8.40586	17	19	17	3UTR		0	0
hsa-miR-5186	NM_001286107	ATG5	...(((((((((((.(((((.&)))))..))))))))))).	2113	2132	0.953846	-18.2	1	0.00126983	0.647	5.24803	5.08984	-7.24999	16	19	11	3UTR		0	0
hsa-miR-7112-3p	NM_001286107	ATG5	..(((((((((...((.((((..&))))..))....))))))))).	2728	2750	0.953846	-21.2	1	0.000545331	0.588	5.75857	4.60207	-10.4498	15	22	9	3UTR		0	0
hsa-miR-361-3p	NM_001286111	ATG5	..(((((((.((((..(((((..&))))).))))))))))).	2406	2424	0.953846	-17.8	1	0.000589775	0.618	5.52971	5.14389	-7.16801	16	18	11	3UTR		0	0
hsa-miR-4713-3p	NM_001286111	ATG5	.((((((...(((((((((((.&.))))))))))))))))).	1701	1731	0.953846	-21.5	1	0.0625486	0.588	4.11995	2.96262	-8.40586	17	19	17	3UTR		0	0
hsa-miR-7112-3p	NM_001286111	ATG5	..(((((((((...((.((((..&))))..))....))))))))).	2486	2508	0.953846	-21.2	1	0.000545331	0.588	5.75857	4.60207	-10.4498	15	22	9	3UTR		0	0
hsa-miR-361-3p	NM_004849	ATG5	..(((((((.((((..(((((..&))))).))))))))))).	2776	2794	0.953846	-17.8	1	0.000589775	0.618	5.52971	5.08262	-7.16801	16	18	11	3UTR		0	0
hsa-miR-4654	NM_004849	ATG5	....((((((((((.((..(((&))).)).)))))))))).	2064	2082	0.953846	-20.4	1	2.13756e-06	0.529	3.36847	3.36264	-10.282	15	18	10	3UTR		0	0
hsa-miR-7112-3p	NM_004849	ATG5	..(((((((((...((.((((..&))))..))....))))))))).	2856	2878	0.953846	-21.2	1	0.000545331	0.588	5.75857	4.60207	-10.4498	15	22	9	3UTR		0	0
hsa-miR-9851-5p	NM_004849	ATG5	..(((((((.((((.(..((((&))))..).))))))).)))).	1202	1223	0.953846	-21.7	1	0.00143947	0.485	1.42039	0.869673	-6.93496	16	21	7	3UTR		0	0
hsa-miR-125b-2-3p	NM_001286106	ATG5	(((.(((.(.((((((.(((((&))))).)).)))).).))).))).	2022	2046	0.961538	-21.1	1	0.0155258	0.588	0.6388	2.34218	-10.5257	18	24	5	3UTR		0	0
hsa-miR-675-5p	NM_001286106	ATG5	((((((.(...(((.((((((((&)))))))).)))).))).))).	2015	2037	0.961538	-25.4	1	5.45554e-05	0.559	1.87335	1.96548	-11.3404	18	22	8	3UTR		0	0
hsa-miR-3120-3p	NM_001286106	ATG5	..(((((((...(((((((..&))))))))))).))).	2058	2074	0.961538	-16.8	1	0.00316729	0.706	2.17157	3.27051	-12.3711	14	16	11	3UTR		0	0
hsa-miR-3130-3p	NM_001286106	ATG5	(((((((.((((((.((((((&)))))))))))).)..)))))).	2055	2078	0.961538	-21.9	1	0.0234903	0.721	3.78728	3.32649	-6.98666	19	23	12	3UTR		0	0
hsa-miR-3157-5p	NM_001286106	ATG5	..((((((.((((((((((...&))))..)))))))))))).	2215	2234	0.961538	-20.8	1	0.000189049	0.603	4.50649	3.80471	-6.01339	16	19	12	3UTR		0	0
hsa-miR-3158-5p	NM_001286106	ATG5	..((((((((((((((((...&)))))..)))).))))))).	1207	1227	0.961538	-21	1	0.00367864	0.515	1.15344	0.841022	-4.957	16	20	7	3UTR		0	0
hsa-miR-23c	NM_001286106	ATG5	..(((..((((((((((.(((.&))).))))))))))....))).	1752	1774	0.961538	-22.4	1	0.00281027	0.544	2.99527	2.78885	-8.40165	16	22	10	3UTR		0	0
hsa-miR-18b-5p	NM_001286107	ATG5	...((((.((..((((((((...&))))))))..)))))).	2092	2109	0.961538	-17	1	0.0564077	0.662	6.44501	3.98075	-14.9998	14	17	8	3UTR		0	0
hsa-miR-181d-5p	NM_001286107	ATG5	((((((((.(((.(.((((.(((&))).)))).).))).)))))))).	2170	2194	0.961538	-19.2	1	0.00579629	0.588	2.818	4.54198	-7.01854	19	24	8	3UTR		0	0
hsa-miR-5194	NM_001286107	ATG5	...((((((((((((.((((.(&).))).).)))))))))))).	2233	2254	0.961538	-17.8	1	0.0105558	0.706	3.72801	3.82176	-6.74759	17	21	12	3UTR		0	0
hsa-miR-6866-5p	NM_001286107	ATG5	((((((((((((((((((.....&.))))))).))).)))))))).	2063	2119	0.961538	-21.7	1	0.00230555	0.632	4.52072	3.3708	-3.93757	18	22	8	3UTR		0	1
hsa-miR-3158-5p	NM_001286111	ATG5	..((((((((((((((((...&)))))..)))).))))))).	910	930	0.961538	-21	1	0.00367864	0.515	0.37156	1.06386	-4.957	16	20	7	3UTR		0	0
hsa-miR-4302	NM_001286111	ATG5	.((((((((..((((.((&)).)))).)))))))).	1929	1946	0.961538	-18.9	1	0.00326934	0.588	2.78302	2.01913	-8.09365	14	17	8	3UTR		0	0
hsa-miR-23c	NM_001286111	ATG5	..(((..((((((((((.(((.&))).))))))))))....))).	1455	1477	0.961538	-22.4	1	0.00281027	0.544	1.83211	2.71648	-8.40165	16	22	10	3UTR		0	0
hsa-miR-4644	NM_001286111	ATG5	.(((((((((((((.((......&.))))))))))))))).	2054	2101	0.961538	-18	1	0.500636	0.691	3.53928	3.39996	-4.52877	15	17	15	3UTR		0	0
hsa-miR-6124	NM_001286111	ATG5	((((((((((((((((((.(&.).)))))))))))))))))).	2066	2102	0.961538	-24.5	1	0.499886	0.691	3.96351	3.46877	-3.93757	19	22	18	3UTR		0	0
hsa-miR-6862-5p	NM_001286111	ATG5	...(((((((.(((.(((((..&))))).)))...))))))).	1282	1302	0.961538	-19.4	1	0.0114691	0.676	0.610911	0.793272	-10.0748	15	20	7	3UTR		0	0
hsa-miR-10397-5p	NM_001286111	ATG5	.((.(((((((((((((((((.&)))))))))))))....).))).)).	1975	2001	0.961538	-21.3	1	0.0130584	0.662	1.77899	1.93166	-6.82535	19	26	13	3UTR		0	0
hsa-miR-134-5p	NM_004849	ATG5	...(((((((((.((((.(((.&.)))))))))))))))).	2071	2113	0.961538	-26.1	1	6.21999e-05	0.574	4.54404	3.62971	-7.80367	16	18	16	3UTR		0	0
hsa-miR-18b-5p	NM_004849	ATG5	...((((.((..((((((((...&))))))))..)))))).	2220	2237	0.961538	-17	1	0.0564077	0.662	5.36868	3.5548	-14.9998	14	17	8	3UTR		0	0
hsa-miR-3157-5p	NM_004849	ATG5	..((((((.((((((((((...&))))..)))))))))))).	2288	2307	0.961538	-20.8	1	0.000189049	0.603	4.54835	4.2046	-6.01339	16	19	12	3UTR		0	0
hsa-miR-3158-5p	NM_004849	ATG5	..((((((((((((((((...&)))))..)))).))))))).	1280	1300	0.961538	-21	1	0.00367864	0.515	0.809412	0.898323	-4.957	16	20	7	3UTR		0	0
hsa-miR-23c	NM_004849	ATG5	..(((..((((((((((.(((.&))).))))))))))....))).	1825	1847	0.961538	-22.4	1	0.00281027	0.544	1.64243	2.4658	-8.40165	16	22	10	3UTR		0	0
hsa-miR-5194	NM_004849	ATG5	...((((((((((((.((((.(&).))).).)))))))))))).	2361	2382	0.961538	-17.8	1	0.0105558	0.706	5.98187	5.57911	-6.74759	17	21	12	3UTR		0	0
hsa-miR-3674	NM_001286111	ATG5	..((((((...(((((((((((&))))))))))).)))))).	911	930	0.969231	-17.1	1	0.00367864	0.515	0.511688	1.04264	-10.0807	17	19	11	3UTR		0	0
hsa-miR-4440	NM_004849	ATG5	.(.(.(((((((((((((((((&)))))))))).........))))))).).).	2050	2081	0.969231	-23.7	1	2.15846e-06	0.529	2.81442	3.66236	-9.4699	19	31	10	3UTR		0	0
hsa-miR-3129-5p	NM_001286106	ATG5	(((((((((.((.(.((((((.&))))))...).)).))))))))).	1143	1167	0.974359	-20.8	1	0.00737707	0.485	0.757782	0.816616	-7.20466	18	24	9	3UTR		0	0
hsa-miR-6126	NM_001286106	ATG5	(((((((((.((((....&)))).))))))))).	2852	2867	0.974359	-19.3	1	0.000410048	0.588	5.52443	4.98331	-6.14858	13	15	9	3UTR		0	0
hsa-miR-3129-5p	NM_001286107	ATG5	(((((((((.((.(.((((((.&))))))...).)).))))))))).	1088	1112	0.974359	-20.8	1	0.00737707	0.485	0.578571	0.717932	-7.20466	18	24	9	3UTR		0	0
hsa-miR-3177-5p	NM_001286107	ATG5	(((((.(((.(((((((((((((&)).))))..)))))))..))).))))).	1697	1725	0.974359	-21	1	0.00632937	0.529	3.4711	2.97078	-7.08104	21	28	7	3UTR		0	0
hsa-miR-4292	NM_001286107	ATG5	(((((((((((((.....&)))))))))....)))).	2648	2666	0.974359	-19.9	1	0.000589775	0.618	5.5483	4.60258	-5.76291	13	18	9	3UTR		0	0
hsa-miR-3129-5p	NM_001286111	ATG5	(((((((((.((.(.((((((.&))))))...).)).))))))))).	846	870	0.974359	-20.8	1	0.00737707	0.485	0.823809	0.912117	-7.20466	18	24	9	3UTR		0	0
hsa-miR-3177-5p	NM_001286111	ATG5	(((((.(((.(((((((((((((&)).))))..)))))))..))).))))).	1455	1483	0.974359	-21	1	0.00632937	0.529	2.42846	2.58735	-7.08104	21	28	7	3UTR		0	0
hsa-miR-4292	NM_001286111	ATG5	(((((((((((((.....&)))))))))....)))).	2406	2424	0.974359	-19.9	1	0.000589775	0.618	5.67087	5.05145	-5.76291	13	18	9	3UTR		0	0
hsa-miR-892a	NM_004849	ATG5	..(((((((((.(((((.(..&).)))))...))))))))).	1841	1861	0.974359	-18.1	1	0.0249594	0.544	2.40852	2.01796	-8.3038	15	20	9	3UTR		0	0
hsa-miR-3129-5p	NM_004849	ATG5	(((((((((.((.(.((((((.&))))))...).)).))))))))).	1216	1240	0.974359	-20.8	1	0.00737707	0.485	1.21996	0.869672	-7.20466	18	24	9	3UTR		0	0
hsa-miR-3177-5p	NM_004849	ATG5	(((((.(((.(((((((((((((&)).))))..)))))))..))).))))).	1825	1853	0.974359	-21	1	0.00632937	0.529	1.51182	2.50429	-7.08104	21	28	7	3UTR		0	0
hsa-miR-4292	NM_004849	ATG5	(((((((((((((.....&)))))))))....)))).	2776	2794	0.974359	-19.9	1	0.000589775	0.618	6.03186	5.23498	-5.76291	13	18	9	3UTR		0	0
hsa-miR-99a-3p	NM_001286111	ATG5	...(((((.(((((((((((..&))))))))))).))))).	639	657	0.980769	-20.9	1	0.000394385	0.588	0.542558	0.155538	-7.57093	16	18	11	3UTR		0	0
hsa-miR-6726-5p	NM_001286111	ATG5	.((..(((((((.((((((..&)))))).)))))))..)).	1720	1739	0.980769	-25.3	1	8.6151e-05	0.559	3.26451	2.46347	-12.2335	15	19	7	3UTR		0	0
hsa-miR-6774-3p	NM_001286111	ATG5	((.(((((((..(((((((..&))))))).)))).))).)).	1473	1493	0.980769	-20.6	1	0.0443382	0.559	3.65302	2.92725	-11.6667	16	20	7	3UTR		0	0
hsa-miR-5006-5p	NM_004849	ATG5	((((((((((....(((((((&.)))))))...).))))))))).	2072	2107	0.980769	-23.9	1	0.000145081	0.559	4.40833	3.6647	-12.2551	17	23	9	3UTR		0	0
hsa-miR-6726-5p	NM_004849	ATG5	.((..(((((((.((((((..&)))))).)))))))..)).	2090	2109	0.980769	-25.3	1	8.6151e-05	0.559	5.57033	4.31896	-12.2335	15	19	7	3UTR		0	0
hsa-miR-648	NM_001286106	ATG5	.((((((.(((((((.(((&))).)))))))...)))))).	1837	1858	0.987179	-19.6	1	0.00263451	0.676	1.74506	2.35617	-6.34001	16	21	7	3UTR		0	0
hsa-miR-648	NM_001286107	ATG5	.((((((.(((((((.(((&))).)))))))...)))))).	1782	1803	0.987179	-19.6	1	0.00263451	0.676	2.30486	2.17657	-6.34001	16	21	7	3UTR		0	0
hsa-miR-3605-5p	NM_001286111	ATG5	(.(((((.(((((((((((....&))))..))))))).))))).).	591	613	0.987179	-22.1	1	0.00253494	0.618	0.0801162	0.331684	-7.41489	17	22	7	3UTR		0	0
hsa-let-7a-2-3p	NM_001286106	ATG5	(((((.(((((..((((.....&.))))..)))))))))).	2257	2280	1	-18.2	1	0.00386984	0.588	3.52042	4.08796	-10.4745	14	18	10	3UTR		0	0
hsa-miR-17-3p	NM_001286106	ATG5	((((((((.((((.((..((((&))))..)).)))).)))))))).	2055	2078	1	-20.9	1	0.0234903	0.721	3.34281	3.34165	-5.8508	18	23	8	3UTR		0	0
hsa-miR-21-3p	NM_001286106	ATG5	....((((((.((((((((((&)))))))))).)))))).	1577	1595	1	-20.1	1	0.0497128	0.691	2.77135	2.99177	-12.3713	16	18	10	3UTR		0	0
hsa-miR-23a-3p	NM_001286106	ATG5	......((((((((((((...&)))))))))))).	2021	2034	1	-20.1	0	0.000145081	0.559	1.13084	2.16724	-15.5666	12	13	12	3UTR		0	0
hsa-miR-33a-3p	NM_001286106	ATG5	((((((((((((..........&.)))))))))))).	1409	1452	1	-18.9	1	0.00316494	0.691	1.39917	1.80346	-7.05204	12	14	12	3UTR		0	0
hsa-miR-93-5p	NM_001286106	ATG5	.......(((((((.((((((((&)))))))).))))))).	1056	1073	1	-18.5	0	0.00950361	0.618	0.550276	1.15087	-17.8457	15	17	8	3UTR		0	0
hsa-miR-208a-5p	NM_001286106	ATG5	((((((((((((..((((((..&))))))..)))))))....))))).	1409	1434	1	-19.7	1	0.000842394	0.632	2.13135	2.07262	-6.08354	18	25	7	3UTR		0	0
hsa-miR-129-5p	NM_001286106	ATG5	((((((.(.((((.(((((((&))))))))))).).)))))).	1164	1185	1	-23.8	1	0.000160479	0.5	0.513893	0.700954	-7.39449	18	21	11	3UTR		0	0
hsa-miR-129-1-3p	NM_001286106	ATG5	..((((((((((((........&.))))))).....))))).	1739	1784	1	-20	1	0.00314802	0.544	2.80428	2.51478	-5.9255	12	19	7	3UTR		0	0
hsa-miR-139-3p	NM_001286106	ATG5	..(((((.((((((.((((....&.)))).))))))))))).	1184	1219	1	-23.7	1	0.000274818	0.529	0.621016	0.778416	-8.00609	15	18	11	3UTR		0	0
hsa-miR-147a	NM_001286106	ATG5	......(((((((((((((.&))))))))))))).	1392	1406	1	-17.9	0	0.000844937	0.662	0.883304	1.46815	-15.5666	13	14	13	3UTR		0	0
hsa-miR-204-5p	NM_001286106	ATG5	..((((.((((((((((((((.&))))))))))).))).)))).	1762	1783	1	-27.1	1	0.00296585	0.544	1.86946	2.49496	-6.50069	18	21	11	3UTR		0	0
hsa-miR-204-3p	NM_001286106	ATG5	(((.((((((.((.(((....&))).)))))))).))).	1966	1983	1	-19.4	1	0.0354306	0.647	1.79171	2.1789	-10.6512	14	17	8	3UTR		0	0
hsa-miR-205-3p	NM_001286106	ATG5	(((..((((((((.(((((..&.))))).))))))))..))).	1207	1254	1	-21.1	1	0.181854	0.559	1.42039	0.869673	-11.9455	16	21	8	3UTR		0	0
hsa-miR-211-5p	NM_001286106	ATG5	..((((.(((((((((..(((.&)))..)))))).))).)))).	1762	1783	1	-20.5	1	0.00296585	0.544	1.48383	2.52411	-6.50069	16	21	6	3UTR		0	0
hsa-miR-23b-3p	NM_001286106	ATG5	......((((((((((((((...&.)))))))))))))).	1995	2034	1	-24.5	0	0.000145081	0.559	2.23822	1.64243	-15.5666	14	16	14	3UTR		0	0
hsa-miR-130a-5p	NM_001286106	ATG5	(((((.(((((.((((((((..&.)))))))).)))))...))))).	1752	1784	1	-19.3	1	0.00314802	0.544	3.07458	2.7352	-9.18534	18	24	8	3UTR		0	1
hsa-miR-132-3p	NM_001286106	ATG5	....(((...((((((((((((&)))))))))))).))).	1410	1427	1	-19.9	1	0.00513522	0.618	1.39917	1.80346	-14.1591	15	17	12	3UTR		0	0
hsa-miR-129-2-3p	NM_001286106	ATG5	..((((((((((((........&.))))))).....))))).	1735	1784	1	-20	1	0.00314802	0.544	2.70001	2.49729	-5.9255	12	19	7	3UTR		0	0
hsa-miR-134-5p	NM_001286106	ATG5	...(((((((((.((((.(((.&.)))))))))))))))).	1998	2040	1	-26.1	1	6.21999e-05	0.574	2.81282	1.55497	-7.80367	16	18	16	3UTR		0	0
hsa-miR-206	NM_001286106	ATG5	..(((((..((((((((.((((&))))...))))))))))))).	2924	2945	1	-17.6	1	0.234145	0.691	1.66585	2.19038	-8.32703	17	21	13	3UTR		0	0
hsa-miR-370-3p	NM_001286106	ATG5	(.((((((((((((.((((((.&)))))))))...............))))))))).).	2000	2036	1	-24.6	1	8.6151e-05	0.559	1.74852	2.34918	-5.8367	19	36	9	3UTR		0	0
hsa-miR-328-3p	NM_001286106	ATG5	((((((((.((((((((.(((.&)))...))))))))...))))).))).	1761	1788	1	-24.2	1	0.0249594	0.544	1.30189	2.55093	-4.99396	19	27	8	3UTR		0	0
hsa-miR-337-5p	NM_001286106	ATG5	...((((((((((((((((..&))))))))........)))))))).	1300	1325	1	-18.9	1	0.153361	0.618	1.42747	0.636226	-6.51454	16	25	8	3UTR		0	0
hsa-miR-346	NM_001286106	ATG5	(((((((((.((((((.......&))))))))))))))).	1762	1778	1	-24.4	1	0.0230357	0.544	1.55847	2.54627	-5.18008	15	16	15	3UTR		0	0
hsa-miR-449a	NM_001286106	ATG5	.(((((((...((((..(((((&))))).))))...))))))).	1144	1165	1	-19.1	1	0.00902103	0.5	0.550274	0.795394	-9.15004	16	21	7	3UTR		0	1
hsa-miR-433-5p	NM_001286106	ATG5	(((.((((((((((((.(((((&))))).))))..................)))))))).))).	2241	2282	1	-19.3	1	0.0081868	0.603	2.92777	4.15072	-6.9696	20	41	8	3UTR		0	0
hsa-miR-412-5p	NM_001286106	ATG5	(((.(((((((((((((.(((((&.)))))..)))))))))))))))).	1728	1761	1	-21.2	1	0.00100984	0.559	2.4771	2.61041	-6.9696	21	25	16	3UTR		0	0
hsa-miR-485-5p	NM_001286106	ATG5	((((((((((.((.(.......&.).)).)))))))))).	2008	2043	1	-17.4	1	3.39751e-05	0.588	1.80104	1.98181	-7.85224	13	17	10	3UTR		0	0
hsa-miR-485-5p	NM_001286106	ATG5	(((((((....((((((((...&))))))))..))))))).	2154	2172	1	-17.5	1	0.00324457	0.632	5.37207	4.70289	-11.3749	15	18	8	3UTR		0	0
hsa-miR-493-3p	NM_001286106	ATG5	.....(((((((.((((((((.&)))))))).))))))).	1760	1777	1	-21.3	1	0.0164429	0.544	2.96961	2.54277	-14.9547	15	17	8	3UTR		0	0
hsa-miR-512-3p	NM_001286106	ATG5	((((..(((((((((((((((.&)))))))))))))))......)))).	1258	1284	1	-26.7	1	0.00981435	0.574	1.71609	1.07341	-9.95757	19	26	15	3UTR		0	0
hsa-miR-499a-3p	NM_001286106	ATG5	..(((((((((.(((((.(((.&.))).)))...))..))))))))).	2764	2805	1	-21.8	1	0.000545331	0.588	6.54445	5.26409	-8.3038	17	25	9	3UTR		0	0
hsa-miR-503-5p	NM_001286106	ATG5	..((((((((((..(((((((((&))))...))))))))))))))).	1805	1828	1	-20.7	1	0.0858964	0.647	2.0063	2.24771	-7.10297	19	23	15	3UTR		0	0
hsa-miR-514a-5p	NM_001286106	ATG5	((((.(((((((((((((...((&.))...))))))))))))))))).	1652	1699	1	-20.2	1	0.0211794	0.691	3.71152	2.69788	-8.05661	19	24	17	3UTR		0	0
hsa-miR-532-5p	NM_001286106	ATG5	((((((...((((.(.(((((.&))))).))))))))))).	1751	1769	1	-19	1	0.000693078	0.544	2.33596	2.51361	-9.94117	16	18	11	3UTR		0	0
hsa-miR-570-5p	NM_001286106	ATG5	((((((.(((((((((......&.))))))))))))))).	2043	2084	1	-17.6	1	0.255974	0.676	1.0816	3.29383	-5.48126	15	17	15	3UTR		0	0
hsa-miR-578	NM_001286106	ATG5	..((((((((((((.......&)))))))))))).	1777	1790	1	-16.5	1	0.0443382	0.559	2.49923	2.42148	-5.9255	12	13	12	3UTR		0	0
hsa-miR-584-5p	NM_001286106	ATG5	...((((((((((((((.....&)))))))))))))).	2979	2994	1	-20	1	0.00336689	0.603	0.0411116	0.354299	-6.51454	14	15	14	3UTR		0	0
hsa-miR-608	NM_001286106	ATG5	((((((((((((((((((((((.((&)).)))))).)))))....))))))))))).	1204	1235	1	-29.1	1	0.0352855	0.529	1.05647	0.780538	-3.93757	24	31	11	3UTR		0	0
hsa-miR-611	NM_001286106	ATG5	..(((((((..((((((((((..&)))))).)))).))))))).	1285	1305	1	-25.2	1	6.21975e-06	0.603	1.18309	0.977907	-9.02428	17	20	7	3UTR		0	0
hsa-miR-619-5p	NM_001286106	ATG5	(((((((((((((.........&.)))))))))).))).	2013	2032	1	-20.6	1	0.000126126	0.574	1.65843	2.06928	-5.76291	13	16	10	3UTR		0	0
hsa-miR-622	NM_001286106	ATG5	.(((((.(((((((((.....&)))))))))...))).)).	1257	1276	1	-18.4	1	0.0198197	0.529	0.965292	1.03202	-5.33701	14	19	9	3UTR		0	0
hsa-miR-631	NM_001286106	ATG5	(((((.(((((((.(((....&)))...)))))))))))).	1199	1218	1	-22.1	1	0.000142984	0.544	0.501766	0.729604	-6.69537	15	19	12	3UTR		0	0
hsa-miR-631	NM_001286106	ATG5	(((.((((((((((((.(((.&))).))))..)))..)))))))).	2017	2041	1	-21.2	1	6.67041e-05	0.588	1.19693	2.33168	-6.9696	18	24	8	3UTR		0	0
hsa-miR-663a	NM_001286106	ATG5	((((..(((((((.((((((((&)))))))))))).))).)))).	2019	2041	1	-30.6	1	6.67041e-05	0.588	2.09493	2.0063	-10.8144	19	22	12	3UTR		0	0
hsa-miR-758-5p	NM_001286106	ATG5	((((((((.((((.((.((((.&)))).)).)))))))))).)).	2018	2040	1	-24.4	1	6.21999e-05	0.574	0.926103	2.45414	-5.8508	18	22	10	3UTR		0	0
hsa-miR-550a-3-5p	NM_001286106	ATG5	...((((((.((((((((((&))))))))))..)))))).	1109	1128	1	-19.7	1	0.00379652	0.559	1.00868	0.770988	-7.75705	16	19	10	3UTR		0	0
hsa-miR-550a-3-5p	NM_001286106	ATG5	((((..((((((((((((((&))))))))))))))..)))).	2927	2948	1	-19.7	1	0.238681	0.676	1.14895	2.29004	-9.95757	18	21	14	3UTR		0	0
hsa-miR-767-3p	NM_001286106	ATG5	..(((((.(((((((((.(....&).)))))))))......))))).	1762	1785	1	-18.9	1	0.0158946	0.529	1.55847	2.50662	-7.27064	15	23	9	3UTR		0	0
hsa-miR-1224-5p	NM_001286106	ATG5	(((((((....((((((((&))))))))....))))).)).	1226	1247	1	-20.3	1	0.0372505	0.515	0.826166	0.886651	-11.3749	15	21	8	3UTR		0	0
hsa-miR-769-3p	NM_001286106	ATG5	((((((((((.((((.((((((.&)))))))))).))))))...)))).	2160	2185	1	-24.9	1	0.000408104	0.647	5.64928	4.47952	-6.9954	20	25	10	3UTR		0	0
hsa-miR-378d	NM_001286106	ATG5	..((((((((((((((((((&.))))..)))))))))))))).	1974	2010	1	-23.4	1	1.96316e-06	0.515	1.45584	1.98531	-4.957	18	22	14	3UTR		0	0
hsa-miR-765	NM_001286106	ATG5	(((((((((.((.((((((((&))))))))))..))))))))).	1224	1246	1	-26.8	1	0.0418465	0.5	1.00302	0.997007	-6.46921	19	22	10	3UTR		0	0
hsa-miR-675-5p	NM_001286106	ATG5	((((((((((((((((.......&)))))).)))))))))).	1212	1230	1	-21.1	1	0.0110778	0.529	1.28931	0.89514	-3.93757	16	18	10	3UTR		0	0
hsa-miR-891a-3p	NM_001286106	ATG5	((((((((((((((.(......&).)))))))))))))).	1348	1365	1	-17.6	1	0.014816	0.662	0.374432	1.17634	-4.67302	15	17	14	3UTR		0	0
hsa-miR-892a	NM_001286106	ATG5	.((((((.(((((..(((((.&)))))..)))))..)))))).	2260	2281	1	-19.7	1	0.00654657	0.603	4.48138	4.11551	-7.69925	16	21	6	3UTR		0	0
hsa-miR-892a	NM_001286106	ATG5	..(((((((((.(((((.(..&).)))))...))))))))).	1768	1788	1	-18.1	1	0.0249594	0.544	2.31522	2.36084	-8.3038	15	20	9	3UTR		0	0
hsa-miR-885-3p	NM_001286106	ATG5	.(((((((((((((........&))))))))))))).	1151	1165	1	-22.2	1	0.00902103	0.5	0.687404	0.853756	-4.76182	13	14	13	3UTR		0	0
hsa-miR-887-5p	NM_001286106	ATG5	(((((((((((((((......&.)))))))....)))))))).	1375	1410	1	-19.9	1	0.000661029	0.662	1.52874	1.06704	-4.17062	15	21	8	3UTR		0	0
hsa-miR-938	NM_001286106	ATG5	..((((..((((((((((....&)))))))))))))).	2706	2721	1	-17.2	1	0.000589775	0.618	4.31654	5.66023	-8.81432	14	15	14	3UTR		0	0
hsa-miR-1225-5p	NM_001286106	ATG5	(((((..(((((((((......&.)))))))))..))))).	1185	1221	1	-24.9	1	0.000640571	0.5	0.606867	0.766744	-7.38222	14	18	9	3UTR		0	0
hsa-miR-1226-3p	NM_001286106	ATG5	...((.((((((((((((((..&.))).)))))))))))...)).	1766	1789	1	-23.2	1	0.0258632	0.544	1.65798	2.47513	-8.4155	16	22	11	3UTR		0	0
hsa-miR-1233-5p	NM_001286106	ATG5	....((..(((((((.((.(((&))).)))))))))..)).	2018	2036	1	-25.1	0	8.6151e-05	0.559	0.612144	2.08094	-13.6369	14	18	9	3UTR		0	0
hsa-miR-1202	NM_001286106	ATG5	((..(((((((((((((((((&))))))))))))..............)))))..)).	1237	1273	1	-28	1	0.0192212	0.515	0.859712	1.0628	-8.52714	19	36	12	3UTR		0	0
hsa-miR-1202	NM_001286106	ATG5	.(((((((((((((((((((.&.)))))))))))))...)))))).	1998	2033	1	-23.4	1	0.000130086	0.559	2.18187	1.93166	-3.79332	19	24	13	3UTR		0	0
hsa-miR-1207-5p	NM_001286106	ATG5	(((((((((((..((.(((((&))))).))..))))).)))))).	1229	1252	1	-30.2	1	0.116739	0.544	0.479534	1.05431	-8.80656	18	23	6	3UTR		0	0
hsa-miR-1208	NM_001286106	ATG5	(((.(((((((((.(((...&))).)))))))))))).	2662	2679	1	-18.3	1	0.00242225	0.618	5.67906	4.83609	-7.82644	15	17	12	3UTR		0	0
hsa-miR-1293	NM_001286106	ATG5	(.((((((((((..........&)))))))))).).	1284	1297	1	-19.1	1	0.00466538	0.588	1.1445	1.00762	-8.21572	11	13	10	3UTR		0	0
hsa-miR-1294	NM_001286106	ATG5	((((((((((((((((((((((&))))))...))))))))).)))).))).	2840	2868	1	-20.5	1	0.000322028	0.603	5.95163	4.77536	-3.93757	22	28	9	3UTR		0	0
hsa-miR-1303	NM_001286106	ATG5	....((((((((((((((((((&))))))..))))..)))))))).	1778	1801	1	-20	1	0.00268658	0.544	2.08009	2.30253	-9.54656	18	23	8	3UTR		0	0
hsa-miR-1248	NM_001286106	ATG5	.(((((((((((..((.(((((((((.&))))))))).))..))))))))...))).	1760	1789	1	-21.7	1	0.0258632	0.544	2.45147	2.48446	-5.9393	22	29	9	3UTR		0	0
hsa-miR-1249-5p	NM_001286106	ATG5	.(((((((((((((.((((.((((&)))).)))).))))..................))))))))).	1203	1245	1	-26.9	1	0.0437336	0.515	1.1445	0.912117	-4.52877	21	42	9	3UTR		0	0
hsa-miR-1253	NM_001286106	ATG5	.(.(((((((((((((((...&.))))))))))).)))).).	1190	1226	1	-20.9	1	0.00251795	0.5	0.847389	0.707321	-5.35086	16	20	11	3UTR		0	0
hsa-miR-1266-5p	NM_001286106	ATG5	((((((((((((((.....((((&))))....)))))..))))).)))).	2988	3014	1	-23	1	0.0307874	0.559	0.138172	0.204606	-4.90607	18	26	5	3UTR		0	0
hsa-miR-1266-3p	NM_001286106	ATG5	((((((((((((((.(((.((.&)).)))..))))))))......)))))).	1754	1783	1	-21.2	1	0.00296585	0.544	1.90367	2.44597	-4.67302	19	29	8	3UTR		0	0
hsa-miR-1268a	NM_001286106	ATG5	..((((((((((((((((&)))))))))))))............))).	1239	1268	1	-21.7	1	0.0538974	0.515	0.62607	1.06916	-4.957	16	29	13	3UTR		0	0
hsa-miR-1270	NM_001286106	ATG5	((((.(((.(((((((((((((.&))))))))).....))))))))))).	2960	2986	1	-19.9	1	0.00890828	0.588	-0.16475	1.20354	-9.113	20	26	11	3UTR		0	0
hsa-miR-1272	NM_001286106	ATG5	..((((((((((((............&.)))))))))))).	1192	1258	1	-19.3	1	0.135844	0.529	1.06669	0.742338	-5.9255	12	14	12	3UTR		0	0
hsa-miR-1275	NM_001286106	ATG5	(((((((((((......&.))))))))))).	1200	1247	1	-19.4	1	0.0372505	0.515	0.503971	0.737032	-10.3988	11	13	11	3UTR		0	0
hsa-miR-1288-3p	NM_001286106	ATG5	(((.(((((..(((((((((.&))))))))).....................)))))))).	1998	2037	1	-24.7	1	5.45554e-05	0.559	2.14936	1.6506	-11.0369	17	39	9	3UTR		0	0
hsa-miR-664a-3p	NM_001286106	ATG5	((((((.....((((((((....&))).))))))))))).	1762	1778	1	-17	1	0.0230357	0.544	2.13899	2.52178	-12.9186	14	16	11	3UTR		0	0
hsa-miR-1307-3p	NM_001286106	ATG5	.(((((((((((((((((((..&))))))).))))))..)).)))).	1747	1771	1	-20.6	1	0.00119299	0.544	2.77541	2.71188	-3.79332	19	24	7	3UTR		0	0
hsa-miR-1197	NM_001286106	ATG5	...(((.(((((((.((((..&)))))))))))))).	1407	1422	1	-15.2	1	0.00716775	0.618	1.1445	1.75147	-8.79368	14	15	14	3UTR		0	0
hsa-miR-320d	NM_001286106	ATG5	....((((((((((((((.&)))))))))).)))).	2062	2078	1	-15.8	1	0.0234903	0.721	4.0962	3.41862	-9.54656	14	16	10	3UTR		0	0
hsa-miR-1910-5p	NM_001286106	ATG5	..((((((((((((.((((((&)))))).....)))))))))))).	1768	1792	1	-26.3	1	0.0280437	0.559	2.14158	2.3725	-5.69245	18	24	12	3UTR		0	0
hsa-miR-1913	NM_001286106	ATG5	..(((((..((((((.((((((&))))).).))))))....))))).	1761	1785	1	-26.2	1	0.0158946	0.529	2.57143	2.52994	-8.56007	17	24	6	3UTR		0	0
hsa-miR-1914-5p	NM_001286106	ATG5	.(((((((((...(((((((((&)).))))))).....))))))))).	1764	1789	1	-26.9	1	0.0258632	0.544	1.40919	2.53811	-11.254	18	25	9	3UTR		0	0
hsa-miR-2116-3p	NM_001286106	ATG5	(((((((((((((..((..((&))..))..))))))))))).)).	1752	1775	1	-24.9	1	0.00452136	0.559	2.32485	2.56143	-5.52986	17	23	11	3UTR		0	0
hsa-miR-548q	NM_001286106	ATG5	((((((((((.((((((((.((&.))))))).))).)))))))))).	2920	2959	1	-22.1	1	0.12688	0.647	1.51335	2.06269	-6.76235	20	24	10	3UTR		0	0
hsa-miR-2278	NM_001286106	ATG5	((((.((((.((.(((((((..&))))))))).)))).)))).	1199	1219	1	-22.9	1	0.000274818	0.529	1.05961	0.781599	-10.5882	17	20	9	3UTR		0	0
hsa-miR-711	NM_001286106	ATG5	(((((((((.((((((......&)))))).))).)))))).	2010	2028	1	-21	1	0.0625486	0.588	1.8197	2.05062	-5.18008	15	18	6	3UTR		0	0
hsa-miR-2861	NM_001286106	ATG5	.((((((((((.(((....&))).)))))))))).	2848	2863	1	-25.2	1	0.000964954	0.574	6.58173	4.79061	-7.37318	13	15	10	3UTR		0	0
hsa-miR-3127-5p	NM_001286106	ATG5	.....((((((.((((((((...&))))))))...)))))).	1966	1984	1	-22.3	1	0.027691	0.647	2.68972	2.14042	-17.0124	14	18	8	3UTR		0	0
hsa-miR-3131	NM_001286106	ATG5	((((((((((((...((((((..&.)).))))....)))))))))).)).	2002	2046	1	-25.5	1	0.0155258	0.588	1.73071	2.09494	-6.81899	18	26	10	3UTR		0	0
hsa-miR-3131	NM_001286106	ATG5	(((((..(((.((.((((((((.&)))))))).)).))).))))).	2856	2878	1	-24.9	1	0.000798176	0.588	5.9773	4.96667	-11.0638	18	22	8	3UTR		0	0
hsa-miR-3132	NM_001286106	ATG5	..(((((.(.(((((..((((((.&))))))..))))).).))))).	1229	1251	1	-23.4	1	0.0405274	0.544	0.776647	0.841022	-8.74619	17	22	6	3UTR		0	0
hsa-miR-3132	NM_001286106	ATG5	(((((((......((((((.((((&)))).))))))......))))))).	2213	2238	1	-20.3	1	0.00217751	0.603	3.6754	3.3025	-16.0108	17	25	7	3UTR		0	0
hsa-miR-3138	NM_001286106	ATG5	((((((((((.((.(((.......&))).)).)))))))))).	2222	2240	1	-23.8	1	0.00806016	0.618	2.99809	3.39256	-7.61919	15	18	10	3UTR		0	0
hsa-miR-3140-3p	NM_001286106	ATG5	(((((((((((...((((((((&))))))))))))))))))).	1788	1808	1	-20.7	1	0.00111141	0.618	2.04192	2.13459	-9.43035	19	20	19	3UTR		0	0
hsa-miR-3150a-3p	NM_001286106	ATG5	..(((((((((((((((((...&))))))))))))))))).	2711	2729	1	-23.2	1	3.52275e-07	0.588	5.58428	5.36339	-4.957	17	18	17	3UTR		0	0
hsa-miR-3153	NM_001286106	ATG5	(((((((((.((.(((((.....&)).)))))))))))).)).	1226	1245	1	-19.7	1	0.0437336	0.515	1.07659	0.97154	-6.46921	16	19	12	3UTR		0	0
hsa-miR-3074-3p	NM_001286106	ATG5	...(((((((((((..((....&)).))))))))))).	1201	1216	1	-19.6	1	7.3332e-05	0.544	0.673751	0.694587	-7.48304	13	15	11	3UTR		0	0
hsa-miR-3155a	NM_001286106	ATG5	.((((((.((((((((((((.&))))..)))))))))))))).	1891	1912	1	-22.3	1	0.105801	0.676	2.23155	2.41798	-6.10696	18	21	14	3UTR		0	0
hsa-miR-3157-5p	NM_001286106	ATG5	(((((..(((((((((((((..&)))))))).........)))))))))).	2147	2175	1	-20.3	1	0.00210386	0.632	5.58306	4.40318	-7.38222	18	28	10	3UTR		0	0
hsa-miR-3160-3p	NM_001286106	ATG5	((((.(((((((....((((((&.))))))))))))))))).	1200	1224	1	-18.8	1	0.000237669	0.5	0.901961	0.672304	-11.1711	17	19	17	3UTR		0	0
hsa-miR-3162-3p	NM_001286106	ATG5	..((((.((((((((((((((&.)))...))))))))....)))..)))).	1751	1789	1	-22.4	1	0.0258632	0.544	2.58476	2.7282	-6.50069	18	29	8	3UTR		0	0
hsa-miR-3170	NM_001286106	ATG5	...((.(((((((((((.....&))))))))))).)).	1793	1808	1	-19.3	1	0.00111141	0.618	2.15219	2.1101	-8.4155	13	15	11	3UTR		0	0
hsa-miR-3173-5p	NM_001286106	ATG5	(((((((..(((((.((((...&)))).)))))))))))).	1767	1785	1	-19	1	0.0158946	0.529	1.89167	2.41565	-8.04305	16	18	12	3UTR		0	0
hsa-miR-3176	NM_001286106	ATG5	((((((((((((((((...&)))))))).))..)))))).	2019	2039	1	-22.8	1	6.06304e-05	0.574	1.27366	2.43198	-3.93757	16	20	8	3UTR		0	0
hsa-miR-3184-5p	NM_001286106	ATG5	(.(((.(((((..(((((((((..&))))))))).)))))..))).).	1123	1146	1	-23.8	1	5.25931e-05	0.471	0.550275	0.727482	-11.6381	18	23	9	3UTR		0	0
hsa-miR-3192-5p	NM_001286106	ATG5	((((...(((((((((((((((.&))))))))))))).))...)))).	1155	1179	1	-25.8	1	2.60444e-05	0.515	0.613942	0.812372	-11.5013	19	24	13	3UTR		0	0
hsa-miR-3192-5p	NM_001286106	ATG5	(((((((((((((.((((((((.&)))))))).)).....)))))).....................))))).	1241	1290	1	-23.4	1	0.0389142	0.618	0.902894	1.05112	-4.79441	21	49	8	3UTR		0	0
hsa-miR-514b-5p	NM_001286106	ATG5	...((((((((.(((.((((..&)))).))).)))))))).	2053	2071	1	-20.6	1	0.000939257	0.662	5.24378	3.26701	-10.0944	15	18	8	3UTR		0	0
hsa-miR-4297	NM_001286106	ATG5	((((((((((((((..&.)))))))))....................))))).	1146	1205	1	-20.1	1	0.000159328	0.544	0.672616	0.882406	-4.90607	14	36	9	3UTR		0	0
hsa-miR-378c	NM_001286106	ATG5	..(((((((((((((((((((((((&)))))).)))..................)))))))))))))).	1967	2010	1	-28.2	1	1.96316e-06	0.515	2.03829	1.57946	-4.957	23	43	14	3UTR		0	0
hsa-miR-378c	NM_001286106	ATG5	.((((.((((.((.(((..(((((.&)))))..))))).)))))))).	1152	1174	1	-24.8	1	0.000443383	0.5	0.872857	0.792211	-9.3759	18	22	8	3UTR		0	0
hsa-miR-4298	NM_001286106	ATG5	...((.(((..(((((((((((&)))))).))))).))))).	1232	1251	1	-23.6	1	0.0405274	0.544	1.05254	0.953501	-12.4828	16	19	6	3UTR		0	0
hsa-miR-4302	NM_001286106	ATG5	((.((.((((((((((((&))))))).....))))).)).)).	1155	1179	1	-21.2	1	2.60444e-05	0.515	0.575242	0.804944	-7.39607	16	24	7	3UTR		0	0
hsa-miR-4312	NM_001286106	ATG5	.((((((((((...(((((&))))).))).))))))).	1766	1784	1	-21.1	1	0.00314802	0.544	1.70265	2.48446	-9.2861	15	18	7	3UTR		0	0
hsa-miR-4316	NM_001286106	ATG5	(((((((((((((.(..&).))))))))))))).	1206	1222	1	-19.7	1	0.000536553	0.5	0.883303	0.796455	-5.02746	14	16	13	3UTR		0	0
hsa-miR-4317	NM_001286106	ATG5	...((((((((((.(..&.).)))))))))).	1996	2034	1	-19.3	1	0.000145081	0.559	2.29553	1.58179	-7.60443	11	14	10	3UTR		0	0
hsa-miR-4322	NM_001286106	ATG5	.((((((((..((((.(((((&))))).))..))..)))))))).	2979	3002	1	-23.1	1	0.0199954	0.603	0.754252	0.18882	-8.09365	17	23	8	3UTR		0	0
hsa-miR-4323	NM_001286106	ATG5	((((((....((((....&))))....)))))).	1199	1214	1	-17.5	1	0.00103532	0.544	0.635165	0.689282	-11.0623	10	15	6	3UTR		0	0
hsa-miR-4257	NM_001286106	ATG5	((((((((..((......&.))..)))))))).	2153	2174	1	-19.7	1	0.00230555	0.632	6.48	4.41575	-9.35094	10	14	8	3UTR		0	0
hsa-miR-4327	NM_001286106	ATG5	((((((((..((.((....&)).))..)))))))).	1156	1172	1	-20.3	1	0.0028458	0.515	0.582108	0.737032	-7.75865	12	16	8	3UTR		0	0
hsa-miR-4265	NM_001286106	ATG5	.((((((((..((((((((&)))))...)))..)))))))).	2980	3002	1	-22	1	0.0199954	0.603	-0.0821944	0.358631	-7.86061	16	22	8	3UTR		0	0
hsa-miR-3622a-3p	NM_001286106	ATG5	...((((.(((((((((((.((&)).))))))))).))...)))).	1759	1782	1	-22.4	1	0.00311715	0.544	1.90056	2.53227	-8.82818	17	23	9	3UTR		0	0
hsa-miR-3622b-3p	NM_001286106	ATG5	...((((.(((((((((((..&))))))))..........))).)))).	1762	1789	1	-22.3	1	0.0258632	0.544	1.86502	2.42381	-8.82818	15	27	8	3UTR		0	0
hsa-miR-3649	NM_001286106	ATG5	(((((((..((((......&.))))..))))))).	1994	2029	1	-18.9	1	0.00153194	0.588	2.53144	1.58645	-9.13294	11	15	7	3UTR		0	0
hsa-miR-3652	NM_001286106	ATG5	.(((((((((.((((((.&)))).))...))))))..))).	1229	1251	1	-20.7	1	0.0405274	0.544	0.581144	1.05325	-6.6181	15	22	6	3UTR		0	0
hsa-miR-3678-3p	NM_001286106	ATG5	.((((((((..(..(((.((((&)))).)))..)..)))))))).	1205	1227	1	-21	1	0.00367864	0.515	1.40978	0.88559	-10.0066	16	22	8	3UTR		0	0
hsa-miR-3682-3p	NM_001286106	ATG5	(((((((...((((((((...&.))))))))...))))))).	1210	1258	1	-21	1	0.135844	0.529	0.985334	0.853756	-8.55011	15	20	8	3UTR		0	0
hsa-miR-3912-3p	NM_001286106	ATG5	(((((..(((((((((((.((&)))))))))))))..))))).	2229	2250	1	-15.8	1	0.00679884	0.574	3.11315	3.32025	-7.38222	18	21	13	3UTR		0	0
hsa-miR-3918	NM_001286106	ATG5	.(((((((((((.((((((..&.)))))))))))).))))).	1983	2030	1	-24.7	1	0.000256091	0.574	1.84614	1.87335	-5.08246	17	20	12	3UTR		0	0
hsa-miR-3921	NM_001286106	ATG5	..((((((..((.((((((((((&.)))))))))))).........)))))).	1762	1804	1	-20.1	1	0.0082763	0.588	1.96898	2.51478	-8.54503	18	29	12	3UTR		0	0
hsa-miR-3922-5p	NM_001286106	ATG5	...(((((((((((....((((.&.))))..))))))))))).	1264	1338	1	-25.3	1	0.011182	0.632	1.15222	0.965174	-7.48304	15	19	11	3UTR		0	0
hsa-miR-3929	NM_001286106	ATG5	((((.((((((((((((((((((&.)).)))))).)))).)))))))))).	1182	1234	1	-25	1	0.0476453	0.515	0.889833	0.775233	-8.05661	22	27	10	3UTR		0	0
hsa-miR-3929	NM_001286106	ATG5	(((((((.(((.((..((((((.&)))))).)).)))..))))))).	2019	2042	1	-23.5	1	5.51014e-05	0.574	1.37187	2.6384	-10.5665	18	23	7	3UTR		0	0
hsa-miR-3935	NM_001286106	ATG5	((((((...(((.(((((((..&))))))))))..)))))).	1208	1227	1	-19.6	1	0.00367864	0.515	0.817071	0.658509	-10.1404	16	19	10	3UTR		0	0
hsa-miR-378e	NM_001286106	ATG5	..(((((((((((((((((&.)).))))))))))))))).	1975	2010	1	-23.8	1	1.96316e-06	0.515	1.26302	2.07044	-4.957	17	20	15	3UTR		0	0
hsa-miR-4421	NM_001286106	ATG5	.((((((((.(...((.(((..&))).)).....))))))))).	1158	1179	1	-20.8	1	2.60444e-05	0.515	0.730666	0.789027	-10.5286	14	21	9	3UTR		0	0
hsa-miR-4422	NM_001286106	ATG5	.....(((((((((((((((.&)))))))))))..)))).	1395	1413	1	-21.4	1	0.00717408	0.632	1.12952	1.67082	-13.6656	15	18	11	3UTR		0	0
hsa-miR-4423-5p	NM_001286106	ATG5	...((((((.....((((((((&)))))))).......)))))).	1763	1785	1	-20.4	1	0.0158946	0.529	2.02496	2.53577	-16.0746	14	22	8	3UTR		0	0
hsa-miR-378g	NM_001286106	ATG5	..(((((((((((((((...&.))))))))))))))).	1973	2010	1	-22.6	1	1.96316e-06	0.515	1.7575	2.07861	-4.957	15	17	15	3UTR		0	0
hsa-miR-4430	NM_001286106	ATG5	.((((((((.((((((((&))))))))..)))))..))).	1230	1251	1	-23.3	1	0.0405274	0.544	0.889833	0.866489	-5.03583	16	21	8	3UTR		0	0
hsa-miR-4430	NM_001286106	ATG5	.(((((.(((.(((((((&)))))))))).)).))).	1154	1172	1	-20.5	1	0.0028458	0.515	0.78069	0.821922	-8.16179	15	18	10	3UTR		0	0
hsa-miR-3135b	NM_001286106	ATG5	((((((((.(((.((((.((((&)))).)))).))))))))..))).	1227	1251	1	-27.6	1	0.0405274	0.544	0.567253	1.03733	-6.28309	19	24	8	3UTR		0	0
hsa-miR-548ai	NM_001286106	ATG5	((((((.(((((((((......&.))))))))))))))).	2043	2084	1	-17.6	1	0.255974	0.676	1.0816	3.29383	-5.48126	15	17	15	3UTR		0	0
hsa-miR-4468	NM_001286106	ATG5	.((((((((((.(((.((&)).))).)))))))))).	1101	1119	1	-17.8	1	0.048639	0.559	1.03415	0.741277	-7.37318	15	18	10	3UTR		0	0
hsa-miR-4470	NM_001286106	ATG5	(((((...((((((((.(((.&))).)))....)))))))))).	1230	1252	1	-19.2	1	0.116739	0.544	0.918131	1.02884	-9.69585	16	22	10	3UTR		0	0
hsa-miR-4474-3p	NM_001286106	ATG5	...(((((((((..((((((..&))))))..)......)))))))).	2164	2188	1	-21.1	1	0.00332478	0.662	4.66844	4.54161	-8.66051	15	24	8	3UTR		0	0
hsa-miR-3155b	NM_001286106	ATG5	.((((((.((((((((..&)))))))))))))).	1897	1912	1	-20.8	1	0.105801	0.676	2.39816	2.55677	-6.10696	14	15	14	3UTR		0	0
hsa-miR-4484	NM_001286106	ATG5	..((((.(((((((.(((((&))))).))))))))))).	2715	2733	1	-24.4	1	9.58345e-06	0.603	5.29377	5.28064	-7.23614	16	18	11	3UTR		0	0
hsa-miR-4489	NM_001286106	ATG5	((((((((((((...((((((&)))))))))))))))))).	1985	2004	1	-19.5	1	3.55942e-06	0.529	1.71396	1.84769	-6.81899	18	19	18	3UTR		0	0
hsa-miR-4494	NM_001286106	ATG5	..((((..((((((.((((.((&.)))))))))))))))).	2017	2041	1	-22.4	1	6.67041e-05	0.588	0.84317	2.13109	-9.54977	16	18	16	3UTR		0	0
hsa-miR-4496	NM_001286106	ATG5	........((((((.(((((((&))))))))))))).	1107	1121	1	-16.8	0	0.039736	0.544	0.986851	0.749766	-20.1593	13	14	13	3UTR		0	1
hsa-miR-4501	NM_001286106	ATG5	...((((((((.((((((((.&)))))))).)))...))))).	1088	1109	1	-18.3	1	0.00566397	0.574	1.16573	0.755072	-9.86134	16	21	8	3UTR		0	0
hsa-miR-4502	NM_001286106	ATG5	(((.((((((.((((((.....&.)))))).))))))))).	2941	2967	1	-20	1	0.0186981	0.647	1.5688	1.35266	-9.79437	15	18	9	3UTR		0	0
hsa-miR-4510	NM_001286106	ATG5	(((((((((((((...((((..&.))))))))))))))))).	2916	2942	1	-20	1	0.253543	0.706	1.1849	2.44012	-5.76291	17	19	17	3UTR		0	0
hsa-miR-4513	NM_001286106	ATG5	((((((.(.(((((.((.((((&)))).))))))).).)))))).	2019	2041	1	-21.3	1	6.67041e-05	0.588	1.44962	2.54394	-7.2731	18	22	7	3UTR		0	0
hsa-miR-4517	NM_001286106	ATG5	..............(((((((((((&))))))))))).	1260	1272	1	-19.1	0	0.0208826	0.515	1.68471	1.09887	-30.0403	11	12	11	3UTR		0	1
hsa-miR-4521	NM_001286106	ATG5	..((((..((((((((((((..&)))))))))))).)))).	1779	1797	1	-21.3	1	0.00159884	0.559	2.14158	2.3725	-8.81432	16	18	12	3UTR		0	0
hsa-miR-4533	NM_001286106	ATG5	(.(((((((((((((((..(((&.)))..)))))))))..)))))).).	1996	2046	1	-22.1	1	0.0155258	0.588	2.32681	1.70424	-5.10125	19	26	9	3UTR		0	1
hsa-miR-4533	NM_001286106	ATG5	((((((((((((.(((((.((.&))...)))))...))))...)))))))).	1951	1980	1	-20.5	1	0.02634	0.618	2.75891	2.18357	-5.22671	19	29	8	3UTR		0	1
hsa-miR-4534	NM_001286106	ATG5	((.((((((((((....&.))))))))))...)).	1228	1251	1	-18.1	1	0.0405274	0.544	1.07659	0.878161	-7.32045	12	17	10	3UTR		0	0
hsa-miR-378i	NM_001286106	ATG5	((((......(((((((((((&))))))))))).....)))).	1698	1719	1	-20.4	1	0.0074487	0.676	3.14455	2.98711	-16.1138	15	21	11	3UTR		0	0
hsa-miR-4536-3p	NM_001286106	ATG5	..((((.((((((((((.(((&.))).))))))))))..)))).	1735	1786	1	-19.5	1	0.0172174	0.529	2.34218	2.59175	-6.50069	17	22	10	3UTR		0	0
hsa-miR-4537	NM_001286106	ATG5	..((((.((((.((((((....&)))))))))))))).	2218	2233	1	-19	1	0.000156414	0.618	5.48587	3.64307	-9.84749	14	15	14	3UTR		0	0
hsa-miR-3960	NM_001286106	ATG5	(((((.((.(((((((((((&))))))))).)).)).))))).	1229	1251	1	-29.9	1	0.0405274	0.544	1.13743	0.873917	-6.89492	18	22	9	3UTR		0	0
hsa-miR-3960	NM_001286106	ATG5	.(((((((((((((((((..&)))).))........))))))))))).	1140	1167	1	-25.5	1	0.00737707	0.485	0.48171	0.826166	-3.79332	17	27	11	3UTR		0	0
hsa-miR-4632-5p	NM_001286106	ATG5	.((((((..((((((.((((...&.)))).))))))..)))))).	2979	3009	1	-26.3	1	0.0062374	0.588	-0.0451175	0.328023	-7.3964	16	21	6	3UTR		0	0
hsa-miR-4638-5p	NM_001286106	ATG5	(((.((((((.(.((((....&.)))).).))))))))).	2016	2039	1	-21.9	1	6.06304e-05	0.574	0.84317	2.13109	-11.0835	14	18	9	3UTR		0	0
hsa-miR-4645-3p	NM_001286106	ATG5	((((((((((((((((((....&.))))).))))))))).)))).	1748	1800	1	-21	1	0.00233776	0.544	2.87865	2.68155	-3.93757	18	22	9	3UTR		0	0
hsa-miR-4651	NM_001286106	ATG5	(((((((..(..(((((((.&)))))))..)..))))))).	1140	1160	1	-22.2	1	0.0197706	0.485	0.113699	0.72536	-13.4792	15	20	7	3UTR		0	0
hsa-miR-4655-5p	NM_001286106	ATG5	....(((((.((((((((....&)))))))).))))).	1229	1244	1	-23.5	1	0.0433546	0.5	0.677609	0.870734	-10.7891	13	15	8	3UTR		0	0
hsa-miR-4657	NM_001286106	ATG5	..(((((.(((..(((((((((.&))))))))).))).))))).	1794	1814	1	-19.6	1	0.00603434	0.632	1.69323	2.06345	-11.9066	17	20	9	3UTR		0	0
hsa-miR-4663	NM_001286106	ATG5	.((((.((((((.((((..(((((&))))).)))).))).))))))).	2016	2039	1	-25	1	6.06304e-05	0.574	0.518844	2.26287	-6.98341	19	23	7	3UTR		0	0
hsa-miR-4667-5p	NM_001286106	ATG5	...(((((((((.(((.((...&)).)))))))))))).	1226	1242	1	-19.2	1	0.0765861	0.515	1.4086	0.906812	-7.80367	14	16	12	3UTR		0	0
hsa-miR-4667-5p	NM_001286106	ATG5	.(((((((.((.(..(((((..&)))))..).)).))))))).	2011	2031	1	-18.4	1	0.000150188	0.559	0.958683	2.10893	-9.78881	15	20	7	3UTR		0	0
hsa-miR-4675	NM_001286106	ATG5	..((((((.(..(((((.(((.&))))))))..).)))))).	2017	2036	1	-23.4	1	8.6151e-05	0.559	0.812069	2.33751	-12.185	15	19	8	3UTR		0	0
hsa-miR-4684-3p	NM_001286106	ATG5	...((((((((((((((.....&.)))))))))))))).	2618	2649	1	-23.2	1	3.2125e-05	0.662	4.54491	5.29767	-6.51454	14	16	14	3UTR		0	0
hsa-miR-4687-3p	NM_001286106	ATG5	((((.(.(((((((((((((.&))))))).))))))).)))).	1231	1252	1	-25.4	1	0.116739	0.544	0.926216	0.919545	-9.6003	18	21	7	3UTR		0	0
hsa-miR-4688	NM_001286106	ATG5	(((((((.((((.(((((((((&))))))))).........)))).))))))).	1999	2030	1	-27.7	1	0.000256091	0.574	2.29449	1.59112	-7.54034	20	31	9	3UTR		0	0
hsa-miR-4689	NM_001286106	ATG5	((.(((((((.(((((((((((&)))))))....))))))))))).)).	2021	2047	1	-24.5	1	0.0136731	0.574	1.20393	2.30486	-8.31989	20	26	11	3UTR		0	0
hsa-miR-4690-3p	NM_001286106	ATG5	.((((((((.....(((((((&))))...)))..)))))))).	1193	1214	1	-22.2	1	0.00103532	0.544	0.444163	0.692465	-13.3534	15	21	8	3UTR		0	0
hsa-miR-4692	NM_001286106	ATG5	...(((((((.(((...((((.&))))....))).))))))).	1231	1251	1	-21.4	1	0.0405274	0.544	0.465385	1.04794	-10.3078	14	20	7	3UTR		0	0
hsa-miR-4698	NM_001286106	ATG5	(((((((((((.(((((((((((&))))).))))))..))..))))))))).	2715	2743	1	-20	1	0.00149569	0.588	5.46015	5.35419	-7.28438	22	28	9	3UTR		0	0
hsa-miR-4700-5p	NM_001286106	ATG5	.((((((((((((.(((((...&))))))).))))....)))))).	1243	1266	1	-19.3	1	0.081397	0.5	0.41545	1.01398	-4.65016	17	23	7	3UTR		0	0
hsa-miR-4707-3p	NM_001286106	ATG5	.(((((((((((((((......&))))).)))))).......)))).	1760	1784	1	-24.8	1	0.00314802	0.544	2.12637	2.45297	-3.79332	15	24	6	3UTR		0	0
hsa-miR-4709-3p	NM_001286106	ATG5	(((((((((((((((..(((((.&)))))))))))))))))))).	2070	2091	1	-22.9	1	0.340377	0.647	4.04644	3.44544	-4.17062	20	21	20	3UTR		0	0
hsa-miR-4726-5p	NM_001286106	ATG5	(((((((.(((((((((((((.(&.).)))))))))........)).)).))).)))).	1966	2029	1	-29.5	1	0.00153194	0.588	1.74506	1.98997	-6.25121	21	35	9	3UTR		0	0
hsa-miR-4726-5p	NM_001286106	ATG5	.(((((((((((((((..(((((&)))))..))).)).........................)))))))))).	1289	1338	1	-26.8	1	0.011182	0.632	0.995429	0.832533	-3.79332	20	49	10	3UTR		0	0
hsa-miR-4727-5p	NM_001286106	ATG5	..(((((((...(((((((((&)))))))))...))))))).	2014	2034	1	-27.2	1	0.000145081	0.559	1.81763	1.96548	-12.3711	16	20	9	3UTR		0	0
hsa-miR-4728-5p	NM_001286106	ATG5	(.((((((((((((((((((((.&))))))))).))))....))...))))).).	2143	2174	1	-25.1	1	0.00230555	0.632	5.74694	4.38263	-5.10125	21	31	9	3UTR		0	0
hsa-miR-4728-5p	NM_001286106	ATG5	.(((((((.(((((..(((((..&)))))....))))).))))))).	1220	1243	1	-22	1	0.101324	0.5	1.30216	0.964112	-5.81821	17	23	7	3UTR		0	0
hsa-miR-4731-5p	NM_001286106	ATG5	((((((((((((((((((....&.)))).)))))))))))))).	1968	2033	1	-28.4	1	0.000130086	0.559	1.65667	1.95265	-3.93757	18	21	14	3UTR		0	0
hsa-miR-4732-5p	NM_001286106	ATG5	....(.((((((((..((((((.&)))))))))).))))).	1234	1251	1	-19.4	1	0.0405274	0.544	0.455953	1.03415	-12.416	15	17	10	3UTR		0	0
hsa-miR-4733-5p	NM_001286106	ATG5	.(((((.((((((((((((((.&)))))..)))..))))))))))).	1749	1773	1	-21.7	1	0.00249956	0.544	3.08235	2.7247	-5.33701	19	24	11	3UTR		0	0
hsa-miR-4737	NM_001286106	ATG5	((((.(((((((((((((((&))))))...............)))))))))..)))).	1898	1935	1	-20	1	0.0623182	0.676	2.10582	2.6594	-8.05661	19	37	9	3UTR		0	0
hsa-miR-4742-3p	NM_001286106	ATG5	(((((((((((((.((((.....&.)))).)))).))))))))).	1733	1782	1	-21	1	0.00311715	0.544	2.55143	2.4623	-4.79441	17	21	9	3UTR		0	0
hsa-miR-4748	NM_001286106	ATG5	(((((((((((((((...((.&.))..))))))..........))))))))).	1223	1264	1	-20.9	1	0.0760342	0.515	0.743824	0.955623	-4.17062	17	31	9	3UTR		0	0
hsa-miR-4749-5p	NM_001286106	ATG5	((((((((((((((.((((...&)).)).)))))..............))))))).)).	1997	2033	1	-23.2	1	0.000130086	0.559	1.90271	2.14158	-4.67302	18	36	7	3UTR		0	0
hsa-miR-4750-5p	NM_001286106	ATG5	...(((((((((((((.(((((&)))))...))))))))))))).	1217	1239	1	-22.9	1	0.0307041	0.485	0.811473	0.893017	-6.51454	18	22	13	3UTR		0	0
hsa-miR-4753-5p	NM_001286106	ATG5	..((((((((((..........&.)))))))))).	1292	1338	1	-18.9	1	0.011182	0.632	0.575742	0.7625	-8.07147	10	12	10	3UTR		0	0
hsa-miR-371b-5p	NM_001286106	ATG5	..(((((((((((((.((....&.)).).)))).)))))))).	2021	2046	1	-17.4	1	0.0155258	0.588	0.91159	2.51362	-5.19005	15	20	8	3UTR		0	0
hsa-miR-4754	NM_001286106	ATG5	....(((((((((((((.((((.&)))).))))).)))))))).	1989	2009	1	-20.8	1	2.13756e-06	0.529	2.50478	1.64243	-9.54656	17	20	8	3UTR		0	0
hsa-miR-4756-3p	NM_001286106	ATG5	((((...((((((((((.....&))))))))))..)))).	1198	1215	1	-18.1	1	0.000529014	0.529	1.16997	0.755071	-11.5013	14	17	10	3UTR		0	0
hsa-miR-4761-5p	NM_001286106	ATG5	(((((((.((((((((.....&))))))))))))))).	1591	1607	1	-20.1	1	0.00399634	0.676	3.96092	2.84949	-6.25121	15	16	15	3UTR		0	0
hsa-miR-4772-3p	NM_001286106	ATG5	.((((((....(((((((....&)))))))..)))))).	2853	2869	1	-17.9	1	0.000258394	0.603	6.24268	5.05124	-11.2306	13	16	7	3UTR		0	0
hsa-miR-2467-3p	NM_001286106	ATG5	((((((((.(((..(((((((.&)))))))..)))............)))))))).	1205	1238	1	-24.6	1	0.0304809	0.5	0.677609	0.870734	-7.13993	18	33	8	3UTR		0	1
hsa-miR-2467-3p	NM_001286106	ATG5	.((((((((...((.(((....&.))).))..)))))))).	2848	2867	1	-19.3	1	0.000410048	0.588	5.9773	4.95142	-11.9429	13	18	8	3UTR		0	1
hsa-miR-4788	NM_001286106	ATG5	...((((((((((.........&.)))))))))).	2653	2672	1	-18.6	1	0.0047212	0.647	6.65753	4.68139	-8.33988	10	12	10	3UTR		0	0
hsa-miR-4802-5p	NM_001286106	ATG5	....(((((((..(((((((..&)))))))))))))).	1414	1429	1	-15.4	1	0.00500453	0.618	1.07174	1.83636	-14.1825	14	15	14	3UTR		0	0
hsa-miR-5006-5p	NM_001286106	ATG5	((((((((((....(((((((&.)))))))...).))))))))).	1999	2034	1	-23.9	1	0.000145081	0.559	2.01648	1.96665	-12.2551	17	23	9	3UTR		0	0
hsa-miR-5010-5p	NM_001286106	ATG5	.((((((.(((((((.......&.))))))).)))))).	1220	1245	1	-23.3	1	0.0437336	0.515	1.49619	0.92379	-6.34001	13	16	7	3UTR		0	0
hsa-miR-5091	NM_001286106	ATG5	...(((((((.((..(((((((.&)))))))..))..))))))).	1780	1801	1	-19.7	1	0.00268658	0.544	2.66473	2.30253	-10.9316	16	21	7	3UTR		0	0
hsa-miR-5189-5p	NM_001286106	ATG5	..((((((((..(((((((((((.&)))))))).)))..))).).)))).	2230	2255	1	-23.6	1	0.00748769	0.574	3.36807	3.32133	-11.1286	19	25	8	3UTR		0	0
hsa-miR-5190	NM_001286106	ATG5	((((.((((((.(((((((((&))))))))).))..............)))).)))).	1995	2031	1	-28.2	1	0.000150188	0.559	2.34632	1.70541	-11.4034	19	36	9	3UTR		0	0
hsa-miR-5193	NM_001286106	ATG5	((((((((((((((((.(((((&.))))).))))))))))....))....)))).	1749	1790	1	-22.7	1	0.0443382	0.559	2.17657	2.6594	-3.93757	21	32	10	3UTR		0	0
hsa-miR-5194	NM_001286106	ATG5	.....(((((((((.(((((((&)))))))))))))))).	1967	1984	1	-22.2	1	0.027691	0.647	2.06643	2.16957	-14.401	16	17	16	3UTR		0	0
hsa-miR-5580-5p	NM_001286106	ATG5	.((((((((((.....(((...&))).....)))))))))).	2209	2228	1	-18.2	1	0.000799187	0.632	4.41441	3.76954	-10.2546	13	19	10	3UTR		0	0
hsa-miR-5587-5p	NM_001286106	ATG5	((((((((((..((((..&))))..)))))))))).	1401	1418	1	-21.4	1	0.00863986	0.632	1.61989	1.77693	-10.1092	14	17	10	3UTR		0	0
hsa-miR-5587-3p	NM_001286106	ATG5	(((((((.(((((((((((..&)))))).))))).).)))))).	1751	1773	1	-24.3	1	0.00249956	0.544	3.33892	2.78535	-6.25121	18	22	6	3UTR		0	0
hsa-miR-1295b-3p	NM_001286106	ATG5	....((((((((((((((((..&)).))))))))...........)))))).	1997	2026	1	-22.5	1	0.0540184	0.588	2.19823	1.99231	-9.54656	16	29	8	3UTR		0	0
hsa-miR-5591-3p	NM_001286106	ATG5	.((((((((((((((.((((.&))))...)))))))))).............)))).	2784	2819	1	-21.9	1	0.0171448	0.618	5.24512	5.54543	-4.02637	18	35	10	3UTR		0	0
hsa-miR-5696	NM_001286106	ATG5	.((((((((((.(((((((((.&)))))))))...........)))))))))).	2851	2882	1	-19.3	1	0.002435	0.618	6.24902	4.27628	-7.14013	19	31	10	3UTR		0	0
hsa-miR-5698	NM_001286106	ATG5	(.(((((.((((((((......&.)))))))).))))).).	2000	2031	1	-21.8	1	0.000150188	0.559	2.50312	1.57712	-7.41489	14	18	8	3UTR		0	0
hsa-miR-5699-3p	NM_001286106	ATG5	((((((((...(((((.(.(((&))).).)))))..)))))))).	1158	1180	1	-22.9	1	2.65224e-05	0.515	0.953501	0.795394	-9.06125	17	22	8	3UTR		0	0
hsa-miR-6085	NM_001286106	ATG5	((((((((((((((.((((&)))).))))......)))))))))).	2018	2044	1	-23.6	1	3.17592e-05	0.588	0.88671	2.67339	-4.67302	18	26	10	3UTR		0	0
hsa-miR-6086	NM_001286106	ATG5	.(((((((((((.(((((((&))))))))))))...............)))))).	1230	1264	1	-21.5	1	0.0760342	0.515	0.563335	0.953501	-5.08246	18	34	12	3UTR		0	0
hsa-miR-6088	NM_001286106	ATG5	.((..(((((((((((((.(&).))))))))))))).)).	1105	1124	1	-20.1	1	0.016859	0.529	0.876774	0.75401	-10.9444	16	19	13	3UTR		0	0
hsa-miR-6125	NM_001286106	ATG5	..(((((((((((..(((((&))))).....))))))))))).	1220	1242	1	-21	1	0.0765861	0.515	1.26026	0.865428	-6.54929	16	22	11	3UTR		0	0
hsa-miR-6127	NM_001286106	ATG5	((((((((((((((((...&))))))..)))))))))).	2923	2942	1	-21.9	1	0.253543	0.706	1.1067	2.28311	-3.93757	16	19	10	3UTR		0	0
hsa-miR-6127	NM_001286106	ATG5	(((((.((((((.((((((&)))))))))))).)).))).	1235	1255	1	-21.8	1	0.169252	0.574	1.49821	0.946073	-7.12766	17	20	12	3UTR		0	0
hsa-miR-6127	NM_001286106	ATG5	.((((((((((((......&)))))))))))).	1965	1978	1	-20.6	1	0.0559614	0.618	3.09013	2.16258	-5.61866	12	13	12	3UTR		0	0
hsa-miR-378j	NM_001286106	ATG5	..(((((((((((((((..&.))))))))))))))).	1974	2010	1	-23.5	1	1.96316e-06	0.515	1.5709	2.06695	-4.957	15	17	15	3UTR		0	0
hsa-miR-6129	NM_001286106	ATG5	((((((((((((((.....&))))).....))))))))).	2922	2942	1	-19.4	1	0.253543	0.706	1.26527	2.35797	-4.90607	14	20	9	3UTR		0	0
hsa-miR-6129	NM_001286106	ATG5	.(((((((.(((((.....&)))))))))))).	1965	1978	1	-16.8	1	0.0559614	0.618	2.02496	2.16258	-5.81821	12	13	12	3UTR		0	0
hsa-miR-6130	NM_001286106	ATG5	((((((((((((.......&.)))))))))))).	2921	2942	1	-16.1	1	0.253543	0.706	1.16215	2.47894	-7.05204	12	14	12	3UTR		0	0
hsa-miR-6131	NM_001286106	ATG5	(((((((((((((((((((&.))))).......)))))).)))))))).	1722	1757	1	-19.6	1	0.00219329	0.574	2.85429	2.29786	-3.93757	19	29	8	3UTR		0	0
hsa-miR-6133	NM_001286106	ATG5	((((.((((((((((((((&)))))).....)))))))).)))).	2921	2946	1	-21.7	1	0.234847	0.691	1.33532	2.31181	-8.05661	18	25	8	3UTR		0	0
hsa-miR-6509-5p	NM_001286106	ATG5	....(((.(((((((((((..&)))))))))))..))).	1155	1172	1	-19.1	1	0.0028458	0.515	0.835812	0.8389	-11.8602	14	17	11	3UTR		0	0
hsa-miR-6510-5p	NM_001286106	ATG5	(((..(((((((((((((....&))))).))))))))..))).	1229	1249	1	-22.4	1	0.0388768	0.544	0.992914	0.906812	-11.0886	16	20	8	3UTR		0	0
hsa-miR-6515-5p	NM_001286106	ATG5	((((((((.((((........&)))).)))))))).	1967	1981	1	-18.1	1	0.0237531	0.618	1.67509	2.15092	-6.8193	12	14	8	3UTR		0	0
hsa-miR-6515-3p	NM_001286106	ATG5	.((((..(((((((((((((&.))))...)))))))))..)))).	1750	1783	1	-21.5	1	0.00296585	0.544	3.13872	2.77835	-7.23797	17	24	9	3UTR		0	0
hsa-miR-6715a-3p	NM_001286106	ATG5	(((..(((((..(((((....&))))))))))..))).	1199	1215	1	-18.9	1	0.000529014	0.529	1.6878	0.835717	-17.2602	13	16	10	3UTR		0	0
hsa-miR-6717-5p	NM_001286106	ATG5	.((((..(((((((.((((((.&.))))))..))).)))))))).	1219	1251	1	-24.4	1	0.0405274	0.544	0.783721	0.854817	-7.97342	17	22	8	3UTR		0	0
hsa-miR-6726-3p	NM_001286106	ATG5	...(((((((.((((.(((.&))).).))).))))))).	1766	1784	1	-20.8	1	0.00314802	0.544	2.07827	2.46697	-9.57236	14	18	7	3UTR		0	0
hsa-miR-6731-5p	NM_001286106	ATG5	.(((((((((((((..((((((&.))))))..))).)))))))))).	1214	1243	1	-24.3	1	0.101324	0.5	0.829198	0.86755	-4.76182	19	24	10	3UTR		0	0
hsa-miR-6737-3p	NM_001286106	ATG5	(((((((((((((((...((((&.))))...)))))))......)))))))).	1750	1789	1	-24.5	1	0.0258632	0.544	2.28264	2.48912	-4.17062	19	30	8	3UTR		0	0
hsa-miR-6740-5p	NM_001286106	ATG5	(((((((((.((((.(.((...&))).))))))))))))).	1966	1984	1	-18.3	1	0.027691	0.647	2.06643	2.16957	-5.91553	16	18	13	3UTR		0	0
hsa-miR-6742-5p	NM_001286106	ATG5	.(((((((((((.((((((...&))))))))))))))))).	1208	1226	1	-22.5	1	0.00251795	0.5	1.43004	0.937584	-5.08246	17	18	17	3UTR		0	0
hsa-miR-6746-5p	NM_001286106	ATG5	.(((((((....(((((.((((&)))).))))).....))))))).	1284	1307	1	-21.1	1	1.5127e-05	0.588	0.562402	0.718993	-12.2638	16	23	7	3UTR		0	0
hsa-miR-6748-3p	NM_001286106	ATG5	((((((((((((.(((.((..&.))))).)))))).)))))).	1750	1790	1	-21.6	1	0.0443382	0.559	2.52016	2.67106	-5.22671	17	21	6	3UTR		0	0
hsa-miR-6760-5p	NM_001286106	ATG5	(((((....(((((((((((((.&)))))))))..))))....))))).	2148	2173	1	-22.7	1	0.00277856	0.632	5.46459	4.71582	-10.7522	18	25	9	3UTR		0	0
hsa-miR-6762-5p	NM_001286106	ATG5	.(((((((((((.(((((.(((.&))).))))...).)))...........)))))))).	1992	2028	1	-22.7	1	0.0625486	0.588	2.26669	2.10776	-5.08246	19	36	8	3UTR		0	0
hsa-miR-6764-5p	NM_001286106	ATG5	(((((((((.((((.(((((..&)))))...)))).))).)))))).	2152	2176	1	-22.3	1	0.00184689	0.618	6.07415	4.32571	-5.91553	18	24	6	3UTR		0	0
hsa-miR-6772-3p	NM_001286106	ATG5	.(((.((((((((((((((....&)))))))))).....))))))).	1762	1785	1	-21.2	1	0.0158946	0.529	1.79417	2.44947	-7.91236	17	23	10	3UTR		0	0
hsa-miR-6774-3p	NM_001286106	ATG5	((.(((((((..(((((((..&))))))).)))).))).)).	1770	1790	1	-20.6	1	0.0443382	0.559	1.58512	2.49496	-11.6667	16	20	7	3UTR		0	0
hsa-miR-6775-3p	NM_001286106	ATG5	..(((((((..(((((((((.&.))))))))).))))))).	1750	1784	1	-27.1	1	0.00314802	0.544	3.03052	2.75503	-9.02428	16	19	9	3UTR		0	0
hsa-miR-6778-5p	NM_001286106	ATG5	....(.((..((((((((((((&)))))))))))).)).).	2057	2075	1	-22.2	1	0.00308648	0.706	3.23008	3.42911	-13.7464	15	18	12	3UTR		0	0
hsa-miR-6778-3p	NM_001286106	ATG5	(((((((....((..((....&))..))..))))))).	1124	1140	1	-17.7	1	2.42262e-07	0.5	1.50832	0.752949	-12.9672	11	16	7	3UTR		0	0
hsa-miR-6779-3p	NM_001286106	ATG5	..(((((((.(((((((((((&.)).)))))).))).))))))).	1735	1784	1	-25.7	1	0.00314802	0.544	2.4771	2.61041	-6.19951	18	23	7	3UTR		0	0
hsa-miR-6782-3p	NM_001286106	ATG5	..(((..(((((((((((((((.&)))..)))))).....))))))))).	1763	1789	1	-20.9	1	0.0258632	0.544	1.9359	2.3865	-8.40165	18	26	9	3UTR		0	0
hsa-miR-6783-5p	NM_001286106	ATG5	((((.(((.(((..((((((..&))))))))).))).)))).	1049	1068	1	-17.8	1	0.00578169	0.603	0.196568	1.1254	-11.259	16	19	9	3UTR		0	0
hsa-miR-6794-5p	NM_001286106	ATG5	..((((((.(((((((((((&)).)))))))))...)))))).	1223	1245	1	-23.4	1	0.0437336	0.515	0.903982	0.837839	-6.01339	17	22	9	3UTR		0	0
hsa-miR-6796-5p	NM_001286106	ATG5	..(((((..((((.(((((((((&))))))))).)))).............))))).	2223	2256	1	-24.9	1	0.00636326	0.559	4.58741	3.43117	-9.18387	18	33	9	3UTR		0	0
hsa-miR-6797-5p	NM_001286106	ATG5	.((((((((((((((.((..(((..&)))..)))))))..................))))))))).	1205	1245	1	-23.2	1	0.0437336	0.515	1.11002	0.908934	-4.02637	19	40	9	3UTR		0	0
hsa-miR-6797-3p	NM_001286106	ATG5	...(((.((((..((.(((((.&))))).))....))))))).	1766	1786	1	-19.8	1	0.0172174	0.529	1.44651	2.56376	-12.9272	14	20	7	3UTR		0	0
hsa-miR-6800-5p	NM_001286106	ATG5	..(((((.(((((((((((((&))))).))))))))...))))).	2059	2082	1	-22.1	1	0.257447	0.691	3.64437	3.32649	-7.27064	18	23	8	3UTR		0	0
hsa-miR-6801-5p	NM_001286106	ATG5	.((((((.(((.(((((((((((&)))))))))))..)))..)))))).	2208	2233	1	-24.6	1	0.000156414	0.618	2.34608	3.96291	-9.45376	20	25	11	3UTR		0	0
hsa-miR-6802-5p	NM_001286106	ATG5	(((((.(.(((((((((...&))))))))....).)))))).	2990	3011	1	-18.7	1	0.00684528	0.559	0.633782	0.248568	-8.15217	15	21	8	3UTR		0	0
hsa-miR-6805-5p	NM_001286106	ATG5	..((..(((((..(((((((((&))))))))).)))))...)).	1151	1172	1	-22.9	1	0.0028458	0.515	0.606868	0.842083	-15.6129	16	21	9	3UTR		0	0
hsa-miR-6807-5p	NM_001286106	ATG5	(((((.(((((((..((((((.&.))))))))))))).).)))).	1229	1256	1	-21.2	1	0.15729	0.559	1.30216	0.968357	-7.43082	18	22	13	3UTR		0	0
hsa-miR-6809-5p	NM_001286106	ATG5	((((((((((((.(((((....&.))))).)))))))....))))).	1211	1252	1	-23.8	1	0.116739	0.544	1.11797	0.825106	-5.22671	17	24	7	3UTR		0	0
hsa-miR-6813-5p	NM_001286106	ATG5	...(((((((((((((((.(((.&))).)))))))))).))))).	1317	1338	1	-25.7	1	0.011182	0.632	0.396412	0.888773	-6.51454	18	21	10	3UTR		0	0
hsa-miR-6817-5p	NM_001286106	ATG5	...(((((((((((((((((((.(&).))))))))).......))).))))))).	1995	2025	1	-23.3	1	0.0716951	0.574	2.16318	2.02729	-6.51454	20	30	9	3UTR		0	0
hsa-miR-6819-5p	NM_001286106	ATG5	.((((((((((((....((((.&.))))....))))))))).))).	1201	1252	1	-22.9	1	0.116739	0.544	1.22939	0.878162	-5.61866	16	23	9	3UTR		0	0
hsa-miR-6819-3p	NM_001286106	ATG5	..(((.((((..((((((((.&))))))))..))))))).	1766	1784	1	-26.5	1	0.00314802	0.544	1.34854	2.57426	-13.0295	15	18	8	3UTR		0	0
hsa-miR-6824-3p	NM_001286106	ATG5	..((((((((((((.((((((&)))).)).)))))...))))))).	1127	1151	1	-24.3	1	0.0020331	0.485	0.623846	0.832533	-5.69245	18	24	7	3UTR		0	0
hsa-miR-6829-5p	NM_001286106	ATG5	..(((((((....((((((.&.))))))))))))).	1997	2036	1	-23.2	1	8.6151e-05	0.559	2.69138	1.56313	-13.6602	13	15	13	3UTR		0	0
hsa-miR-6831-5p	NM_001286106	ATG5	..((((.((((((((((((((((.&)))))))).))))).))).)))).	2932	2956	1	-23.6	1	0.187373	0.647	1.34123	2.19359	-6.50069	20	24	8	3UTR		0	0
hsa-miR-6831-5p	NM_001286106	ATG5	..(((..((((.(((((((((((.&))))))....)))))))))))).	1228	1251	1	-22.6	1	0.0405274	0.544	1.02566	0.904689	-11.7484	18	23	12	3UTR		0	0
hsa-miR-6834-3p	NM_001286106	ATG5	(((((((.((((((((((..&.)))))).))))...))))))).	1747	1787	1	-21.5	1	0.0253257	0.529	3.16151	2.69205	-6.25121	17	23	7	3UTR		0	0
hsa-miR-6835-5p	NM_001286106	ATG5	(.(((((((((((((((((...&))).)))))))))))))).).	1717	1738	1	-19.7	1	0.000352596	0.618	3.09272	2.26754	-5.10125	18	21	14	3UTR		0	0
hsa-miR-6835-5p	NM_001286106	ATG5	((((((((((((..(((.....&)))..)))))))))))).	2922	2940	1	-18.7	1	0.253858	0.691	1.31927	2.2999	-6.08354	15	18	12	3UTR		0	0
hsa-miR-6780b-5p	NM_001286106	ATG5	..(.((((((((((((.((....&))..)))))))))))).).	2848	2867	1	-23.1	1	0.000410048	0.588	6.39319	4.75456	-7.98902	15	19	12	3UTR		0	0
hsa-miR-6837-5p	NM_001286106	ATG5	.(((((((((.(((((((...&.)))).)))))).)))))).	1968	2031	1	-22.2	1	0.000150188	0.559	1.25991	2.17424	-6.6181	16	20	6	3UTR		0	0
hsa-miR-6845-5p	NM_001286106	ATG5	.((((..(((((((((...&))))))))).)))).	1230	1245	1	-18.5	1	0.0437336	0.515	1.21996	0.869672	-7.23797	13	15	9	3UTR		0	0
hsa-miR-6845-3p	NM_001286106	ATG5	(((.(((.(((((((((((((&.))))........))))))))).)))...))).	1733	1782	1	-26.6	1	0.00311715	0.544	2.84688	2.49146	-9.28323	19	33	9	3UTR		0	0
hsa-miR-6846-5p	NM_001286106	ATG5	(((.((.((((.(((((((((.&)))))))..)))))))).))).	1230	1252	1	-22.2	1	0.116739	0.544	1.26026	0.865428	-11.8601	18	22	8	3UTR		0	0
hsa-miR-6849-5p	NM_001286106	ATG5	.(((((((.((((((((.((((.&))))...)))))))).))))))).	2924	2948	1	-20.3	1	0.238681	0.676	1.66585	2.19038	-4.84971	19	24	8	3UTR		0	0
hsa-miR-6849-3p	NM_001286106	ATG5	.((.(((((((((((((.(((.&.))))))))))))))).)...)).	1750	1789	1	-26.3	1	0.0258632	0.544	2.80467	2.74686	-6.82535	18	24	15	3UTR		0	0
hsa-miR-6851-5p	NM_001286106	ATG5	((((((((((.((((((((((..&))))))))))..)))).)))))).	2020	2044	1	-26.1	1	3.17592e-05	0.588	1.6331	2.01213	-6.76235	20	24	10	3UTR		0	0
hsa-miR-6851-5p	NM_001286106	ATG5	.(((((((((.(.((((((((((&))))))))..))..).))))))))).	1209	1235	1	-25.4	1	0.0352855	0.529	0.840314	0.828289	-7.90723	20	26	9	3UTR		0	0
hsa-miR-6851-3p	NM_001286106	ATG5	..(((((.(.((((((.((((&.))))...)))))).)...))))).	1750	1784	1	-23	1	0.00314802	0.544	3.82875	2.59292	-8.51314	16	25	6	3UTR		0	0
hsa-miR-6856-5p	NM_001286106	ATG5	..(((.(((((((.((((.(((((&))))).)))).))))))).))).	1221	1244	1	-22.5	1	0.0433546	0.5	1.39917	0.911056	-7.7148	19	23	7	3UTR		0	0
hsa-miR-6858-3p	NM_001286106	ATG5	((((((((....((((((....&))))))..)))))))).	2217	2234	1	-25.4	1	0.000189049	0.603	4.28885	3.2959	-12.408	14	17	8	3UTR		0	1
hsa-miR-6769b-5p	NM_001286106	ATG5	((((((((((((((((((((((.&))))))).))))))))))))))).	2925	2949	1	-24.4	1	0.252092	0.676	1.21198	2.35358	-3.93757	22	24	15	3UTR		0	0
hsa-miR-6862-5p	NM_001286106	ATG5	...(((((((.(((.(((((..&))))).)))...))))))).	1579	1599	1	-19.4	1	0.0114691	0.676	4.03756	2.86232	-10.0748	15	20	7	3UTR		0	0
hsa-miR-6867-5p	NM_001286106	ATG5	(((((((((((((((...(((..&)))...)))))))))))).))).	1838	1861	1	-22.5	1	0.00788774	0.676	2.7422	2.00397	-4.17062	18	23	12	3UTR		0	0
hsa-miR-6869-5p	NM_001286106	ATG5	....((..((((..((((((((&))))))))..)))).)).	1158	1176	1	-22.4	0	0.000199403	0.529	0.709443	0.813433	-15.5499	14	18	8	3UTR		0	0
hsa-miR-6870-5p	NM_001286106	ATG5	.((((((((((((..(...&)..)))))))))))).	1541	1557	1	-18.9	1	0.17645	0.706	2.67806	3.30782	-5.38561	13	16	12	3UTR		0	0
hsa-miR-6870-5p	NM_001286106	ATG5	(((((((((((((.(.((.&)).).))))).....)))))))).	2918	2942	1	-18.6	1	0.253543	0.706	1.1067	2.28311	-5.02746	16	24	8	3UTR		0	0
hsa-miR-6872-3p	NM_001286106	ATG5	((((((((...((.(((((((&)))))..)).))..)))))))).	1748	1771	1	-22.1	1	0.00119299	0.544	2.11826	2.51711	-9.91808	17	23	8	3UTR		0	0
hsa-miR-6873-5p	NM_001286106	ATG5	..(((((((..((((((((((.&))))....)))))).))))))).	1221	1244	1	-20.3	1	0.0433546	0.5	1.18695	0.837839	-9.02428	17	23	7	3UTR		0	0
hsa-miR-6876-5p	NM_001286106	ATG5	(((..((((((((((.((((..&.)))).))))))))))..))).	2026	2074	1	-23	1	0.00316729	0.706	1.36254	2.61741	-11.3217	17	22	10	3UTR		0	0
hsa-miR-6877-5p	NM_001286106	ATG5	.((((((((((.....((((..&))))....)))))))))).	1319	1338	1	-23.6	1	0.011182	0.632	0.287117	0.957746	-10.2546	14	19	10	3UTR		0	0
hsa-miR-6880-5p	NM_001286106	ATG5	.((((((((((((((((((...&))))....)))))....))))))))).	1221	1248	1	-23.9	1	0.0371044	0.529	0.984519	0.964112	-3.79332	18	27	9	3UTR		0	0
hsa-miR-6883-5p	NM_001286106	ATG5	((((((((.((((....(((((&)))))....))))..)))))).)).	1223	1248	1	-19.1	1	0.0371044	0.529	0.748352	1.04264	-6.8193	17	25	6	3UTR		0	0
hsa-miR-6884-5p	NM_001286106	ATG5	.((((..(((.(((((((((..&)))))))))...))).)))).	1223	1244	1	-20.3	1	0.0433546	0.5	0.795512	0.860123	-10.0627	16	21	9	3UTR		0	0
hsa-miR-6889-3p	NM_001286106	ATG5	((((((((((((((((((((&.))))...))))))).....))))))))).	1750	1789	1	-22.3	1	0.0258632	0.544	2.52478	2.66173	-3.93757	20	30	9	3UTR		0	0
hsa-miR-6890-5p	NM_001286106	ATG5	...(((((.((((((((((((&)))))))))).))))))).	1215	1234	1	-20	1	0.0476453	0.515	1.24898	0.899384	-7.57093	17	19	10	3UTR		0	0
hsa-miR-6890-3p	NM_001286106	ATG5	((((..((((((((......&.)))))))))))).	1751	1775	1	-18.9	1	0.00452136	0.559	2.7247	2.74686	-10.9261	12	14	12	3UTR		0	0
hsa-miR-6895-5p	NM_001286106	ATG5	...((((((((((((((((((&))))))))))))...........)))))).	1727	1757	1	-23.5	1	0.00219329	0.574	2.95795	2.26987	-6.51454	18	30	12	3UTR		0	0
hsa-miR-7106-5p	NM_001286106	ATG5	((((((((((((........&.))).))))))))).	1925	1980	1	-18.8	1	0.02634	0.618	2.62782	2.26637	-7.05204	12	15	9	3UTR		0	0
hsa-miR-7109-5p	NM_001286106	ATG5	(.((((((((((..(((....&.)))..)))))))))).).	2706	2734	1	-24.9	1	0.00143308	0.603	5.34631	5.43563	-7.24722	14	19	10	3UTR		0	0
hsa-miR-7110-5p	NM_001286106	ATG5	(((.((((.((((((((((((&)))).)))))))))))).))).	1230	1252	1	-27.2	1	0.116739	0.544	1.08573	0.898323	-8.02599	19	22	12	3UTR		0	0
hsa-miR-7113-5p	NM_001286106	ATG5	.(((((((.((((((......&.))))))..))))))).	1990	2031	1	-21.7	1	0.000150188	0.559	2.05162	1.58645	-5.08276	13	17	7	3UTR		0	0
hsa-miR-7151-5p	NM_001286106	ATG5	.(((((((((((((.....((((&)))).....)))).))))))))).	1753	1777	1	-22.4	1	0.0164429	0.544	1.75839	2.51828	-4.76182	17	24	9	3UTR		0	0
hsa-miR-7155-5p	NM_001286106	ATG5	..((((((((.(((((((.&))))))).)))))))).	2293	2310	1	-20	1	0.0110297	0.721	4.02517	4.59766	-7.78178	15	17	8	3UTR		0	0
hsa-miR-7156-5p	NM_001286106	ATG5	......((((((((((((((((.&))))))))))))...)))).	2026	2046	1	-24.2	0	0.0155258	0.588	0.674577	2.76319	-15.5666	16	20	12	3UTR		0	0
hsa-miR-7157-5p	NM_001286106	ATG5	((((((((((.(((((((((..(&.)..)))).)).)))...)))))))))).	2213	2251	1	-21.2	1	0.00800542	0.574	3.39988	3.24868	-6.76235	20	29	10	3UTR		0	0
hsa-miR-7162-3p	NM_001286106	ATG5	(((((.(((((((((((((&)))))))....................)))))).))))).	1158	1198	1	-24.8	1	0.0054837	0.529	0.671178	0.926973	-5.83853	18	40	7	3UTR		0	0
hsa-miR-7843-5p	NM_001286106	ATG5	(((((((((((((((((.....&)))))))................)))))))))).	1207	1241	1	-22.1	1	0.05845	0.5	1.1265	0.803883	-3.93757	17	34	10	3UTR		0	0
hsa-miR-4433b-5p	NM_001286106	ATG5	((((((.....((((((((((&))).))))))).....)))))).	1763	1786	1	-21	1	0.0172174	0.529	1.79595	2.54627	-12.9186	16	23	7	3UTR		0	0
hsa-miR-4433b-3p	NM_001286106	ATG5	((((((((.(((((((.((((&)))).))))))....).)))))))).	1354	1380	1	-20.7	1	0.000610343	0.662	0.741276	0.89514	-4.99396	19	26	8	3UTR		0	0
hsa-miR-7847-3p	NM_001286106	ATG5	.((((((((.(((..(((((.&.))))).))))))))))).	1213	1247	1	-24.4	1	0.0372505	0.515	0.879222	0.860123	-6.62812	16	19	11	3UTR		0	1
hsa-miR-7851-3p	NM_001286106	ATG5	(((((((((....(((......&)))...))))))))).	2973	2989	1	-20.2	1	0.00440973	0.559	-0.170189	0.379993	-12.6408	12	16	9	3UTR		0	1
hsa-miR-7855-5p	NM_001286106	ATG5	..((((((((((...(((((((&)))))))))))).........))))).	1205	1232	1	-20.2	1	0.0203202	0.515	1.19812	0.851633	-7.83842	17	27	12	3UTR		0	0
hsa-miR-8066	NM_001286106	ATG5	....(((((((.(((..(((.&)))..))).))))))).	1709	1726	1	-15.1	1	0.0163242	0.647	3.25118	2.43081	-13.1264	13	17	7	3UTR		0	1
hsa-miR-8072	NM_001286106	ATG5	((((((((((((...(((((&)))))......)))))))))))).	1805	1829	1	-22.9	1	0.0999756	0.647	1.93166	2.25588	-6.81899	17	24	12	3UTR		0	0
hsa-miR-8082	NM_001286106	ATG5	(.((((.((((((((((((((.&)))))))))))...)))..)))).).	1394	1420	1	-20.4	1	0.00531405	0.632	1.11954	1.62625	-6.64494	19	26	11	3UTR		0	0
hsa-miR-9898	NM_001286106	ATG5	......((((((((((((((((&)))))))).....))).))))).	1766	1789	1	-22.8	0	0.0258632	0.544	2.05041	2.44247	-15.5666	16	23	8	3UTR		0	0
hsa-miR-9902	NM_001286106	ATG5	..(((((..(((((.((((((.&)))))))))))..))))).	2026	2045	1	-21.5	1	0.000494068	0.574	0.0345775	2.08561	-9.06247	16	19	11	3UTR		0	0
hsa-miR-1843	NM_001286106	ATG5	((((((.(((((((((((((&))))))))).....)))))))))).	1168	1193	1	-23.8	1	0.00111494	0.515	0.663462	0.842083	-5.48126	19	25	10	3UTR		0	0
hsa-miR-10401-5p	NM_001286106	ATG5	.(((.(((((((((.(((((&)))))))))))))).))).	1228	1247	1	-23.5	1	0.0372505	0.515	1.35201	0.938645	-8.64781	17	19	14	3UTR		0	0
hsa-miR-10523-5p	NM_001286106	ATG5	.(((((((((((......((((((&))))))))))))))))).	2935	2953	1	-17.7	1	0.321076	0.662	1.2891	1.49049	-6.90779	17	18	17	3UTR		0	0
hsa-miR-10524-5p	NM_001286106	ATG5	..((((((((((.((((&)))))))))).)))).	2221	2237	1	-20.1	1	0.00134054	0.588	3.47841	3.36621	-6.24613	14	16	10	3UTR		0	0
hsa-miR-10527-5p	NM_001286106	ATG5	(((((((.....((((((((((.&))))))))))...))))))).	1876	1897	1	-17	1	0.207906	0.691	3.16321	2.2034	-14.7217	17	21	10	3UTR		0	0
hsa-miR-3085-5p	NM_001286106	ATG5	..((((((...(((.((((((..(.&)..)))))).))).)))))).	1747	1768	1	-23.5	1	0.000610093	0.559	3.68879	2.62208	-10.8161	16	21	6	3UTR		0	0
hsa-miR-6529-5p	NM_001286106	ATG5	..((((((((.(((((((((((&)))))))))))..........)))))).)).	1729	1760	1	-19.6	1	0.00110701	0.559	3.22937	2.61741	-7.78178	19	31	11	3UTR		0	0
hsa-miR-6529-3p	NM_001286106	ATG5	((((((((((............&)))))))))).	1778	1789	1	-15.9	1	0.0258632	0.544	2.50079	2.39349	-13.2236	10	11	10	3UTR		0	0
hsa-miR-12119	NM_001286106	ATG5	..(((.((((((.((((((((((((&)))))))))))...........).))))))..))).	1998	2034	1	-24.7	1	0.000145081	0.559	2.17099	1.95265	-8.14709	21	36	11	3UTR		0	0
hsa-miR-12120	NM_001286106	ATG5	(((((((((((((...(((((((...&.)))))))........))))))))))))).	1804	1852	1	-24.9	1	0.00608604	0.691	1.58717	2.37716	-5.76291	20	30	13	3UTR		0	0
hsa-miR-12122	NM_001286106	ATG5	(((((..(((((((((..((((...&))))..)))))))))..))))).	1744	1767	1	-20.8	1	0.000362581	0.559	3.10308	2.68622	-7.38222	18	23	9	3UTR		0	0
hsa-miR-12124	NM_001286106	ATG5	(((((((.(((((.(.(((.&)))).)))))))))))).	1226	1244	1	-18.1	1	0.0433546	0.5	1.30216	0.968357	-7.3411	16	18	12	3UTR		0	1
hsa-let-7a-2-3p	NM_001286107	ATG5	(((((.(((((..((((.....&.))))..)))))))))).	2202	2225	1	-18.2	1	0.00386984	0.588	1.55162	3.87867	-10.4745	14	18	10	3UTR		0	0
hsa-let-7e-3p	NM_001286107	ATG5	....((((((..(((((((...&)))))))..)))))).	2164	2180	1	-19.9	1	0.000243945	0.588	6.06349	4.31616	-15.7181	13	16	7	3UTR		0	0
hsa-miR-17-3p	NM_001286107	ATG5	((((((((.((((.((..((((&))))..)).)))).)))))))).	2000	2023	1	-20.9	1	0.0234903	0.721	1.33688	1.913	-5.8508	18	23	8	3UTR		0	0
hsa-miR-21-3p	NM_001286107	ATG5	....((((((.((((((((((&)))))))))).)))))).	1522	1540	1	-20.1	1	0.0497128	0.691	2.51012	3.20678	-12.3713	16	18	10	3UTR		0	0
hsa-miR-28-5p	NM_001286107	ATG5	.(((((.(((((((((((((..&)))))))))...)))).))))).	2810	2833	1	-20	1	0.00728842	0.618	1.23436	1.93743	-5.33701	18	23	9	3UTR		0	0
hsa-miR-33a-3p	NM_001286107	ATG5	((((((((((((..........&.)))))))))))).	1354	1397	1	-18.9	1	0.00316494	0.691	0.38757	1.16679	-7.05204	12	14	12	3UTR		0	0
hsa-miR-93-5p	NM_001286107	ATG5	.......(((((((.((((((((&)))))))).))))))).	1001	1018	1	-18.5	0	0.00950361	0.618	0.932279	0.948196	-17.8457	15	17	8	3UTR		0	0
hsa-miR-99a-3p	NM_001286107	ATG5	.(((((((((((....((((((&))))))))))))))))).	2687	2705	1	-20.6	1	0.00881132	0.588	4.0793	5.66135	-6.90779	17	18	17	3UTR		0	0
hsa-miR-129-1-3p	NM_001286107	ATG5	..((((((((((((........&.))))))).....))))).	1694	1729	1	-20	1	0.00314802	0.544	3.27078	2.86932	-5.9255	12	19	7	3UTR		0	0
hsa-miR-139-3p	NM_001286107	ATG5	..(((((.((((((.((((....&)))).))))))))))).	1147	1164	1	-23.6	1	0.000274818	0.529	0.91813	0.798577	-8.00609	15	17	11	3UTR		0	0
hsa-miR-181c-5p	NM_001286107	ATG5	...(((((.(((((((((((..&))))))))).))..))))).	1702	1722	1	-16.1	1	0.0164429	0.544	4.10864	2.96145	-7.57093	16	20	9	3UTR		0	0
hsa-miR-182-5p	NM_001286107	ATG5	...((((((((((((((((((...&))))).))))))))))))).	2301	2321	1	-23.9	1	0.0584603	0.691	3.99111	4.24562	-6.51454	18	20	13	3UTR		0	0
hsa-miR-187-3p	NM_001286107	ATG5	((((((((.((((((.((((..&))))..)))))).)))))))).	2215	2237	1	-21.2	1	0.0140921	0.662	3.05835	3.29767	-5.22701	18	22	8	3UTR		0	0
hsa-miR-204-5p	NM_001286107	ATG5	..((((.((((((((((((((.&))))))))))).))).)))).	1707	1728	1	-27.1	1	0.00296585	0.544	3.62349	2.59175	-6.50069	18	21	11	3UTR		0	0
hsa-miR-204-3p	NM_001286107	ATG5	(((.((((((.((.(((....&))).)))))))).))).	1911	1928	1	-19.4	1	0.0354306	0.647	1.10752	2.45647	-10.6512	14	17	8	3UTR		0	0
hsa-miR-205-3p	NM_001286107	ATG5	(((..((((((((.(((((..&.))))).))))))))..))).	1152	1199	1	-21.1	1	0.181854	0.559	0.826166	0.815555	-11.9455	16	21	8	3UTR		0	0
hsa-miR-212-5p	NM_001286107	ATG5	.((((.((((......(((((((&)))))))......))))..)))).	2695	2719	1	-19.4	1	0.00282074	0.588	2.66201	5.5617	-14.9803	15	24	7	3UTR		0	0
hsa-miR-217-5p	NM_001286107	ATG5	(((((((..(((..((((((((.&)))..))))).))).))))))).	2793	2816	1	-21.4	1	0.000132019	0.603	1.19173	2.95747	-9.45357	18	23	7	3UTR		0	0
hsa-miR-222-3p	NM_001286107	ATG5	((((((.(((((((.......&.))))))))))))).	2756	2780	1	-18.4	1	0.00488883	0.603	7.57355	4.00595	-6.44976	13	15	13	3UTR		0	0
hsa-miR-23b-3p	NM_001286107	ATG5	......((((((((((((((...&.)))))))))))))).	1940	1979	1	-24.5	0	0.000145081	0.559	2.39149	2.11593	-15.5666	14	16	14	3UTR		0	0
hsa-miR-130a-5p	NM_001286107	ATG5	(((((.(((((.((((((((..&.)))))))).)))))...))))).	1697	1729	1	-19.3	1	0.00314802	0.544	2.0133	2.97778	-9.18534	18	24	8	3UTR		0	1
hsa-miR-132-3p	NM_001286107	ATG5	....(((...((((((((((((&)))))))))))).))).	1355	1372	1	-19.9	1	0.00513522	0.618	0.38757	1.16679	-14.1591	15	17	12	3UTR		0	0
hsa-miR-135a-2-3p	NM_001286107	ATG5	.....(((((.((((((((((.&))))))))))..))))).	2236	2254	1	-21.5	1	0.0105558	0.706	3.98248	3.55916	-16.4904	15	18	10	3UTR		0	0
hsa-miR-125b-2-3p	NM_001286107	ATG5	(((.(((.(.((((((.(((((&))))).)).)))).).))).))).	1967	1991	1	-21.1	1	0.0155258	0.588	2.2782	2.1964	-10.5257	18	24	5	3UTR		0	0
hsa-miR-129-2-3p	NM_001286107	ATG5	..((((((((((((........&.))))))).....))))).	1706	1729	1	-20	1	0.00314802	0.544	3.60007	2.53344	-5.9255	12	19	7	3UTR		0	0
hsa-miR-134-5p	NM_001286107	ATG5	...(((((((((.((((.(((.&.)))))))))))))))).	1943	1985	1	-26.1	1	6.21999e-05	0.574	1.43407	2.0098	-7.80367	16	18	16	3UTR		0	0
hsa-miR-34b-5p	NM_001286107	ATG5	......((((((.(((((((...&))))))))))))).	1206	1220	1	-16.9	0	0.018722	0.529	0.61091	0.686098	-16.8557	13	14	13	3UTR		0	0
hsa-miR-302b-3p	NM_001286107	ATG5	...((((((((((((((((((..&))))))))..................)))))))))).	1265	1302	1	-17.8	1	0.08367	0.632	1.11385	0.809189	-6.51454	18	37	10	3UTR		0	0
hsa-miR-378a-3p	NM_001286107	ATG5	..(((((((((((((((.....&))))))))))))))).	1939	1955	1	-23.7	1	1.96316e-06	0.515	2.37328	2.12293	-4.957	15	16	15	3UTR		0	0
hsa-miR-383-5p	NM_001286107	ATG5	.(((((((((((((..(((((.&)))))..)).....))))))))).)).	1628	1655	1	-17.6	1	0.0118204	0.662	3.19366	2.66056	-4.76182	18	27	9	3UTR		0	0
hsa-miR-328-3p	NM_001286107	ATG5	((((((((.((((((((.(((.&)))...))))))))...))))).))).	1706	1733	1	-24.2	1	0.0249594	0.544	2.7247	2.53577	-4.99396	19	27	8	3UTR		0	0
hsa-miR-337-5p	NM_001286107	ATG5	...((((((((((((((((..&))))))))........)))))))).	1245	1270	1	-18.9	1	0.153361	0.618	0.780185	1.12116	-6.51454	16	25	8	3UTR		0	0
hsa-miR-135b-3p	NM_001286107	ATG5	.....((((((((((((((((.&))))))))....)))))))).	1358	1379	1	-21.3	1	0.000842394	0.632	0.728543	1.16254	-13.6656	16	21	8	3UTR		0	0
hsa-miR-331-5p	NM_001286107	ATG5	.((((((((((.(((((((((.&)))))))))..))))....................)))))).	1966	2008	1	-24.5	1	0.00145199	0.603	1.76683	1.8302	-7.14013	19	42	9	3UTR		0	0
hsa-miR-331-5p	NM_001286107	ATG5	...((((.((((((((((....&.)))))))))).)))).	2083	2128	1	-22.8	1	0.000718124	0.647	4.18017	3.62971	-8.82818	14	17	10	3UTR		0	0
hsa-miR-346	NM_001286107	ATG5	(((((((((.((((((.......&))))))))))))))).	1707	1723	1	-24.4	1	0.0230357	0.544	2.76099	2.47863	-5.18008	15	16	15	3UTR		0	0
hsa-miR-425-3p	NM_001286107	ATG5	...(((((((((((((((((((&))))))))))..)))))...........)))).	1713	1746	1	-21.3	1	0.00268658	0.544	3.04834	2.24888	-6.51454	19	33	10	3UTR		0	0
hsa-miR-449a	NM_001286107	ATG5	.(((((((...((((..(((((&))))).))))...))))))).	1089	1110	1	-19.1	1	0.00902103	0.5	0.380495	0.739155	-9.15004	16	21	7	3UTR		0	1
hsa-miR-433-5p	NM_001286107	ATG5	(((.((((((((((((.(((((&))))).))))..................)))))))).))).	2186	2227	1	-19.3	1	0.0081868	0.603	3.12052	4.3085	-6.9696	20	41	8	3UTR		0	0
hsa-miR-490-3p	NM_001286107	ATG5	...((((....((((((((((.&)))))))))).....)))).	1707	1727	1	-21.6	1	0.00311715	0.544	4.10553	2.68622	-13.9518	14	20	10	3UTR		0	0
hsa-miR-202-5p	NM_001286107	ATG5	.......((((((((((((...&)))))))))))).	1293	1306	1	-16.3	0	0.0133417	0.662	0.571498	0.739155	-17.1102	12	13	12	3UTR		0	0
hsa-miR-493-3p	NM_001286107	ATG5	....(((((((((((((.((((&)))).....))))))))))))).	1646	1669	1	-20	1	0.0228984	0.647	3.63975	2.64307	-9.54656	17	23	13	3UTR		0	0
hsa-miR-512-5p	NM_001286107	ATG5	(((((((((((((((((.((...&)))))))))....))))).))))).	2801	2826	1	-22	1	0.00147727	0.618	1.38513	2.51699	-3.93757	19	25	9	3UTR		0	0
hsa-miR-512-3p	NM_001286107	ATG5	((((..(((((((((((((((.&)))))))))))))))......)))).	1203	1229	1	-26.7	1	0.00981435	0.574	0.765329	0.755071	-9.95757	19	26	15	3UTR		0	0
hsa-miR-499a-3p	NM_001286107	ATG5	..(((((((((.(((((.(((.&.))).)))...))..))))))))).	2709	2750	1	-21.8	1	0.000545331	0.588	6.67046	4.8322	-8.3038	17	25	9	3UTR		0	0
hsa-miR-503-5p	NM_001286107	ATG5	..((((((((((..(((((((((&))))...))))))))))))))).	1750	1773	1	-20.7	1	0.0858964	0.647	2.04362	2.52878	-7.10297	19	23	15	3UTR		0	0
hsa-miR-509-3p	NM_001286107	ATG5	(((((((((.((((..((((..&))))...))))..))))))))).	2110	2133	1	-18.6	1	0.00332478	0.662	5.72583	5.2088	-6.14858	17	23	9	3UTR		0	0
hsa-miR-514a-5p	NM_001286107	ATG5	((((.(((((((((((((...((&.))...))))))))))))))))).	1597	1644	1	-20.2	1	0.0211794	0.691	2.77853	3.15738	-8.05661	19	24	17	3UTR		0	0
hsa-miR-376a-2-5p	NM_001286107	ATG5	((((((((((((((.(((...&.))).)))))))))))))).	2051	2096	1	-17.2	1	0.00287632	0.647	3.25118	3.40812	-4.67302	17	20	14	3UTR		0	0
hsa-miR-570-5p	NM_001286107	ATG5	((((((.(((((((((......&.))))))))))))))).	1988	2029	1	-17.6	1	0.255974	0.676	2.05606	1.97248	-5.48126	15	17	15	3UTR		0	0
hsa-miR-584-5p	NM_001286107	ATG5	...(((.(((((.((((((...&.)))))).)))))))).	1943	1982	1	-22.9	1	5.45554e-05	0.559	2.52256	2.19523	-9.34736	14	17	8	3UTR		0	0
hsa-miR-598-5p	NM_001286107	ATG5	((.(((((((.((((.(((((((&))))))).)))).)....)))))).)).	2216	2244	1	-22	1	0.0120824	0.676	4.86643	3.61053	-8.55294	20	28	7	3UTR		0	0
hsa-miR-611	NM_001286107	ATG5	..(((((((..((((((((((..&)))))).)))).))))))).	1230	1250	1	-25.2	1	6.21975e-06	0.603	1.26026	0.865428	-9.02428	17	20	7	3UTR		0	0
hsa-miR-619-5p	NM_001286107	ATG5	(((((((((((((.........&)))))))))).))).	1962	1977	1	-20.3	1	0.000126126	0.574	3.30449	2.24538	-5.76291	13	15	10	3UTR		0	0
hsa-miR-619-3p	NM_001286107	ATG5	((((((((((.((((((((((...&))))))))....)).)))).))).....))).	1724	1756	1	-22.2	1	0.00166052	0.618	3.35114	2.4623	-6.76235	20	32	8	3UTR		0	0
hsa-miR-631	NM_001286107	ATG5	(((((.(((((((.(((....&.)))...)))))))))))).	1106	1163	1	-22.7	1	0.000142984	0.544	0.962596	0.735971	-6.69537	15	20	12	3UTR		0	0
hsa-miR-631	NM_001286107	ATG5	(((.((((((((((((.(((.&))).))))..)))..)))))))).	1962	1986	1	-21.2	1	6.67041e-05	0.588	2.47396	2.05178	-6.9696	18	24	8	3UTR		0	0
hsa-miR-647	NM_001286107	ATG5	(((((.(((...((((((...&)))))).)))))))).	1293	1309	1	-18.7	1	0.00873793	0.662	0.861538	0.866489	-13.2526	14	16	8	3UTR		0	0
hsa-miR-449b-3p	NM_001286107	ATG5	..(((....(((((((((((..&.)))))..))))))......))).	1697	1729	1	-20.9	1	0.00314802	0.544	3.36703	2.93579	-11.7717	14	24	6	3UTR		0	0
hsa-miR-758-5p	NM_001286107	ATG5	((((((((.((((.((.((((.&)))).)).)))))))))).)).	1963	1985	1	-24.4	1	6.21999e-05	0.574	1.5792	2.16141	-5.8508	18	22	10	3UTR		0	0
hsa-miR-550a-3-5p	NM_001286107	ATG5	...((((((.((((((((((&))))))))))..)))))).	1054	1073	1	-19.7	1	0.00379652	0.559	0.558765	1.19968	-7.75705	16	19	10	3UTR		0	0
hsa-miR-767-3p	NM_001286107	ATG5	..(((((.(((((((((.(....&).)))))))))......))))).	1707	1730	1	-18.9	1	0.0158946	0.529	3.23785	2.65356	-7.27064	15	23	9	3UTR		0	0
hsa-miR-1224-5p	NM_001286107	ATG5	(((((((....((((((((&))))))))....))))).)).	1171	1192	1	-20.3	1	0.0372505	0.515	0.953501	0.795394	-11.3749	15	21	8	3UTR		0	0
hsa-miR-1296-5p	NM_001286107	ATG5	.....((((((..((((((((.&))))))))..)))))).	1712	1729	1	-22.8	1	0.00314802	0.544	2.7247	2.53577	-18.3015	14	17	8	3UTR		0	0
hsa-miR-769-3p	NM_001286107	ATG5	((((((((((.((((.((((((.&)))))))))).))))))...)))).	2105	2130	1	-24.9	1	0.000408104	0.647	5.72105	5.1948	-6.9954	20	25	10	3UTR		0	0
hsa-miR-378d	NM_001286107	ATG5	..((((((((((((((((((&.))))..)))))))))))))).	1919	1955	1	-23.4	1	1.96316e-06	0.515	2.31885	2.15091	-4.957	18	22	14	3UTR		0	0
hsa-miR-765	NM_001286107	ATG5	(((((((((.((.((((((((&))))))))))..))))))))).	1169	1191	1	-26.8	1	0.0418465	0.5	0.597435	0.843144	-6.46921	19	22	10	3UTR		0	0
hsa-miR-675-5p	NM_001286107	ATG5	((((((((((((((((..((((.&))))....)))))).)))))))))).	1149	1175	1	-24.7	1	0.0110778	0.529	0.405463	0.845267	-3.93757	20	26	10	3UTR		0	0
hsa-miR-675-3p	NM_001286107	ATG5	.(.((((((((..((((((.&.))))))....)))))))).).	1706	1734	1	-22	1	0.0258632	0.544	2.818	2.39116	-9.9868	15	22	8	3UTR		0	0
hsa-miR-891a-3p	NM_001286107	ATG5	((((((((((((((.(......&).)))))))))))))).	1293	1310	1	-17.6	1	0.014816	0.662	0.732182	0.604392	-4.67302	15	17	14	3UTR		0	0
hsa-miR-874-3p	NM_001286107	ATG5	.....(((((.(.((((((((.&)))))))).)..))))).	1965	1983	1	-25.2	1	5.4698e-05	0.574	3.14455	2.08327	-17.7795	14	18	8	3UTR		0	0
hsa-miR-885-3p	NM_001286107	ATG5	.(((((((((((((..(((...&)))...))))))))))))).	1090	1110	1	-25.2	1	0.00902103	0.5	0.511095	0.690343	-4.76182	16	20	13	3UTR		0	0
hsa-miR-934	NM_001286107	ATG5	.(((((((.(.((.((((((((&))))))))...))...).))))))).	2793	2819	1	-22.7	1	8.64207e-06	0.588	1.44404	2.94251	-8.53133	18	26	8	3UTR		0	0
hsa-miR-937-5p	NM_001286107	ATG5	(((((((((((((((((((.&)))))...))))).............))))))))).	1621	1657	1	-21.7	1	0.00545824	0.676	2.90464	2.68739	-3.93757	19	36	9	3UTR		0	0
hsa-miR-938	NM_001286107	ATG5	..((((..((((((((((....&)))))))))))))).	2651	2666	1	-17.2	1	0.000589775	0.618	5.81194	4.68531	-8.81432	14	15	14	3UTR		0	0
hsa-miR-1184	NM_001286107	ATG5	...(((((((((((((((((((.&)))))))))).))......))))))).	1746	1773	1	-22	1	0.0858964	0.647	2.6027	2.67222	-6.51454	19	27	10	3UTR		0	0
hsa-miR-1226-3p	NM_001286107	ATG5	...((.((((((((((((((..&.))).)))))))))))...)).	1711	1734	1	-23.2	1	0.0258632	0.544	2.88331	2.34568	-8.4155	16	22	11	3UTR		0	0
hsa-miR-1202	NM_001286107	ATG5	((..(((((((((((((((((&))))))))))))..............)))))..)).	1182	1218	1	-28	1	0.0192212	0.515	0.731008	0.641531	-8.52714	19	36	12	3UTR		0	0
hsa-miR-1202	NM_001286107	ATG5	.(((((((((((((((((((.&.)))))))))))))...)))))).	1943	1978	1	-23.4	1	0.000130086	0.559	2.23276	2.07394	-3.79332	19	24	13	3UTR		0	0
hsa-miR-1208	NM_001286107	ATG5	(((.(((((((((.(((...&))).)))))))))))).	2607	2624	1	-18.3	1	0.00242225	0.618	4.45656	4.88991	-7.82644	15	17	12	3UTR		0	0
hsa-miR-1293	NM_001286107	ATG5	(.((((((((((..........&)))))))))).).	1229	1242	1	-19.1	1	0.00466538	0.588	1.07659	0.878161	-8.21572	11	13	10	3UTR		0	0
hsa-miR-1302	NM_001286107	ATG5	.(((.((((((((........&)))))))).))).	1295	1308	1	-15	1	0.00877432	0.676	0.168272	0.759316	-9.7377	11	13	8	3UTR		0	0
hsa-miR-1303	NM_001286107	ATG5	....((((((((((((((((((&))))))..))))..)))))))).	1723	1746	1	-20	1	0.00268658	0.544	3.16151	2.35501	-9.54656	18	23	8	3UTR		0	0
hsa-miR-1304-5p	NM_001286107	ATG5	.....(((((((((((((....&.))))))))))))).	1946	1971	1	-19.3	1	0.0540184	0.588	1.69483	2.03196	-13.6656	13	15	13	3UTR		0	0
hsa-miR-1248	NM_001286107	ATG5	.(((((((((((..((.(((((((((.&))))))))).))..))))))))...))).	1705	1734	1	-21.7	1	0.0258632	0.544	3.1912	2.30486	-5.9393	22	29	9	3UTR		0	0
hsa-miR-1249-5p	NM_001286107	ATG5	.(((((((((((((.((((.((((&)))).)))).))))..................))))))))).	1148	1190	1	-26.9	1	0.0437336	0.515	0.681717	0.897262	-4.52877	21	42	9	3UTR		0	0
hsa-miR-1253	NM_001286107	ATG5	.(.(((((((((((((((...&.))))))))))).)))).).	1135	1171	1	-20.9	1	0.00251795	0.5	0.54497	0.890895	-5.35086	16	20	11	3UTR		0	0
hsa-miR-1266-5p	NM_001286107	ATG5	((((((((((((((.........&)))))..))))).)))).	2941	2959	1	-20.7	1	0.0307874	0.559	0.149688	0.361501	-4.90607	14	18	5	3UTR		0	0
hsa-miR-1270	NM_001286107	ATG5	((((.(((.(((((((((((((.&))))))))).....))))))))))).	2905	2931	1	-19.9	1	0.00890828	0.588	0.0092621	0.203667	-9.113	20	26	11	3UTR		0	0
hsa-miR-1272	NM_001286107	ATG5	..((((((((((((............&.)))))))))))).	1137	1203	1	-19.3	1	0.135844	0.529	0.203642	0.790088	-5.9255	12	14	12	3UTR		0	0
hsa-miR-1275	NM_001286107	ATG5	(((((((((((......&))))))))))).	1180	1192	1	-19.3	1	0.0372505	0.515	0.542557	0.851633	-10.3988	11	12	11	3UTR		0	0
hsa-miR-1288-5p	NM_001286107	ATG5	..(((((((((.....(((((..&)))))....))))))))).	2819	2838	1	-16.6	1	0.0509021	0.647	0.721626	1.32513	-11.4183	14	19	9	3UTR		0	0
hsa-miR-1288-3p	NM_001286107	ATG5	(((.(((((..(((((((((.&))))))))).....................)))))))).	1943	1982	1	-24.7	1	5.45554e-05	0.559	2.0768	2.13459	-11.0369	17	39	9	3UTR		0	0
hsa-miR-664a-3p	NM_001286107	ATG5	((((((.....((((((((....&))).))))))))))).	1707	1723	1	-17	1	0.0230357	0.544	4.21231	2.73403	-12.9186	14	16	11	3UTR		0	0
hsa-miR-1910-5p	NM_001286107	ATG5	..((((((((((((.((((((&)))))).....)))))))))))).	1713	1737	1	-26.3	1	0.0280437	0.559	3.24562	2.3795	-5.69245	18	24	12	3UTR		0	0
hsa-miR-1914-5p	NM_001286107	ATG5	.(((((((((...(((((((((&.)).))))))).....))))))))).	1703	1734	1	-27.1	1	0.0258632	0.544	4.54404	2.81917	-11.254	18	26	9	3UTR		0	0
hsa-miR-1972	NM_001286107	ATG5	....((((((((((((((....&))))))))...)))))).	1959	1977	1	-22.6	1	0.000126126	0.574	3.14455	2.26171	-9.54656	14	18	8	3UTR		0	0
hsa-miR-2115-3p	NM_001286107	ATG5	.((((((((((((..(((((..&.)))))..))))).))))))).	2802	2836	1	-18.6	1	0.01884	0.632	1.29245	1.96067	-5.38561	17	22	7	3UTR		0	1
hsa-miR-2116-3p	NM_001286107	ATG5	(((((((((((((..((..((&))..))..))))))))))).)).	1697	1720	1	-24.9	1	0.00452136	0.559	3.84429	2.72237	-5.52986	17	23	11	3UTR		0	0
hsa-miR-2278	NM_001286107	ATG5	((((.((((.((.(((((((..&))))))))).)))).)))).	1144	1164	1	-22.9	1	0.000274818	0.529	-0.05608	0.690343	-10.5882	17	20	9	3UTR		0	0
hsa-miR-711	NM_001286107	ATG5	(((((((((.((((((......&)))))).))).)))))).	1955	1973	1	-21	1	0.0625486	0.588	3.84429	2.17191	-5.18008	15	18	6	3UTR		0	0
hsa-miR-3120-5p	NM_001286107	ATG5	((((((((.((.(((.(((..&))).))).)))))))))).	1105	1124	1	-23.6	1	2.60444e-05	0.515	0.77311	0.73491	-8.57382	16	19	10	3UTR		0	0
hsa-miR-3127-5p	NM_001286107	ATG5	.....((((((.((((((((...&))))))))...)))))).	1911	1929	1	-22.3	1	0.027691	0.647	2.74803	2.48446	-17.0124	14	18	8	3UTR		0	0
hsa-miR-3127-5p	NM_001286107	ATG5	.....(((..(((((..((((((&))))))))))).))).	1180	1196	1	-18.3	1	0.0405274	0.544	0.437089	0.818739	-16.1975	14	16	11	3UTR		0	0
hsa-miR-3130-5p	NM_001286107	ATG5	...((((((((..((((((..&))))))..)))))))).	2596	2613	1	-23.1	1	0.00893522	0.647	4.06751	4.8309	-11.1505	14	17	8	3UTR		0	0
hsa-miR-3131	NM_001286107	ATG5	((((((((((((...((((((..&)).))))....)))))))))).)).	1966	1991	1	-25.5	1	0.0155258	0.588	1.37904	2.15091	-6.81899	18	25	10	3UTR		0	0
hsa-miR-3131	NM_001286107	ATG5	(((((..(((.((.((((((((.&)))))))).)).))).))))).	2801	2823	1	-24.9	1	0.000798176	0.588	1.13905	2.78938	-11.0638	18	22	8	3UTR		0	0
hsa-miR-3132	NM_001286107	ATG5	(((((((......((((((.((((&)))).))))))......))))))).	2158	2183	1	-20.3	1	0.00217751	0.603	4.2908	4.51685	-16.0108	17	25	7	3UTR		0	0
hsa-miR-3138	NM_001286107	ATG5	((((((((((.((.(((.......&))).)).)))))))))).	2167	2185	1	-23.8	1	0.00806016	0.618	5.21579	4.45852	-7.61919	15	18	10	3UTR		0	0
hsa-miR-3150a-3p	NM_001286107	ATG5	..(((((((((((((((((...&))))))))))))))))).	2656	2674	1	-23.2	1	3.52275e-07	0.588	5.4505	4.77578	-4.957	17	18	17	3UTR		0	0
hsa-miR-3074-3p	NM_001286107	ATG5	...(((((((((((..((....&.)).))))))))))).	1135	1161	1	-19.3	1	7.3332e-05	0.544	0.0563713	0.75401	-7.48304	13	16	11	3UTR		0	0
hsa-miR-3155a	NM_001286107	ATG5	.((((((.((((((((((((.&))))..)))))))))))))).	1836	1857	1	-22.3	1	0.105801	0.676	2.02496	2.34801	-6.10696	18	21	14	3UTR		0	0
hsa-miR-3156-5p	NM_001286107	ATG5	..((((((((((((((((((((&.)))))))))))...))))))))).	1911	1954	1	-22.8	1	2.13756e-06	0.529	2.34137	2.41215	-4.957	20	25	11	3UTR		0	0
hsa-miR-3157-3p	NM_001286107	ATG5	.((((((((((((.((.(.(((&))).).)).))))).))))))).	1707	1730	1	-23.4	1	0.0158946	0.529	2.90054	2.31535	-4.65016	18	23	7	3UTR		0	0
hsa-miR-3162-3p	NM_001286107	ATG5	..((((.((((((((((((((&.)))...))))))))....)))..)))).	1696	1734	1	-22.4	1	0.0258632	0.544	3.18454	2.9288	-6.50069	18	29	8	3UTR		0	0
hsa-miR-3166	NM_001286107	ATG5	..((..(((.((((((((((((.&))))).....))))))))))..)).	2801	2826	1	-22.4	1	0.00147727	0.618	1.36656	2.64773	-12.2195	17	25	10	3UTR		0	0
hsa-miR-3170	NM_001286107	ATG5	...((.(((((((((((.....&))))))))))).)).	1738	1753	1	-19.3	1	0.00111141	0.618	2.20308	2.56959	-8.4155	13	15	11	3UTR		0	0
hsa-miR-3175	NM_001286107	ATG5	((((((.....((((((((...&)))))))).)))))).	1959	1975	1	-19.4	1	0.000256091	0.574	3.49442	2.17774	-12.9186	14	16	8	3UTR		0	0
hsa-miR-3176	NM_001286107	ATG5	((((((((((((((((...&.)))))))).))..)))))).	1945	1984	1	-22.8	1	6.06304e-05	0.574	2.15754	2.16258	-3.93757	16	21	8	3UTR		0	0
hsa-miR-3180-5p	NM_001286107	ATG5	((((.(((((.(((((((((.((((&)))).)))))))))...................)))))..)))).	1706	1751	1	-24.4	1	0.00147957	0.588	3.17565	2.55677	-10.8814	22	45	9	3UTR		0	0
hsa-miR-3184-5p	NM_001286107	ATG5	(.(((.(((((..(((((((((..&))))))))).)))))..))).).	1068	1091	1	-23.8	1	5.25931e-05	0.471	0.48425	0.989579	-11.6381	18	23	9	3UTR		0	0
hsa-miR-3192-5p	NM_001286107	ATG5	((((...(((((((((((((((.&))))))))))))).))...)))).	1100	1124	1	-25.8	1	2.60444e-05	0.515	0.693526	0.664876	-11.5013	19	24	13	3UTR		0	0
hsa-miR-3192-5p	NM_001286107	ATG5	(((((((((((((.((((((((.&)))))))).)).....)))))).....................))))).	1186	1235	1	-23.4	1	0.0389142	0.618	1.02479	0.737032	-4.79441	21	49	8	3UTR		0	0
hsa-miR-4297	NM_001286107	ATG5	((((((((((((((..&.)))))))))....................))))).	1097	1150	1	-20.1	1	0.000159328	0.544	0.697584	0.627737	-4.90607	14	36	9	3UTR		0	0
hsa-miR-378c	NM_001286107	ATG5	..(((((((((((((((((((((((&)))))).)))..................)))))))))))))).	1912	1955	1	-28.2	1	1.96316e-06	0.515	2.3404	2.33635	-4.957	23	43	14	3UTR		0	0
hsa-miR-378c	NM_001286107	ATG5	.((((.((((.((.(((..(((((.&)))))..))))).)))))))).	1097	1119	1	-24.8	1	0.000443383	0.5	0.669121	0.698832	-9.3759	18	22	8	3UTR		0	0
hsa-miR-4298	NM_001286107	ATG5	...((.(((..(((((((((((&)))))).))))).))))).	1177	1196	1	-23.6	1	0.0405274	0.544	0.83324	0.81025	-12.4828	16	19	6	3UTR		0	0
hsa-miR-4302	NM_001286107	ATG5	((.((.((((((((((((&))))))).....))))).)).)).	1100	1124	1	-21.2	1	2.60444e-05	0.515	0.760003	0.682915	-7.39607	16	24	7	3UTR		0	0
hsa-miR-4302	NM_001286107	ATG5	.((((((((..((((.((&)).)))).)))))))).	2171	2188	1	-18.9	1	0.00326934	0.588	4.57903	4.52295	-8.09365	14	17	8	3UTR		0	0
hsa-miR-4312	NM_001286107	ATG5	.((((((((((...(((((&))))).))).))))))).	1711	1729	1	-21.1	1	0.00314802	0.544	2.97492	2.31652	-9.2861	15	18	7	3UTR		0	0
hsa-miR-4316	NM_001286107	ATG5	(((((((((((((.(..&).))))))))))))).	1151	1167	1	-19.7	1	0.000536553	0.5	0.870244	0.864367	-5.02746	14	16	13	3UTR		0	0
hsa-miR-4327	NM_001286107	ATG5	((((((((..((.((((((&)))).......)).))..)))))))).	1090	1117	1	-22.7	1	0.0028458	0.515	0.974724	0.74446	-7.5256	16	27	8	3UTR		0	0
hsa-miR-4265	NM_001286107	ATG5	.((((((((..((((((((&)))))...)))..)))))))).	2925	2947	1	-22	1	0.0199954	0.603	-0.0466001	0.284419	-7.86061	16	22	8	3UTR		0	0
hsa-miR-4267	NM_001286107	ATG5	.((((((((((.((..&)).)))))))))).	1146	1160	1	-20.7	1	0.000529014	0.529	0.575742	0.81025	-8.10863	12	14	10	3UTR		0	0
hsa-miR-4286	NM_001286107	ATG5	...(((((((..((...&))..))))))).	1708	1720	1	-15.1	1	0.00452136	0.559	2.62474	2.54277	-13.6546	9	12	7	3UTR		0	0
hsa-miR-3617-3p	NM_001286107	ATG5	......(((((((((((......&.))))))))))).	1693	1719	1	-19.3	0	0.00281027	0.544	1.88077	2.83666	-15.5666	11	13	11	3UTR		0	0
hsa-miR-3622a-3p	NM_001286107	ATG5	...((((.(((((((((((.((&)).))))))))).))...)))).	1704	1727	1	-22.4	1	0.00311715	0.544	3.83652	2.63607	-8.82818	17	23	9	3UTR		0	0
hsa-miR-3622b-3p	NM_001286107	ATG5	...((((.(((((((((((..&))))))))..........))).)))).	1707	1734	1	-22.3	1	0.0258632	0.544	3.5133	2.42148	-8.82818	15	27	8	3UTR		0	0
hsa-miR-3649	NM_001286107	ATG5	(((((((..((((......&.))))..))))))).	1939	1974	1	-18.9	1	0.00153194	0.588	2.33152	2.19756	-9.13294	11	15	7	3UTR		0	0
hsa-miR-3651	NM_001286107	ATG5	.(((.((((((((.(((((((((.&)))))))))..))))).........................))).))).	1298	1347	1	-19.3	1	0.0079987	0.647	0.635165	0.657448	-8.7692	20	49	9	3UTR		0	0
hsa-miR-3652	NM_001286107	ATG5	.(((((((((.((((((.&)))).))...))))))..))).	1174	1196	1	-20.7	1	0.0405274	0.544	0.612012	0.762499	-6.6181	15	22	6	3UTR		0	0
hsa-miR-3675-5p	NM_001286107	ATG5	(((((((((((((.(((.(....&).))))))))))).))))).	1739	1759	1	-17.9	1	0.00603434	0.632	2.73137	2.54627	-4.79441	17	20	11	3UTR		0	0
hsa-miR-3678-3p	NM_001286107	ATG5	.((((((((..(..(((.((((&)))).)))..)..)))))))).	1150	1172	1	-21	1	0.00367864	0.515	0.582108	0.737032	-10.0066	16	22	8	3UTR		0	0
hsa-miR-3679-5p	NM_001286107	ATG5	((((((..((((..((((((((.&))))))))..))))....)))))).	1915	1940	1	-20.5	1	0.0291099	0.603	1.57013	2.55094	-9.94087	18	25	8	3UTR		0	0
hsa-miR-3682-3p	NM_001286107	ATG5	(((((((...((((((((...&.))))))))...))))))).	1155	1203	1	-21	1	0.135844	0.529	0.50783	0.816616	-8.55011	15	20	8	3UTR		0	0
hsa-miR-3689a-3p	NM_001286107	ATG5	(((((((((.((((((..((((&)))))))))).)))))).))).	2792	2814	1	-20.4	1	0.000258394	0.603	1.35808	2.68828	-5.18008	19	22	10	3UTR		0	0
hsa-miR-3907	NM_001286107	ATG5	((((((((((((((((((((((&)))))))))))...)))........................)))))).)).	2161	2212	1	-25.5	1	0.00211035	0.574	4.18803	4.62835	-3.93757	22	51	11	3UTR		0	0
hsa-miR-3689b-3p	NM_001286107	ATG5	(((((((((.((((((..((((&)))))))))).)))))).))).	2792	2814	1	-20.4	1	0.000258394	0.603	1.35808	2.68828	-5.18008	19	22	10	3UTR		0	0
hsa-miR-3909	NM_001286107	ATG5	..(((((((((((.........&))))))))))).	2948	2960	1	-22.7	1	0.0288576	0.574	-0.0377016	0.405548	-6.78234	11	12	11	3UTR		0	0
hsa-miR-3911	NM_001286107	ATG5	.((((((....(((((((((((&))))).))))))...))).))).	1178	1201	1	-20.1	1	0.15729	0.559	0.797869	0.859061	-11.2306	17	23	6	3UTR		0	0
hsa-miR-3918	NM_001286107	ATG5	.(((((((((((.((((((..&.)))))))))))).))))).	1941	1975	1	-24.7	1	0.000256091	0.574	1.82281	2.05762	-5.08246	17	20	12	3UTR		0	0
hsa-miR-3921	NM_001286107	ATG5	..((((((..((.((((((((((&.)))))))))))).........)))))).	1707	1749	1	-20.1	1	0.0082763	0.588	3.35914	2.67456	-8.54503	18	29	12	3UTR		0	0
hsa-miR-3922-5p	NM_001286107	ATG5	...(((((((((((....((((.&.))))..))))))))))).	1209	1283	1	-25.3	1	0.011182	0.632	1.24483	0.872856	-7.48304	15	19	11	3UTR		0	0
hsa-miR-3927-3p	NM_001286107	ATG5	.(((...(((((((((((((..&))))))))))).)).....))).	1851	1874	1	-17.7	1	0.160288	0.691	2.76469	2.0891	-11.357	16	23	11	3UTR		0	0
hsa-miR-3929	NM_001286107	ATG5	((((.((((((((((((((((((&.)).)))))).)))).)))))))))).	1127	1179	1	-25	1	0.0476453	0.515	0.513894	0.801761	-8.05661	22	27	10	3UTR		0	0
hsa-miR-3929	NM_001286107	ATG5	(((((((.(((.((..((((((.&)))))).)).)))..))))))).	1964	1987	1	-23.5	1	5.51014e-05	0.574	1.35854	2.21739	-10.5665	18	23	7	3UTR		0	0
hsa-miR-3935	NM_001286107	ATG5	((((((...(((.(((((((..&))))))))))..)))))).	1153	1172	1	-19.6	1	0.00367864	0.515	0.6958	0.831472	-10.1404	16	19	10	3UTR		0	0
hsa-miR-3945	NM_001286107	ATG5	(((((((..(..(((.(((((..&))))).))).).))))))).	2934	2954	1	-21.4	1	0.0062374	0.588	-0.042786	0.470394	-13.7122	16	20	7	3UTR		0	0
hsa-miR-378e	NM_001286107	ATG5	..(((((((((((((((((&.)).))))))))))))))).	1920	1955	1	-23.8	1	1.96316e-06	0.515	2.38261	2.15675	-4.957	17	20	15	3UTR		0	0
hsa-miR-4423-5p	NM_001286107	ATG5	...((((((.....((((((((&)))))))).......)))))).	1708	1730	1	-20.4	1	0.0158946	0.529	3.83263	2.74686	-16.0746	14	22	8	3UTR		0	0
hsa-miR-378g	NM_001286107	ATG5	..(((((((((((((((...&.))))))))))))))).	1918	1955	1	-22.6	1	1.96316e-06	0.515	2.17424	2.20223	-4.957	15	17	15	3UTR		0	0
hsa-miR-4430	NM_001286107	ATG5	.((((((((.((((((((&))))))))..)))))..))).	1175	1196	1	-23.3	1	0.0405274	0.544	1.15511	0.784783	-5.03583	16	21	8	3UTR		0	0
hsa-miR-4430	NM_001286107	ATG5	.(((((.(((.(((((((&)))))))))).)).))).	1099	1117	1	-20.5	1	0.0028458	0.515	0.465385	0.69671	-8.16179	15	18	10	3UTR		0	0
hsa-miR-4440	NM_001286107	ATG5	.(.(.(((((((((((((((((&)))))))))).........))))))).).).	1922	1953	1	-23.7	1	2.15846e-06	0.529	2.45557	2.23255	-9.4699	19	31	10	3UTR		0	0
hsa-miR-4446-3p	NM_001286107	ATG5	(((((.(.(((((((.......&))))))).).))))).	1959	1975	1	-20.9	1	0.000256091	0.574	3.18454	2.22439	-8.38522	13	16	7	3UTR		0	0
hsa-miR-3135b	NM_001286107	ATG5	((((((((.(((.((((.((((&)))).)))).))))))))..))).	1172	1196	1	-27.6	1	0.0405274	0.544	0.618186	0.783722	-6.28309	19	24	8	3UTR		0	0
hsa-miR-548ai	NM_001286107	ATG5	((((((.(((((((((......&.))))))))))))))).	1988	2029	1	-17.6	1	0.255974	0.676	2.05606	1.97248	-5.48126	15	17	15	3UTR		0	0
hsa-miR-4468	NM_001286107	ATG5	.((((((((((.(((.((&)).))).)))))))))).	1046	1064	1	-17.8	1	0.048639	0.559	0.558765	1.20499	-7.37318	15	18	10	3UTR		0	0
hsa-miR-4470	NM_001286107	ATG5	(((((...((((((((.(((.&))).)))....)))))))))).	1175	1197	1	-19.2	1	0.116739	0.544	0.684683	0.860122	-9.69585	16	22	10	3UTR		0	0
hsa-miR-4474-3p	NM_001286107	ATG5	...(((((((((..((((((..&))))))..)......)))))))).	2109	2133	1	-21.1	1	0.00332478	0.662	5.58277	5.08284	-8.66051	15	24	8	3UTR		0	0
hsa-miR-4475	NM_001286107	ATG5	..((((((((............&.)))))))).	1927	1974	1	-15.5	1	0.00153194	0.588	2.39816	2.2862	-14.243	8	10	8	3UTR		0	0
hsa-miR-3689c	NM_001286107	ATG5	(((((((((.((((((..((((&)))))))))).)))))).))).	2792	2814	1	-20.4	1	0.000258394	0.603	1.35808	2.68828	-5.18008	19	22	10	3UTR		0	0
hsa-miR-4482-5p	NM_001286107	ATG5	...((((.(((((((((.....&))))))))))))).	1962	1976	1	-18.3	1	0.000150188	0.559	4.06718	2.15441	-8.82818	13	14	13	3UTR		0	0
hsa-miR-4484	NM_001286107	ATG5	..((((.(((((((.(((((&))))).))))))))))).	2660	2678	1	-24.4	1	9.58345e-06	0.603	5.79906	4.90884	-7.23614	16	18	11	3UTR		0	0
hsa-miR-4494	NM_001286107	ATG5	..((((..((((((.((((.((&.)))))))))))))))).	1962	1986	1	-22.4	1	6.67041e-05	0.588	2.05606	2.12876	-9.54977	16	18	16	3UTR		0	0
hsa-miR-4501	NM_001286107	ATG5	...((((((((.((((((((.&)))))))).)))...))))).	1033	1054	1	-18.3	1	0.00566397	0.574	1.29306	0.928034	-9.86134	16	21	8	3UTR		0	0
hsa-miR-4504	NM_001286107	ATG5	...(((((((((((((((((..&.))))))))))))))))).	1796	1840	1	-22.3	1	0.126342	0.706	2.28291	2.31069	-6.51454	17	19	17	3UTR		0	0
hsa-miR-4505	NM_001286107	ATG5	(((((((((((((((.(.&.).))))).)))..))))))).	1944	1986	1	-22.3	1	6.67041e-05	0.588	2.08716	2.13925	-4.17062	16	22	7	3UTR		0	0
hsa-miR-4513	NM_001286107	ATG5	((((((.(.(((((.((.((((&)))).))))))).).)))))).	1964	1986	1	-21.3	1	6.67041e-05	0.588	1.46517	2.22672	-7.2731	18	22	7	3UTR		0	0
hsa-miR-4517	NM_001286107	ATG5	..............(((((((((((&))))))))))).	1205	1217	1	-19.1	0	0.0208826	0.515	0.766358	0.675487	-30.0403	11	12	11	3UTR		0	1
hsa-miR-4521	NM_001286107	ATG5	..((((..((((((((((((..&)))))))))))).)))).	1724	1742	1	-21.3	1	0.00159884	0.559	3.24562	2.3795	-8.81432	16	18	12	3UTR		0	0
hsa-miR-4524a-3p	NM_001286107	ATG5	(((((((((((((((((.((((&.))))))))))))....))))))))).	1696	1747	1	-23.2	1	0.00299426	0.559	3.45555	2.88681	-3.93757	21	27	12	3UTR		0	0
hsa-miR-378i	NM_001286107	ATG5	((((......(((((((((((&))))))))))).....)))).	1643	1664	1	-20.4	1	0.0074487	0.676	3.50927	2.48563	-16.1138	15	21	11	3UTR		0	0
hsa-miR-4536-3p	NM_001286107	ATG5	..((((.((((((((((.(((&.))).))))))))))..)))).	1680	1731	1	-19.5	1	0.0172174	0.529	2.7527	3.32299	-6.50069	17	22	10	3UTR		0	0
hsa-miR-4538	NM_001286107	ATG5	.((((((((.(((.((((....&)))))))..)))))))).	1911	1929	1	-20.3	1	0.027691	0.647	2.28154	2.33985	-5.89267	15	18	8	3UTR		0	1
hsa-miR-3960	NM_001286107	ATG5	(((((.((.(((((((((((&))))))))).)).)).))))).	1174	1196	1	-29.9	1	0.0405274	0.544	1.08791	0.816616	-6.89492	18	22	9	3UTR		0	0
hsa-miR-3974	NM_001286107	ATG5	..(((.((((((.(((((.....&))))))))))).))).	2938	2954	1	-15.9	1	0.0062374	0.588	-0.224566	0.432465	-8.14709	14	16	11	3UTR		0	0
hsa-miR-4638-5p	NM_001286107	ATG5	(((.((((((.(.((((....&.)))).).))))))))).	1961	1984	1	-21.9	1	6.06304e-05	0.574	2.05606	2.12876	-11.0835	14	18	9	3UTR		0	0
hsa-miR-4641	NM_001286107	ATG5	((((((((((((.(((.((((...&)))).))))))).))).))))).	1707	1730	1	-22.7	1	0.0158946	0.529	2.91797	2.33635	-5.22671	19	23	7	3UTR		0	0
hsa-miR-4645-3p	NM_001286107	ATG5	((((((((((((((((((....&.))))).))))))))).)))).	1693	1745	1	-21	1	0.00233776	0.544	3.0979	2.89031	-3.93757	18	22	9	3UTR		0	0
hsa-miR-4654	NM_001286107	ATG5	((((((((((((((.(((....&))).)))))))))))))).	2238	2257	1	-22.9	1	0.0369604	0.75	3.68257	3.90284	-4.67302	17	19	14	3UTR		0	0
hsa-miR-4658	NM_001286107	ATG5	((((((((((....((((((((.&))))))))...))))...........................)))))).	1182	1231	1	-19.3	1	0.0846657	0.588	1.02749	0.71581	-12.2551	18	49	8	3UTR		0	0
hsa-miR-4663	NM_001286107	ATG5	.((((.((((((.((((..(((((&))))).)))).))).))))))).	1961	1984	1	-25	1	6.06304e-05	0.574	1.67842	2.17657	-6.98341	19	23	7	3UTR		0	0
hsa-miR-4667-5p	NM_001286107	ATG5	...(((((((((.(((.((...&)).)))))))))))).	1171	1187	1	-19.2	1	0.0765861	0.515	0.852105	0.807066	-7.80367	14	16	12	3UTR		0	0
hsa-miR-4670-3p	NM_001286107	ATG5	(((((((..(((((((((((((&)))))))))))))..))))))).	1352	1375	1	-24.4	1	0.00753599	0.618	0.341316	1.17952	-7.3076	20	23	13	3UTR		0	0
hsa-miR-4684-3p	NM_001286107	ATG5	...((((((((((((((.....&.)))))))))))))).	2563	2594	1	-23.2	1	3.2125e-05	0.662	5.20798	4.90289	-6.51454	14	16	14	3UTR		0	0
hsa-miR-4687-3p	NM_001286107	ATG5	((((.(.(((((((((((((.&))))))).))))))).)))).	1176	1197	1	-25.4	1	0.116739	0.544	0.98685	0.860122	-9.6003	18	21	7	3UTR		0	0
hsa-miR-4687-3p	NM_001286107	ATG5	((((((((..(((((.((.(.&).)).))))))))))))).	1963	1982	1	-22.8	1	5.45554e-05	0.559	2.18823	2.16491	-6.46952	16	19	13	3UTR		0	0
hsa-miR-4688	NM_001286107	ATG5	(((((((.((((.(((((((((&))))))))).........)))).))))))).	1944	1975	1	-27.7	1	0.000256091	0.574	2.23229	2.16141	-7.54034	20	31	9	3UTR		0	0
hsa-miR-4689	NM_001286107	ATG5	((.(((((((.(((((((((((&)))))))....))))))))))).)).	1966	1992	1	-24.5	1	0.0136731	0.574	2.55366	2.0926	-8.31989	20	26	11	3UTR		0	0
hsa-miR-4692	NM_001286107	ATG5	...(((((((.(((...((((.&))))....))).))))))).	1176	1196	1	-21.4	1	0.0405274	0.544	0.61091	0.750827	-10.3078	14	20	7	3UTR		0	0
hsa-miR-4698	NM_001286107	ATG5	(((((((((((.(((((((((((&))))).))))))..))..))))))))).	2660	2688	1	-20	1	0.00149569	0.588	5.16399	4.79275	-7.28438	22	28	9	3UTR		0	0
hsa-miR-4709-3p	NM_001286107	ATG5	(((((((((((((((..(((((.&)))))))))))))))))))).	2015	2036	1	-22.9	1	0.340377	0.647	1.39674	2.31652	-4.17062	20	21	20	3UTR		0	0
hsa-miR-4726-5p	NM_001286107	ATG5	(((((((.(((((((((((((.(&.).)))))))))........)).)).))).)))).	1911	1974	1	-29.5	1	0.00153194	0.588	2.20732	2.40632	-6.25121	21	35	9	3UTR		0	0
hsa-miR-4726-5p	NM_001286107	ATG5	.(((((((((((((((..(((((&)))))..))).)).........................)))))))))).	1234	1283	1	-26.8	1	0.011182	0.632	0.875341	1.08402	-3.79332	20	49	10	3UTR		0	0
hsa-miR-4728-5p	NM_001286107	ATG5	(.((((((((((((((((((((.&))))))))).))))....))...))))).).	2088	2119	1	-25.1	1	0.00230555	0.632	5.59699	3.81747	-5.10125	21	31	9	3UTR		0	0
hsa-miR-4731-5p	NM_001286107	ATG5	((((((((((((((((((....&.)))).)))))))))))))).	1913	1978	1	-28.4	1	0.000130086	0.559	2.17228	2.4728	-3.93757	18	21	14	3UTR		0	0
hsa-miR-4733-3p	NM_001286107	ATG5	.((((((((((((((..((...&))..)))..)))))))).))).	2804	2826	1	-20.1	1	0.00147727	0.618	1.50073	2.151	-4.02637	16	22	8	3UTR		0	0
hsa-miR-3064-5p	NM_001286107	ATG5	(((((((((.((((((.....&)))))).))).)))))).	1102	1120	1	-19.8	1	0.000257404	0.515	1.00868	0.770988	-5.18008	15	18	6	3UTR		0	0
hsa-miR-4740-5p	NM_001286107	ATG5	.(((((..((((((.(((((..&.))))).))))))..)))....)).	2926	2971	1	-23.2	1	0.00643229	0.632	0.0201371	0.315007	-8.3861	16	25	6	3UTR		0	0
hsa-miR-4753-5p	NM_001286107	ATG5	..((((((((((..........&.)))))))))).	1237	1283	1	-18.9	1	0.011182	0.632	0.864368	1.03733	-8.07147	10	12	10	3UTR		0	0
hsa-miR-371b-5p	NM_001286107	ATG5	..(((((((((((((.((....&.)).).)))).)))))))).	1966	1991	1	-17.4	1	0.0155258	0.588	1.68908	2.09727	-5.19005	15	20	8	3UTR		0	0
hsa-miR-4754	NM_001286107	ATG5	....(((((((((((((.((((.&)))).))))).)))))))).	1934	1954	1	-20.8	1	2.13756e-06	0.529	2.53144	2.16724	-9.54656	17	20	8	3UTR		0	0
hsa-miR-4761-5p	NM_001286107	ATG5	..((((.((((((((((((..&)))).))))).))))))).	1039	1058	1	-20.5	1	0.00363163	0.559	0.732181	1.0628	-6.50069	16	19	7	3UTR		0	0
hsa-miR-4761-5p	NM_001286107	ATG5	(((((((.((((((((.(((.&)))....))))))))))))))).	1529	1552	1	-20.5	1	0.00399634	0.676	3.92593	3.27167	-6.25121	18	23	15	3UTR		0	0
hsa-miR-4762-5p	NM_001286107	ATG5	.(((((((.(((((((((...&.))))))))).))))))).	2821	2845	1	-22.3	1	0.0395835	0.662	1.0479	1.3466	-4.84971	16	19	9	3UTR		0	1
hsa-miR-4768-3p	NM_001286107	ATG5	(((((.(((((((.(((((.&))))).))).))))))))).	1956	1976	1	-20	1	0.000150188	0.559	4.20583	2.16258	-6.69537	17	20	9	3UTR		0	0
hsa-miR-4776-3p	NM_001286107	ATG5	((((((......(((((((.(((&))).)))))))....)))).)).	1710	1733	1	-20	1	0.0249594	0.544	2.73137	2.4588	-16.2654	16	23	7	3UTR		0	0
hsa-miR-4786-5p	NM_001286107	ATG5	(((((((((..((((.(((...&))).)))).))))))))).	1146	1165	1	-21.2	1	0.000391048	0.515	0.691757	0.817678	-8.2379	16	19	9	3UTR		0	0
hsa-miR-4788	NM_001286107	ATG5	...((((((((((.........&.)))))))))).	2579	2617	1	-18.6	1	0.0047212	0.647	4.53057	4.44019	-8.33988	10	12	10	3UTR		0	0
hsa-miR-4804-5p	NM_001286107	ATG5	.((((((((..((((.(((..&))))))).)))))))).	2166	2183	1	-19.5	1	0.00217751	0.603	4.45074	4.43871	-8.09365	15	17	8	3UTR		0	0
hsa-miR-4999-5p	NM_001286107	ATG5	((((((((.((((((.((((.&)))).))))))....)))))))).	1641	1665	1	-18.3	1	0.00637601	0.662	3.66936	2.50429	-5.22701	18	24	8	3UTR		0	0
hsa-miR-5006-5p	NM_001286107	ATG5	((((((((((....(((((((&.)))))))...).))))))))).	1944	1979	1	-23.9	1	0.000145081	0.559	2.58476	2.12526	-12.2551	17	23	9	3UTR		0	0
hsa-miR-5010-5p	NM_001286107	ATG5	.((((((.(((((((.......&.))))))).)))))).	1165	1190	1	-23.3	1	0.0437336	0.515	0.0288093	0.79115	-6.34001	13	16	7	3UTR		0	0
hsa-miR-5091	NM_001286107	ATG5	...(((((((.((..(((((((.&)))))))..))..))))))).	1725	1746	1	-19.7	1	0.00268658	0.544	3.27783	2.37717	-10.9316	16	21	7	3UTR		0	0
hsa-miR-5189-5p	NM_001286107	ATG5	..((((((((..(((((((((((.&)))))))).)))..))).).)))).	2175	2200	1	-23.6	1	0.00748769	0.574	4.36522	4.52762	-11.1286	19	25	8	3UTR		0	0
hsa-miR-5190	NM_001286107	ATG5	((((.((((((.(((((((((&))))))))).))..............)))).)))).	1940	1976	1	-28.2	1	0.000150188	0.559	2.66769	2.1824	-11.4034	19	36	9	3UTR		0	0
hsa-miR-5193	NM_001286107	ATG5	((((((((((((((((.(((((&.))))).))))))))))....))....)))).	1694	1735	1	-22.7	1	0.0443382	0.559	3.4089	2.79118	-3.93757	21	32	10	3UTR		0	0
hsa-miR-5194	NM_001286107	ATG5	.....(((((((((.(((((((&)))))))))))))))).	1912	1929	1	-22.2	1	0.027691	0.647	2.0768	2.34218	-14.401	16	17	16	3UTR		0	0
hsa-miR-5100	NM_001286107	ATG5	...(((((((((.(((......&))).))))))))).	2110	2124	1	-18.2	1	0.00110025	0.647	5.50813	5.20647	-7.80367	12	14	9	3UTR		0	0
hsa-miR-5580-5p	NM_001286107	ATG5	.((((((((((.....(((...&))).....)))))))))).	2154	2173	1	-18.2	1	0.000799187	0.632	6.08348	4.29292	-10.2546	13	19	10	3UTR		0	0
hsa-miR-548at-5p	NM_001286107	ATG5	(((((.((((((((((..(((.&)))....)))))))))).))))).	2006	2030	1	-17.4	1	0.263517	0.676	1.88501	1.97481	-5.83853	18	24	10	3UTR		0	1
hsa-miR-5585-3p	NM_001286107	ATG5	(((..(.(((((((((((((..&.)))))))))).))))..))).	1942	1983	1	-23.8	1	5.4698e-05	0.574	1.77172	2.06928	-12.6323	17	22	10	3UTR		0	0
hsa-miR-5587-5p	NM_001286107	ATG5	((((((((((..((((..&))))..)))))))))).	1346	1363	1	-21.4	1	0.00863986	0.632	0.439919	1.14344	-10.1092	14	17	10	3UTR		0	0
hsa-miR-1295b-3p	NM_001286107	ATG5	....((((((((((((((((..&)).))))))))...........)))))).	1942	1971	1	-22.5	1	0.0540184	0.588	2.66473	1.98064	-9.54656	16	29	8	3UTR		0	0
hsa-miR-5591-3p	NM_001286107	ATG5	.((((((((((((((.((((.&))))...)))))))))).............)))).	2729	2764	1	-21.9	1	0.0171448	0.618	6.58831	3.73839	-4.02637	18	35	10	3UTR		0	0
hsa-miR-5681a	NM_001286107	ATG5	.....((((((((((((.(((.&))).)))).)))))))).	1293	1311	1	-18.6	1	0.0176176	0.647	1.00737	0.63092	-13.6656	15	18	8	3UTR		0	0
hsa-miR-5696	NM_001286107	ATG5	.((((((((((.(((((((((.&)))))))))...........)))))))))).	2796	2827	1	-19.3	1	0.002435	0.618	1.06696	1.54926	-7.14013	19	31	10	3UTR		0	0
hsa-miR-5698	NM_001286107	ATG5	(.(((((.((((((((......&.)))))))).))))).).	1945	1976	1	-21.8	1	0.000150188	0.559	2.05995	2.15325	-7.41489	14	18	8	3UTR		0	0
hsa-miR-5699-3p	NM_001286107	ATG5	((((((((...(((((.(.(((&.))).).)))))..)))))))).	1059	1125	1	-23.2	1	2.65224e-05	0.515	1.049	0.906812	-9.06125	17	23	8	3UTR		0	0
hsa-miR-5708	NM_001286107	ATG5	..((((.((((((((((((.&)))))))....)))))..)))).	2798	2821	1	-22.2	1	0.000252355	0.588	1.13211	2.79184	-6.50069	16	23	7	3UTR		0	0
hsa-miR-6085	NM_001286107	ATG5	((((((((((((((.((((&)))).))))......)))))))))).	1963	1989	1	-23.6	1	3.17592e-05	0.588	1.86635	1.95032	-4.67302	18	26	10	3UTR		0	0
hsa-miR-6086	NM_001286107	ATG5	.(((((((((((.(((((((&))))))))))))...............)))))).	1175	1209	1	-21.5	1	0.0760342	0.515	0.811474	0.724299	-5.08246	18	34	12	3UTR		0	0
hsa-miR-6088	NM_001286107	ATG5	.((..(((((((((((((.(&).))))))))))))).)).	1050	1069	1	-20.1	1	0.016859	0.529	0.465386	1.20393	-10.9444	16	19	13	3UTR		0	0
hsa-miR-6126	NM_001286107	ATG5	(((((((((.((((....&)))).))))))))).	2797	2812	1	-19.3	1	0.000410048	0.588	1.51951	2.78369	-6.14858	13	15	9	3UTR		0	0
hsa-miR-6127	NM_001286107	ATG5	(((((.((((((.((((((&)))))))))))).)).))).	1180	1200	1	-21.8	1	0.169252	0.574	0.437089	0.818739	-7.12766	17	20	12	3UTR		0	0
hsa-miR-6127	NM_001286107	ATG5	.((((((((((((......&)))))))))))).	1910	1923	1	-20.6	1	0.0559614	0.618	2.25821	2.58009	-5.61866	12	13	12	3UTR		0	0
hsa-miR-378j	NM_001286107	ATG5	..(((((((((((((((..&.))))))))))))))).	1919	1955	1	-23.5	1	1.96316e-06	0.515	2.36706	2.20223	-4.957	15	17	15	3UTR		0	0
hsa-miR-6129	NM_001286107	ATG5	.(((((((.(((((.....&)))))))))))).	1910	1923	1	-16.8	1	0.0559614	0.618	1.67842	2.52644	-5.81821	12	13	12	3UTR		0	0
hsa-miR-6130	NM_001286107	ATG5	((((((((((((.......&.)))))))))))).	2866	2887	1	-16.1	1	0.253543	0.706	-0.134841	0.38323	-7.05204	12	14	12	3UTR		0	0
hsa-miR-6131	NM_001286107	ATG5	(((((((((((((((((((&.))))).......)))))).)))))))).	1667	1702	1	-19.6	1	0.00219329	0.574	2.05952	3.14222	-3.93757	19	29	8	3UTR		0	0
hsa-miR-6132	NM_001286107	ATG5	.((((((((((((((((((&)))))))))))))...........................))))).	1963	2009	1	-22.1	1	0.00112837	0.618	2.21363	1.69958	-3.79332	18	46	13	3UTR		0	0
hsa-miR-6133	NM_001286107	ATG5	...((((((((..(((((.&))))))))))))).	1910	1924	1	-19.2	1	0.0529629	0.618	1.57013	2.55094	-11.1505	13	14	13	3UTR		0	0
hsa-miR-6509-5p	NM_001286107	ATG5	....(((.(((((((((((..&)))))))))))..))).	1100	1117	1	-19.1	1	0.0028458	0.515	0.527123	0.675487	-11.8602	14	17	11	3UTR		0	0
hsa-miR-6510-5p	NM_001286107	ATG5	(((..(((((((((((((....&))))).))))))))..))).	1174	1194	1	-22.4	1	0.0388768	0.544	1.01717	0.799639	-11.0886	16	20	8	3UTR		0	0
hsa-miR-6514-5p	NM_001286107	ATG5	..((.((.((((((((((.(((.&))))))))))))).)).)).	1234	1254	1	-20.4	1	2.45077e-05	0.603	0.821923	1.03415	-11.3897	17	20	13	3UTR		0	0
hsa-miR-6515-5p	NM_001286107	ATG5	((((((((.((((........&)))).)))))))).	1912	1926	1	-18.1	1	0.0237531	0.618	1.43018	2.376	-6.8193	12	14	8	3UTR		0	0
hsa-miR-6515-3p	NM_001286107	ATG5	.((((..(((((((((((((&.))))...)))))))))..)))).	1695	1728	1	-21.5	1	0.00296585	0.544	3.40112	2.91014	-7.23797	17	24	9	3UTR		0	0
hsa-miR-6511b-3p	NM_001286107	ATG5	(((..(((((((...((((....&)))).)))))))....))).	1707	1727	1	-23.2	1	0.00311715	0.544	2.62474	2.54277	-13.9701	14	20	7	3UTR		0	0
hsa-miR-6726-5p	NM_001286107	ATG5	.((..(((((((.((((((..&)))))).)))))))..)).	1962	1981	1	-25.3	1	8.6151e-05	0.559	2.34484	2.13575	-12.2335	15	19	7	3UTR		0	0
hsa-miR-6726-3p	NM_001286107	ATG5	...(((((((.((((.(((.&.))).).))).))))))).	1705	1729	1	-20.8	1	0.00314802	0.544	2.79801	2.43898	-9.57236	14	19	7	3UTR		0	0
hsa-miR-6730-3p	NM_001286107	ATG5	((((.(((((((..((((....&)))))))))))....)))).	1707	1727	1	-21.2	1	0.00311715	0.544	2.85132	2.58942	-10.2026	15	20	11	3UTR		0	0
hsa-miR-6731-5p	NM_001286107	ATG5	.(((((((((((((..((((((&.))))))..))).)))))))))).	1159	1188	1	-24.3	1	0.101324	0.5	0.713991	0.820861	-4.76182	19	24	10	3UTR		0	0
hsa-miR-6737-3p	NM_001286107	ATG5	(((((((((((((((...((((&.))))...)))))))......)))))))).	1695	1734	1	-24.5	1	0.0258632	0.544	3.55329	2.73054	-4.17062	19	30	8	3UTR		0	0
hsa-miR-6740-5p	NM_001286107	ATG5	(((((((((.((((.(.((...&))).))))))))))))).	1911	1929	1	-18.3	1	0.027691	0.647	2.0768	2.34218	-5.91553	16	18	13	3UTR		0	0
hsa-miR-6748-3p	NM_001286107	ATG5	((((((((((((.(((.((..&.))))).)))))).)))))).	1695	1735	1	-21.6	1	0.0443382	0.559	3.89094	2.98594	-5.22671	17	21	6	3UTR		0	0
hsa-miR-6749-5p	NM_001286107	ATG5	....((((((((((((((((((&)))).....)))))))))))))).	2909	2933	1	-25.9	1	0.00542875	0.574	-0.105407	0.278301	-9.54656	18	24	14	3UTR		0	0
hsa-miR-6753-3p	NM_001286107	ATG5	.(.((.((((((((((((((((&)))))))).....)))).))))..)).).	2796	2825	1	-21.9	1	0.00122247	0.603	1.23609	2.67407	-7.25182	19	29	8	3UTR		0	0
hsa-miR-6753-3p	NM_001286107	ATG5	((.(((((.((((((((.((..&))..)))))))).))))).)).	1708	1730	1	-22.2	1	0.0158946	0.529	2.7247	2.53577	-6.5515	17	22	8	3UTR		0	0
hsa-miR-6760-5p	NM_001286107	ATG5	(((((....(((((((((((((.&)))))))))..))))....))))).	2093	2118	1	-22.7	1	0.00277856	0.632	5.98707	4.06122	-10.7522	18	25	9	3UTR		0	0
hsa-miR-6764-5p	NM_001286107	ATG5	(((((((((.((((.(((((..&)))))...)))).))).)))))).	2097	2121	1	-22.3	1	0.00184689	0.618	6.27008	4.96156	-5.91553	18	24	6	3UTR		0	0
hsa-miR-6764-5p	NM_001286107	ATG5	...(((((((((((((.(((((&))))).))).............))))))).))).	1207	1241	1	-22.6	1	0.00747295	0.588	1.23568	0.874978	-6.51454	18	34	7	3UTR		0	0
hsa-miR-6764-3p	NM_001286107	ATG5	..(((((((.((((((.((..&)).)))).))...))))))).	1075	1096	1	-18.7	1	0.0020331	0.485	1.33854	0.774172	-6.19951	15	21	7	3UTR		0	0
hsa-miR-6772-3p	NM_001286107	ATG5	.(((.((((((((((((((....&)))))))))).....))))))).	1707	1730	1	-21.2	1	0.0158946	0.529	3.56685	2.4693	-7.91236	17	23	10	3UTR		0	0
hsa-miR-6774-3p	NM_001286107	ATG5	((.(((((((..(((((((..&))))))).)))).))).)).	1715	1735	1	-20.6	1	0.0443382	0.559	2.79801	2.49496	-11.6667	16	20	7	3UTR		0	0
hsa-miR-6775-3p	NM_001286107	ATG5	..(((((((..(((((((((.&.))))))))).))))))).	1695	1729	1	-27.1	1	0.00314802	0.544	2.10789	2.88331	-9.02428	16	19	9	3UTR		0	0
hsa-miR-6776-5p	NM_001286107	ATG5	(((((.((((((((.((..&)).))))))))..))))).	1101	1120	1	-21.7	1	0.000257404	0.515	0.762499	0.757194	-6.57398	15	19	8	3UTR		0	0
hsa-miR-6784-5p	NM_001286107	ATG5	(((((((((...((((((((&))))))))..)).))))))).	1956	1977	1	-23	1	0.000126126	0.574	3.11656	2.15325	-11.3517	17	21	8	3UTR		0	0
hsa-miR-6785-5p	NM_001286107	ATG5	((.((((((.(((....((((.&))))...))).)))))).)).	2792	2813	1	-20.9	1	0.000322028	0.603	1.4579	2.72838	-8.56296	15	21	6	3UTR		0	0
hsa-miR-6785-5p	NM_001286107	ATG5	.(((((((((.((.(((((...&)))))))..))))))))).	1169	1188	1	-20.2	1	0.101324	0.5	0.691758	0.808127	-7.47494	16	19	9	3UTR		0	0
hsa-miR-6788-5p	NM_001286107	ATG5	((((((..((((((((((((.&))))))))))))..)))))).	2910	2931	1	-27	1	0.00890828	0.588	0.158804	0.154726	-7.7949	18	21	12	3UTR		0	0
hsa-miR-6793-3p	NM_001286107	ATG5	...((.((((((((((((((&)))))........................)))).))))))).	1678	1720	1	-20.5	1	0.00452136	0.559	2.6015	3.06991	-8.4155	16	42	7	3UTR		0	0
hsa-miR-6794-5p	NM_001286107	ATG5	..((((((.(((((((((((&)).)))))))))...)))))).	1168	1190	1	-23.4	1	0.0437336	0.515	0.776648	0.822983	-6.01339	17	22	9	3UTR		0	0
hsa-miR-6796-5p	NM_001286107	ATG5	..(((((..((((.(((((((((&))))))))).)))).............))))).	2168	2201	1	-24.9	1	0.00636326	0.559	6.55516	4.36875	-9.18387	18	33	9	3UTR		0	0
hsa-miR-6797-3p	NM_001286107	ATG5	...(((.((((..((.(((((.&))))).))....))))))).	1711	1731	1	-19.8	1	0.0172174	0.529	3.40579	2.66173	-12.9272	14	20	7	3UTR		0	0
hsa-miR-6800-5p	NM_001286107	ATG5	..(((((.(((((((((((((&))))).))))))))...))))).	2004	2027	1	-22.1	1	0.257447	0.691	2.45814	1.68675	-7.27064	18	23	8	3UTR		0	0
hsa-miR-6801-5p	NM_001286107	ATG5	.((((((.(((.(((((((((((&)))))))))))..)))..)))))).	2153	2178	1	-24.6	1	0.000156414	0.618	4.98509	4.54338	-9.45376	20	25	11	3UTR		0	0
hsa-miR-6801-3p	NM_001286107	ATG5	((((((((((...((.((((&))))))...))))).))))).	1697	1718	1	-22.1	1	0.00249956	0.544	4.34896	2.7492	-11.6313	16	21	6	3UTR		0	0
hsa-miR-6804-5p	NM_001286107	ATG5	.(((((...(((.((((((..&)))))))))...))))).	1171	1189	1	-18.8	1	0.0433546	0.5	0.804945	0.781599	-9.99617	14	18	9	3UTR		0	0
hsa-miR-6804-3p	NM_001286107	ATG5	.((.((((..((.(((((.((.&)))))))))..)))))).	1711	1729	1	-18.5	1	0.00314802	0.544	2.26754	2.5486	-10.4134	15	18	9	3UTR		0	0
hsa-miR-6807-5p	NM_001286107	ATG5	(((((.(((((((..((((((.&.))))))))))))).).)))).	1174	1201	1	-21.2	1	0.15729	0.559	0.453258	0.794333	-7.43082	18	22	13	3UTR		0	0
hsa-miR-6808-5p	NM_001286107	ATG5	..((((((((((((((((((..&))))))))....................))))).))))).	1156	1196	1	-26.4	1	0.0405274	0.544	0.656931	0.880284	-4.957	18	40	8	3UTR		0	0
hsa-miR-6809-5p	NM_001286107	ATG5	((((((((((((.(((((....&.))))).)))))))....))))).	1156	1197	1	-23.8	1	0.116739	0.544	0.767804	0.820861	-5.22671	17	24	7	3UTR		0	0
hsa-miR-6811-3p	NM_001286107	ATG5	..(((((((((((((((.((.&)).)).)))))...)))))))).	1711	1734	1	-21.9	1	0.0258632	0.544	3.01197	2.26754	-4.957	17	23	8	3UTR		0	0
hsa-miR-6813-5p	NM_001286107	ATG5	...(((((((((((((((.(((.&))).)))))))))).))))).	1262	1283	1	-25.7	1	0.011182	0.632	1.42039	1.02035	-6.51454	18	21	10	3UTR		0	0
hsa-miR-6813-3p	NM_001286107	ATG5	..(((..((((.((((((((.&))))).)))....))))..))).	1711	1734	1	-22.2	1	0.0258632	0.544	3.17565	2.55677	-11.7484	15	23	5	3UTR		0	0
hsa-miR-6815-5p	NM_001286107	ATG5	.((((((((((((.(((.((((.&.)))))))))))).)))).))).	1940	1986	1	-22.5	1	6.67041e-05	0.588	1.905	2.03429	-4.65016	19	23	12	3UTR		0	0
hsa-miR-6817-5p	NM_001286107	ATG5	...(((((((((((((((((((.(&).))))))))).......))).))))))).	1940	1970	1	-23.3	1	0.0716951	0.574	2.62277	1.98531	-6.51454	20	30	9	3UTR		0	0
hsa-miR-6819-3p	NM_001286107	ATG5	..(((.((((..((((((((.&))))))))..))))))).	1711	1729	1	-26.5	1	0.00314802	0.544	3.14455	2.56376	-13.0295	15	18	8	3UTR		0	0
hsa-miR-6824-3p	NM_001286107	ATG5	..((((((((((((.((((((&)))).)).)))))...))))))).	1072	1096	1	-24.3	1	0.0020331	0.485	1.16714	0.86755	-5.69245	18	24	7	3UTR		0	0
hsa-miR-6824-3p	NM_001286107	ATG5	..((((((((((((((((((.&))))))))...)))))).)))).	1711	1734	1	-23.2	1	0.0258632	0.544	3.17424	2.31419	-4.957	18	23	8	3UTR		0	0
hsa-miR-6830-3p	NM_001286107	ATG5	((((((...(((.((((.(((..&))).)))).)))...)))))).	1708	1730	1	-19.7	1	0.0158946	0.529	3.02015	2.42615	-10.1404	16	22	6	3UTR		0	0
hsa-miR-6831-5p	NM_001286107	ATG5	..(((..((((.(((((((((((.&))))))....)))))))))))).	1173	1196	1	-22.6	1	0.0405274	0.544	0.940768	0.806005	-11.7484	18	23	12	3UTR		0	0
hsa-miR-6831-5p	NM_001286107	ATG5	..(((((((..((((((((((((.&))))))))))))..))))))).	2022	2044	1	-21.2	1	0.409261	0.662	1.28634	2.25354	-9.02428	19	22	12	3UTR		0	0
hsa-miR-6834-3p	NM_001286107	ATG5	(((((((.((((((((((..&.)))))).))))...))))))).	1679	1732	1	-21.5	1	0.0253257	0.529	2.61868	3.281	-6.25121	17	23	7	3UTR		0	0
hsa-miR-6835-5p	NM_001286107	ATG5	(.(((((((((((((((((...&))).)))))))))))))).).	1662	1683	1	-19.7	1	0.000352596	0.618	2.29449	2.74453	-5.10125	18	21	14	3UTR		0	0
hsa-miR-6837-5p	NM_001286107	ATG5	.(((((((((.(((((((...&.)))).)))))).)))))).	1913	1976	1	-22.2	1	0.000150188	0.559	2.43548	2.34101	-6.6181	16	20	6	3UTR		0	0
hsa-miR-6845-5p	NM_001286107	ATG5	.((((..(((((((((...&))))))))).)))).	1175	1190	1	-18.5	1	0.0437336	0.515	1.02188	0.785844	-7.23797	13	15	9	3UTR		0	0
hsa-miR-6846-5p	NM_001286107	ATG5	(((.((.((((.(((((((((.&)))))))..)))))))).))).	1175	1197	1	-22.2	1	0.116739	0.544	0.951572	0.81025	-11.8601	18	22	8	3UTR		0	0
hsa-miR-6849-5p	NM_001286107	ATG5	.(((((((.((((((((.((((.&))))...)))))))).))))))).	2869	2893	1	-20.3	1	0.238681	0.676	0.0446084	0.344372	-4.84971	19	24	8	3UTR		0	0
hsa-miR-6849-3p	NM_001286107	ATG5	.((.(((((((((((((.(((.&.))))))))))))))).)...)).	1695	1734	1	-26.3	1	0.0258632	0.544	3.51108	2.97545	-6.82535	18	24	15	3UTR		0	0
hsa-miR-6851-3p	NM_001286107	ATG5	..(((((.(.((((((.((((&.))))...)))))).)...))))).	1695	1729	1	-23	1	0.00314802	0.544	4.18639	2.89148	-8.51314	16	25	6	3UTR		0	0
hsa-miR-6856-5p	NM_001286107	ATG5	..(((.(((((((.((((.(((((&))))).)))).))))))).))).	1166	1189	1	-22.5	1	0.0433546	0.5	0.914088	0.782661	-7.7148	19	23	7	3UTR		0	0
hsa-miR-6858-3p	NM_001286107	ATG5	((((((((....((((((....&))))))..)))))))).	2162	2179	1	-25.4	1	0.000189049	0.603	6.27008	4.41128	-12.408	14	17	8	3UTR		0	1
hsa-miR-6769b-5p	NM_001286107	ATG5	.((((((.((((((.(((.(((.&))).))).)))))))))))).	1172	1193	1	-23.8	1	0.0371044	0.529	0.437089	0.818739	-6.84241	18	21	12	3UTR		0	0
hsa-miR-6860	NM_001286107	ATG5	(((((((((((((((((((((.&)))))))))).))))).)..))))).	1958	1984	1	-22.1	1	6.06304e-05	0.574	2.53997	2.13459	-3.93757	21	26	10	3UTR		0	0
hsa-miR-6862-5p	NM_001286107	ATG5	...(((((((.(((.(((((..&))))).)))...))))))).	1524	1544	1	-19.4	1	0.0114691	0.676	3.74433	3.22619	-10.0748	15	20	7	3UTR		0	0
hsa-miR-6867-5p	NM_001286107	ATG5	(((((((((((((((...(((..&)))...)))))))))))).))).	1783	1806	1	-22.5	1	0.00788774	0.676	2.05412	2.12876	-4.17062	18	23	12	3UTR		0	0
hsa-miR-6870-5p	NM_001286107	ATG5	.((((((((((((..(...&)..)))))))))))).	1486	1502	1	-18.9	1	0.17645	0.706	2.95795	3.15363	-5.38561	13	16	12	3UTR		0	0
hsa-miR-6872-5p	NM_001286107	ATG5	....((((((((((((.(((&)))))))))))).))).	2003	2020	1	-19.6	1	0.00308648	0.706	2.28333	1.78355	-9.54656	15	17	12	3UTR		0	0
hsa-miR-6872-3p	NM_001286107	ATG5	((((((((...((.(((((((&)))))..)).))..)))))))).	1693	1716	1	-22.1	1	0.00119299	0.544	4.34578	2.72704	-9.91808	17	23	8	3UTR		0	0
hsa-miR-6873-5p	NM_001286107	ATG5	..(((((((..((((((.....&)))))).))))))).	1174	1189	1	-18.7	1	0.0433546	0.5	0.453258	0.794333	-9.02428	13	15	7	3UTR		0	0
hsa-miR-6874-5p	NM_001286107	ATG5	..(((.(((((((((((((....&)))).))))))))).))).	2234	2253	1	-20.5	1	0.0125891	0.706	3.51755	3.50336	-6.85796	16	19	9	3UTR		0	0
hsa-miR-6876-5p	NM_001286107	ATG5	(((..((((((((((.((((..&.)))).))))))))))..))).	1971	2019	1	-23	1	0.00316729	0.706	1.25991	2.17424	-11.3217	17	22	10	3UTR		0	0
hsa-miR-6877-5p	NM_001286107	ATG5	.((((((((((.....((((..&))))....)))))))))).	1264	1283	1	-23.6	1	0.011182	0.632	0.75401	0.928034	-10.2546	14	19	10	3UTR		0	0
hsa-miR-6877-3p	NM_001286107	ATG5	..(((((((((((..(((...&)))..)))))))).....))).	1707	1729	1	-21.9	1	0.00314802	0.544	2.88215	2.32818	-6.54929	14	22	8	3UTR		0	0
hsa-miR-6879-3p	NM_001286107	ATG5	((((..(((((((.((((...&.)))).)))))))......)))).	1695	1730	1	-21.1	1	0.0158946	0.529	3.63771	2.96728	-10.8144	15	24	7	3UTR		0	0
hsa-miR-6880-5p	NM_001286107	ATG5	.((((((((((((((((((...&))))....)))))....))))))))).	1166	1193	1	-23.9	1	0.0371044	0.529	0.651489	0.84845	-3.79332	18	27	9	3UTR		0	0
hsa-miR-6884-5p	NM_001286107	ATG5	.((((..(((.(((((((((..&)))))))))...))).)))).	1168	1189	1	-20.3	1	0.0433546	0.5	0.474818	0.804944	-10.0627	16	21	9	3UTR		0	0
hsa-miR-6890-5p	NM_001286107	ATG5	.....(((((.((((((((((&)))))))))).))))).	1672	1689	1	-20.7	1	1.981e-05	0.574	0.550834	2.98244	-16.4904	15	17	10	3UTR		0	0
hsa-miR-6890-5p	NM_001286107	ATG5	...(((((.((((((((((((&)))))))))).))))))).	1160	1179	1	-20	1	0.0476453	0.515	0.511095	0.826167	-7.57093	17	19	10	3UTR		0	0
hsa-miR-6890-3p	NM_001286107	ATG5	((((..((((((((......&.)))))))))))).	1696	1720	1	-18.9	1	0.00452136	0.559	2.28153	2.91597	-10.9261	12	14	12	3UTR		0	0
hsa-miR-6893-3p	NM_001286107	ATG5	.((((.((((((((((((((((&))))))...))))).....))))))))).	1705	1734	1	-23.7	1	0.0258632	0.544	3.47498	2.51945	-5.69428	20	29	9	3UTR		0	0
hsa-miR-6895-5p	NM_001286107	ATG5	...((((((((((((((((((&.))))))))))))...........)))))).	1651	1702	1	-23.7	1	0.00219329	0.574	2.94187	2.83666	-6.51454	18	31	12	3UTR		0	0
hsa-miR-6895-3p	NM_001286107	ATG5	(((((.(((((((..(((....&)))..))))))).....))))).	1707	1730	1	-19.4	1	0.0158946	0.529	2.62474	2.54277	-7.43082	15	23	7	3UTR		0	0
hsa-miR-7110-5p	NM_001286107	ATG5	(((.((((.((((((((((((&)))).)))))))))))).))).	1175	1197	1	-27.2	1	0.116739	0.544	0.896364	0.793272	-8.02599	19	22	12	3UTR		0	0
hsa-miR-7113-5p	NM_001286107	ATG5	.(((((((.((((((......&.))))))..))))))).	1943	1976	1	-21.7	1	0.000150188	0.559	1.30522	2.07744	-5.08276	13	17	7	3UTR		0	0
hsa-miR-7151-5p	NM_001286107	ATG5	.(((((((((((((.....((((&.)))).....)))).))))))))).	1686	1722	1	-22.4	1	0.0164429	0.544	3.11123	2.89031	-4.76182	17	25	9	3UTR		0	0
hsa-miR-7155-5p	NM_001286107	ATG5	((((((((..(((((....&.)))))....)))))))).	2925	2957	1	-19.1	1	0.0188502	0.544	0.191431	0.361501	-6.46952	13	19	8	3UTR		0	0
hsa-miR-7156-5p	NM_001286107	ATG5	......((((((((((((((((.&))))))))))))...)))).	1971	1991	1	-24.2	0	0.0155258	0.588	1.53391	2.00514	-15.5666	16	20	12	3UTR		0	0
hsa-miR-7157-5p	NM_001286107	ATG5	((((((((((.(((((((((..(&.)..)))).)).)))...)))))))))).	2158	2196	1	-21.2	1	0.00800542	0.574	4.23615	4.57731	-6.76235	20	29	10	3UTR		0	0
hsa-miR-7162-3p	NM_001286107	ATG5	(((((.(((((((((((((&)))))))....................)))))).))))).	1103	1143	1	-24.8	1	0.0054837	0.529	0.743206	0.721116	-5.83853	18	40	7	3UTR		0	0
hsa-miR-7704	NM_001286107	ATG5	...((((((((((((.(((&))).)))))))))...))).	1097	1117	1	-21.1	1	0.0028458	0.515	0.75401	0.683976	-6.74759	15	20	9	3UTR		0	0
hsa-miR-7843-5p	NM_001286107	ATG5	((((((((((((((((((((..&))).....)))))))................)))))))))).	1144	1186	1	-23.6	1	0.05845	0.5	0.583403	0.842083	-3.93757	20	42	10	3UTR		0	0
hsa-miR-4433b-5p	NM_001286107	ATG5	((((((.....((((((((((&))).))))))).....)))))).	1708	1731	1	-21	1	0.0172174	0.529	3.52623	2.6489	-12.9186	16	23	7	3UTR		0	0
hsa-miR-7847-3p	NM_001286107	ATG5	.((((((((.(((..(((((.&))))).))))))))))).	1174	1192	1	-23.7	1	0.0372505	0.515	0.571497	0.843144	-6.62812	16	18	11	3UTR		0	1
hsa-miR-7851-3p	NM_001286107	ATG5	(((((((((....(((......&)))...))))))))).	2918	2934	1	-20.2	1	0.00440973	0.559	-0.246319	0.24649	-12.6408	12	16	9	3UTR		0	1
hsa-miR-8073	NM_001286107	ATG5	..(((((.(((((((.((.((.&)))).)))))).).))))).	1963	1983	1	-22.7	1	5.4698e-05	0.574	2.78302	2.13342	-7.50368	16	20	6	3UTR		0	0
hsa-miR-8085	NM_001286107	ATG5	.(((((((((((((((((..(&)..)))))))....)).)))))))).	1476	1502	1	-19	1	0.17645	0.706	2.75439	2.93091	-3.79332	18	26	8	3UTR		0	0
hsa-miR-9898	NM_001286107	ATG5	......((((((((((((((((&)))))))).....))).))))).	1711	1734	1	-22.8	0	0.0258632	0.544	3.17424	2.31419	-15.5666	16	23	8	3UTR		0	0
hsa-miR-9902	NM_001286107	ATG5	..(((((..(((((.((((((.&)))))))))))..))))).	1971	1990	1	-21.5	1	0.000494068	0.574	1.86946	2.18474	-9.06247	16	19	11	3UTR		0	0
hsa-miR-10226	NM_001286107	ATG5	....(((((..(((((((....&)))))))..))))).	1205	1220	1	-17.5	1	0.018722	0.529	0.501766	0.729604	-13.6138	12	15	7	3UTR		0	0
hsa-miR-10392-5p	NM_001286107	ATG5	..(((((((.(((((.((((((.&))))))))))).))))))).	1974	1994	1	-24.8	1	0.0119921	0.574	1.14528	2.15325	-6.43256	18	20	11	3UTR		0	0
hsa-miR-10396a-3p	NM_001286107	ATG5	.((((((.(((..(((((((.&))))))).....))).)))))).	1695	1718	1	-27.3	1	0.00249956	0.544	1.73174	2.85299	-10.7429	16	23	7	3UTR		0	0
hsa-miR-10398-3p	NM_001286107	ATG5	(((.(((((.((.((((((((&)))))))))).))).................)).))).	1939	1977	1	-24.1	1	0.000126126	0.574	2.81801	2.18357	-9.50123	18	38	10	3UTR		0	0
hsa-miR-10401-5p	NM_001286107	ATG5	.(((.(((((((((.(((((&)))))))))))))).))).	1173	1192	1	-23.5	1	0.0372505	0.515	0.691758	0.808127	-8.64781	17	19	14	3UTR		0	0
hsa-miR-10396b-3p	NM_001286107	ATG5	.((((((.(((..(((((((..&))))))).....))).)))))).	1695	1718	1	-27.1	1	0.00249956	0.544	1.73174	2.85299	-10.7429	16	23	7	3UTR		0	0
hsa-miR-10527-5p	NM_001286107	ATG5	(((((((.....((((((((((.&))))))))))...))))))).	1821	1842	1	-17	1	0.207906	0.691	1.86635	2.40399	-14.7217	17	21	10	3UTR		0	0
hsa-miR-3085-5p	NM_001286107	ATG5	..((((((...(((.((((((..(.&.)..)))))).))).)))))).	1675	1713	1	-23.5	1	0.000610093	0.559	1.26302	3.15855	-10.8161	16	22	6	3UTR		0	0
hsa-miR-6529-3p	NM_001286107	ATG5	((((((((((............&)))))))))).	1723	1734	1	-15.9	1	0.0258632	0.544	3.32182	2.3795	-13.2236	10	11	10	3UTR		0	0
hsa-miR-12120	NM_001286107	ATG5	(((((((((((((...(((((((...&)))))))........))))))))))))).	1768	1797	1	-24.7	1	0.00608604	0.691	2.54169	2.17307	-5.76291	20	29	13	3UTR		0	0
hsa-miR-12122	NM_001286107	ATG5	(((((..(((((((((..((((...&.))))..)))))))))..))))).	1676	1712	1	-20.9	1	0.000362581	0.559	3.32078	3.32765	-7.38222	18	24	9	3UTR		0	0
hsa-miR-12124	NM_001286107	ATG5	(((((((.(((((.(.(((.&)))).)))))))))))).	1171	1189	1	-18.1	1	0.0433546	0.5	0.453258	0.794333	-7.3411	16	18	12	3UTR		0	1
hsa-let-7a-2-3p	NM_001286111	ATG5	(((((.(((((..((((.....&.))))..)))))))))).	1960	1983	1	-18.2	1	0.00386984	0.588	3.53641	2.05178	-10.4745	14	18	10	3UTR		0	0
hsa-let-7e-3p	NM_001286111	ATG5	....((((((..(((((((...&)))))))..)))))).	1922	1938	1	-19.9	1	0.000243945	0.588	3.01127	2.33518	-15.7181	13	16	7	3UTR		0	0
hsa-miR-17-3p	NM_001286111	ATG5	((((((((.((((.((..((((&))))..)).)))).)))))))).	1758	1781	1	-20.9	1	0.0234903	0.721	1.7334	2.48563	-5.8508	18	23	8	3UTR		0	0
hsa-miR-19b-1-5p	NM_001286111	ATG5	....(((((((.((((((((((.&)))).)))))).))))))).	1292	1312	1	-18.7	1	0.00507506	0.706	0.681468	0.773111	-12.8934	17	20	7	3UTR		0	0
hsa-miR-21-3p	NM_001286111	ATG5	....((((((.((((((((((&)))))))))).)))))).	1280	1298	1	-20.1	1	0.0497128	0.691	0.652142	0.976846	-12.3713	16	18	10	3UTR		0	0
hsa-miR-24-3p	NM_001286111	ATG5	(((((((((((...........&))))))))))).	647	659	1	-18.6	1	0.000689329	0.603	0.503972	0.265894	-10.3988	11	12	11	3UTR		0	0
hsa-miR-28-5p	NM_001286111	ATG5	.(((((.(((((((((((((..&)))))))))...)))).))))).	2568	2591	1	-20	1	0.00728842	0.618	1.23436	1.93743	-5.33701	18	23	9	3UTR		0	0
hsa-miR-33a-3p	NM_001286111	ATG5	((((((((((((..........&.)))))))))))).	1112	1155	1	-18.9	1	0.00316494	0.691	1.05254	0.709443	-7.05204	12	14	12	3UTR		0	0
hsa-miR-93-5p	NM_001286111	ATG5	.......(((((((.((((((((&)))))))).))))))).	759	776	1	-18.5	0	0.00950361	0.618	0.412329	0.77311	-17.8457	15	17	8	3UTR		0	0
hsa-miR-99a-3p	NM_001286111	ATG5	.(((((((((((....((((((&))))))))))))))))).	2445	2463	1	-20.6	1	0.00881132	0.588	4.0793	5.77068	-6.90779	17	18	17	3UTR		0	0
hsa-miR-192-3p	NM_001286111	ATG5	..(((((((((((.(((((((.&)).))))).))))))))).)).	635	657	1	-18.8	1	0.000394385	0.588	0.755426	0.244672	-5.81384	18	22	9	3UTR		0	0
hsa-miR-197-5p	NM_001286111	ATG5	.((.(((.((.((((((.(((((&))))))))))).)).)))..)).	942	965	1	-23.7	1	0.0889349	0.5	0.437088	0.538602	-11.9638	18	23	11	3UTR		0	0
hsa-miR-129-1-3p	NM_001286111	ATG5	..((((((((((((........&.))))))).....))))).	1452	1487	1	-20	1	0.00314802	0.544	2.44282	2.58819	-5.9255	12	19	7	3UTR		0	0
hsa-miR-139-3p	NM_001286111	ATG5	..(((((.((((((.((((....&)))).))))))))))).	905	922	1	-23.6	1	0.000274818	0.529	1.52651	0.966235	-8.00609	15	17	11	3UTR		0	0
hsa-miR-147a	NM_001286111	ATG5	......(((((((((((((.&))))))))))))).	1095	1109	1	-17.9	0	0.000844937	0.662	0.511095	0.664876	-15.5666	13	14	13	3UTR		0	0
hsa-miR-182-5p	NM_001286111	ATG5	...((((((((((((((((((...&))))).))))))))))))).	2059	2079	1	-23.9	1	0.0584603	0.691	3.45882	3.48509	-6.51454	18	20	13	3UTR		0	0
hsa-miR-183-5p	NM_001286111	ATG5	((((..(((((((((((((...&)))))))))))))....)))).	1875	1897	1	-19.2	1	0.0275999	0.647	2.83595	2.14975	-9.95757	17	22	13	3UTR		0	0
hsa-miR-204-5p	NM_001286111	ATG5	..((((.((((((((((((((.&))))))))))).))).)))).	1465	1486	1	-27.1	1	0.00296585	0.544	3.18102	2.82857	-6.50069	18	21	11	3UTR		0	0
hsa-miR-204-3p	NM_001286111	ATG5	(((.((((((.((.(((....&))).)))))))).))).	1669	1686	1	-19.4	1	0.0354306	0.647	0.158977	2.9976	-10.6512	14	17	8	3UTR		0	0
hsa-miR-211-5p	NM_001286111	ATG5	..((((.(((((((((..(((.&)))..)))))).))).)))).	1465	1486	1	-20.5	1	0.00296585	0.544	3.26549	2.93786	-6.50069	16	21	6	3UTR		0	0
hsa-miR-212-5p	NM_001286111	ATG5	.((((.((((......(((((((&)))))))......))))..)))).	2453	2477	1	-19.4	1	0.00282074	0.588	2.66201	5.61469	-14.9803	15	24	7	3UTR		0	0
hsa-miR-217-5p	NM_001286111	ATG5	(((((((..(((..((((((((.&)))..))))).))).))))))).	2551	2574	1	-21.4	1	0.000132019	0.603	1.19173	2.95747	-9.45357	18	23	7	3UTR		0	0
hsa-miR-222-3p	NM_001286111	ATG5	((((((.(((((((.......&.))))))))))))).	2514	2538	1	-18.4	1	0.00488883	0.603	7.57355	4.00595	-6.44976	13	15	13	3UTR		0	0
hsa-miR-23b-3p	NM_001286111	ATG5	......((((((((((((((...&.)))))))))))))).	1698	1737	1	-24.5	0	0.000145081	0.559	3.51108	2.97545	-15.5666	14	16	14	3UTR		0	0
hsa-miR-30b-3p	NM_001286111	ATG5	(((((((.(((((((((((((.&)))))))))))).).)).))))).	684	708	1	-24.7	1	0.00185194	0.559	-0.0742713	0.348662	-6.25121	20	24	12	3UTR		0	0
hsa-miR-130a-5p	NM_001286111	ATG5	(((((.(((((.((((((((..&.)))))))).)))))...))))).	1455	1487	1	-19.3	1	0.00314802	0.544	1.84484	2.58565	-9.18534	18	24	8	3UTR		0	1
hsa-miR-132-3p	NM_001286111	ATG5	....(((...((((((((((((&)))))))))))).))).	1113	1130	1	-19.9	1	0.00513522	0.618	1.05254	0.709443	-14.1591	15	17	12	3UTR		0	0
hsa-miR-135a-3p	NM_001286111	ATG5	..(((((((((((((((((((.&))))...........))))))))...................))))))).	1683	1733	1	-23.1	1	0.000256091	0.574	2.99603	2.80751	-4.957	19	50	8	3UTR		0	0
hsa-miR-135a-2-3p	NM_001286111	ATG5	.....(((((.((((((((((.&))))))))))..))))).	1994	2012	1	-21.5	1	0.0105558	0.706	2.34218	1.70658	-16.4904	15	18	10	3UTR		0	0
hsa-miR-125a-5p	NM_001286111	ATG5	...(((((((....(((((((((.&)))))).)))...))))))).	1485	1506	1	-18.9	1	0.0058918	0.574	2.2862	3.07987	-14.8321	16	21	7	3UTR		0	0
hsa-miR-125b-2-3p	NM_001286111	ATG5	(((.(((.(.((((((.(((((&))))).)).)))).).))).))).	1725	1749	1	-21.1	1	0.0155258	0.588	3.65103	2.67805	-10.5257	18	24	5	3UTR		0	0
hsa-miR-127-5p	NM_001286111	ATG5	.((((((..(((((((((((((&)))))))).......))))).)))))).	796	824	1	-22.9	1	0.039736	0.544	1.26759	0.574681	-7.16335	19	28	8	3UTR		0	0
hsa-miR-129-2-3p	NM_001286111	ATG5	..((((((((((((........&.))))))).....))))).	1464	1487	1	-20	1	0.00314802	0.544	3.27003	2.8379	-5.9255	12	19	7	3UTR		0	0
hsa-miR-134-5p	NM_001286111	ATG5	...(((((((((.((((.(((.&.)))))))))))))))).	1701	1743	1	-26.1	1	6.21999e-05	0.574	3.23785	2.65356	-7.80367	16	18	16	3UTR		0	0
hsa-miR-34b-5p	NM_001286111	ATG5	......((((((.(((((((...&))))))))))))).	964	978	1	-16.9	0	0.018722	0.529	0.829198	0.779477	-16.8557	13	14	13	3UTR		0	0
hsa-miR-34c-5p	NM_001286111	ATG5	.((((((.(((((((((.((...&.)).))))))))))))))).	1901	1939	1	-21.5	1	0.000429152	0.588	1.7347	2.4728	-6.10696	17	20	15	3UTR		0	1
hsa-miR-299-3p	NM_001286111	ATG5	..((((((((((((........&.)))))))))))).	696	739	1	-19.3	1	0.145943	0.618	0.663461	0.395351	-5.9255	12	14	12	3UTR		0	0
hsa-miR-361-5p	NM_001286111	ATG5	.....((((((.((((((((..&)))))))))))))).	1868	1883	1	-19.1	1	0.000863245	0.647	2.18823	1.94449	-17.0124	14	15	14	3UTR		0	0
hsa-miR-363-5p	NM_001286111	ATG5	(((((((.(((.((((......&.))))))).))))))).	660	707	1	-19.8	1	0.00313701	0.559	-0.128843	0.310462	-9.59801	14	17	7	3UTR		0	0
hsa-miR-365a-5p	NM_001286111	ATG5	((((((((((((((.(((.....&))).)))))))................))))))).	1697	1732	1	-20.5	1	0.00153194	0.588	3.35914	2.71771	-4.67302	17	35	7	3UTR		0	0
hsa-miR-302b-3p	NM_001286111	ATG5	...((((((((((((((((((..&))))))))..................)))))))))).	1023	1060	1	-17.8	1	0.08367	0.632	1.03132	0.851633	-6.51454	18	37	10	3UTR		0	0
hsa-miR-378a-3p	NM_001286111	ATG5	((((....(((((((((((((.&))))))))))).))..)))).	1401	1422	1	-21.5	1	0.0074487	0.676	1.50832	1.75995	-13.8149	17	21	11	3UTR		0	0
hsa-miR-382-5p	NM_001286111	ATG5	(((((((((((.(((((.((((&)))))))))))))))))))).	695	716	1	-18.9	1	0.00833234	0.574	0.627447	0.410207	-7.28438	20	21	20	3UTR		0	0
hsa-miR-328-3p	NM_001286111	ATG5	((((((((.((((((((.(((.&)))...))))))))...))))).))).	1464	1491	1	-24.2	1	0.0249594	0.544	3.0858	2.93903	-4.99396	19	27	8	3UTR		0	0
hsa-miR-337-5p	NM_001286111	ATG5	...((((((((((((((((..&))))))))........)))))))).	1003	1028	1	-18.9	1	0.153361	0.618	1.45223	0.795394	-6.51454	16	25	8	3UTR		0	0
hsa-miR-135b-3p	NM_001286111	ATG5	.....((((((((((((((((.&))))))))....)))))))).	1116	1137	1	-21.3	1	0.000842394	0.632	0.694587	0.732788	-13.6656	16	21	8	3UTR		0	0
hsa-miR-331-5p	NM_001286111	ATG5	...((((.((((((((((....&.)))))))))).)))).	1841	1886	1	-22.8	1	0.000718124	0.647	2.39816	2.22206	-8.82818	14	17	10	3UTR		0	0
hsa-miR-346	NM_001286111	ATG5	(((((((((.((((((.......&))))))))))))))).	1465	1481	1	-24.4	1	0.0230357	0.544	3.21819	2.93998	-5.18008	15	16	15	3UTR		0	0
hsa-miR-196b-5p	NM_001286111	ATG5	.((((.((((((....(((((.&)))))...)))))))))).	655	674	1	-17.7	1	0.00595071	0.544	0.09753	0.342295	-8.80875	15	19	10	3UTR		0	0
hsa-miR-425-3p	NM_001286111	ATG5	...(((((((((((((((((((&))))))))))..)))))...........)))).	1471	1504	1	-21.3	1	0.00268658	0.544	3.07196	2.94232	-6.51454	19	33	10	3UTR		0	0
hsa-miR-449a	NM_001286111	ATG5	.(((((((...((((..(((((&))))).))))...))))))).	847	868	1	-19.1	1	0.00902103	0.5	0.501767	0.919545	-9.15004	16	21	7	3UTR		0	1
hsa-miR-412-5p	NM_001286111	ATG5	(((.(((((((((((((.(((((&.)))))..)))))))))))))))).	1431	1464	1	-21.2	1	0.00100984	0.559	2.96637	2.12934	-6.9696	21	25	16	3UTR		0	0
hsa-miR-486-3p	NM_001286111	ATG5	..(((((((.((((((((((.&))))))......))))))))))).	1916	1940	1	-22.5	1	0.00134054	0.588	2.09494	2.45064	-6.19951	17	24	11	3UTR		0	0
hsa-miR-490-3p	NM_001286111	ATG5	...((((....((((((((((.&)))))))))).....)))).	1465	1485	1	-21.6	1	0.00311715	0.544	2.83381	2.81457	-13.9518	14	20	10	3UTR		0	0
hsa-miR-493-3p	NM_001286111	ATG5	.....(((((((.((((((((.&)))))))).))))))).	1463	1480	1	-21.3	1	0.0164429	0.544	2.63007	2.80912	-14.9547	15	17	8	3UTR		0	0
hsa-miR-493-3p	NM_001286111	ATG5	....(((((((((((((.((((&)))).....))))))))))))).	1404	1427	1	-20	1	0.0228984	0.647	1.6669	1.88304	-9.54656	17	23	13	3UTR		0	0
hsa-miR-497-5p	NM_001286111	ATG5	((.((((.((((((((.....&))))))))))))..)).	673	690	1	-17.7	1	1.52e-07	0.529	0.391107	0.32744	-7.80875	14	17	12	3UTR		0	0
hsa-miR-181d-5p	NM_001286111	ATG5	((((((((.(((.(.((((.(((&))).)))).).))).)))))))).	1928	1952	1	-19.2	1	0.00579629	0.588	2.16491	2.14975	-7.01854	19	24	8	3UTR		0	0
hsa-miR-512-5p	NM_001286111	ATG5	(((((((((((((((((.((...&)))))))))....))))).))))).	2559	2584	1	-22	1	0.00147727	0.618	1.38513	2.51699	-3.93757	19	25	9	3UTR		0	0
hsa-miR-512-3p	NM_001286111	ATG5	((((..(((((((((((((((.&)))))))))))))))......)))).	961	987	1	-26.7	1	0.00981435	0.574	1.00302	0.839961	-9.95757	19	26	15	3UTR		0	0
hsa-miR-519c-5p	NM_001286111	ATG5	.((((((((..((((((((((.&)))))))..)))................)))))))).	1841	1878	1	-19.4	1	0.00210386	0.632	2.32818	2.28503	-7.86061	18	37	8	3UTR		0	0
hsa-miR-520a-5p	NM_001286111	ATG5	.((((((((..((((((((((&)))))))..)))................)))))))).	1841	1878	1	-19.3	1	0.00210386	0.632	2.32818	2.28503	-7.86061	18	37	8	3UTR		0	0
hsa-miR-519b-5p	NM_001286111	ATG5	.((((((((..((((((((((.&)))))))..)))................)))))))).	1841	1878	1	-19.4	1	0.00210386	0.632	2.32818	2.28503	-7.86061	18	37	8	3UTR		0	0
hsa-miR-523-5p	NM_001286111	ATG5	.((((((((..((((((((((.&)))))))..)))................)))))))).	1841	1878	1	-19.4	1	0.00210386	0.632	2.32818	2.28503	-7.86061	18	37	8	3UTR		0	0
hsa-miR-526a-5p	NM_001286111	ATG5	.((((((((..((((((((((.&)))))))..)))................)))))))).	1841	1878	1	-19.1	1	0.00210386	0.632	2.32818	2.28503	-7.86061	18	37	8	3UTR		0	0
hsa-miR-520c-5p	NM_001286111	ATG5	.((((((((..((((((((((.&)))))))..)))................)))))))).	1841	1878	1	-19.1	1	0.00210386	0.632	2.32818	2.28503	-7.86061	18	37	8	3UTR		0	0
hsa-miR-518e-5p	NM_001286111	ATG5	.((((((((..((((((((((.&)))))))..)))................)))))))).	1841	1878	1	-19.4	1	0.00210386	0.632	2.32818	2.28503	-7.86061	18	37	8	3UTR		0	0
hsa-miR-518d-5p	NM_001286111	ATG5	.((((((((..((((((((((.&)))))))..)))................)))))))).	1841	1878	1	-19.1	1	0.00210386	0.632	2.32818	2.28503	-7.86061	18	37	8	3UTR		0	0
hsa-miR-522-5p	NM_001286111	ATG5	.((((((((..((((((((((.&)))))))..)))................)))))))).	1841	1878	1	-19.4	1	0.00210386	0.632	2.32818	2.28503	-7.86061	18	37	8	3UTR		0	0
hsa-miR-519a-5p	NM_001286111	ATG5	.((((((((..((((((((((.&)))))))..)))................)))))))).	1841	1878	1	-19.4	1	0.00210386	0.632	2.32818	2.28503	-7.86061	18	37	8	3UTR		0	0
hsa-miR-499a-3p	NM_001286111	ATG5	..(((((((((.(((((.(((.&.))).)))...))..))))))))).	2467	2508	1	-21.8	1	0.000545331	0.588	6.67046	4.8322	-8.3038	17	25	9	3UTR		0	0
hsa-miR-503-5p	NM_001286111	ATG5	..((((((((((..(((((((((&))))...))))))))))))))).	1508	1531	1	-20.7	1	0.0858964	0.647	2.10893	3.20632	-7.10297	19	23	15	3UTR		0	0
hsa-miR-504-5p	NM_001286111	ATG5	.....(((((((((.(((((((&))))))))))....)))))).	832	853	1	-20.9	1	0.00143947	0.485	0.511095	1.13071	-14.401	16	21	10	3UTR		0	0
hsa-miR-508-3p	NM_001286111	ATG5	..(((((((((((((((.(((..&))).)))))))))).))))).	1963	1984	1	-20.9	1	0.00654657	0.603	2.15325	2.04479	-4.957	18	21	10	3UTR		0	0
hsa-miR-509-3p	NM_001286111	ATG5	(((((((((.((((..((((..&))))...))))..))))))))).	1868	1891	1	-18.6	1	0.00332478	0.662	3.08235	2.31419	-6.14858	17	23	9	3UTR		0	0
hsa-miR-510-5p	NM_001286111	ATG5	.((((((((((.((((..(((.&.)))..)))).)))))))).)).	1722	1752	1	-18.8	1	0.0119921	0.574	2.85617	2.64074	-7.14013	17	23	8	3UTR		0	0
hsa-miR-514a-5p	NM_001286111	ATG5	((((.(((((((((((((...((&.))...))))))))))))))))).	1355	1402	1	-20.2	1	0.0211794	0.691	0.726584	1.05006	-8.05661	19	24	17	3UTR		0	0
hsa-miR-376a-2-5p	NM_001286111	ATG5	((((((((((((((.(((...&.))).)))))))))))))).	1809	1854	1	-17.2	1	0.00287632	0.647	1.67176	2.22672	-4.67302	17	20	14	3UTR		0	0
hsa-miR-570-5p	NM_001286111	ATG5	((((((.(((((((((......&.))))))))))))))).	1746	1787	1	-17.6	1	0.255974	0.676	3.21712	2.62791	-5.48126	15	17	15	3UTR		0	0
hsa-miR-608	NM_001286111	ATG5	((((((((((((((((((((((.((&)).)))))).)))))....))))))))))).	907	938	1	-29.1	1	0.0352855	0.529	0.393072	1.00019	-3.93757	24	31	11	3UTR		0	0
hsa-miR-611	NM_001286111	ATG5	..(((((((..((((((((((..&)))))).)))).))))))).	988	1008	1	-25.2	1	6.21975e-06	0.603	1.20624	1.19225	-9.02428	17	20	7	3UTR		0	0
hsa-miR-618	NM_001286111	ATG5	....((((((((..(((((((((&.))))))))))))))))).	2227	2252	1	-20.6	1	0.102535	0.647	3.50479	3.31022	-11.6925	17	19	17	3UTR		0	0
hsa-miR-619-5p	NM_001286111	ATG5	(((((((((((((.........&)))))))))).))).	1720	1735	1	-20.3	1	0.000126126	0.574	3.16454	2.32818	-5.76291	13	15	10	3UTR		0	0
hsa-miR-631	NM_001286111	ATG5	(((((.(((((((.(((....&.)))...)))))))))))).	864	921	1	-22.7	1	0.000142984	0.544	0.513893	0.542847	-6.69537	15	20	12	3UTR		0	0
hsa-miR-631	NM_001286111	ATG5	(((.((((((((((((.(((.&))).))))..)))..)))))))).	1720	1744	1	-21.2	1	6.67041e-05	0.588	3.12123	2.46813	-6.9696	18	24	8	3UTR		0	0
hsa-miR-647	NM_001286111	ATG5	(((((.(((...((((((...&)))))).)))))))).	1051	1067	1	-18.7	1	0.00873793	0.662	0.0975302	1.15724	-13.2526	14	16	8	3UTR		0	0
hsa-miR-549a-5p	NM_001286111	ATG5	.((((((((((((((((((((.&)))))))))).)))))..))))).	633	657	1	-22.9	1	0.000394385	0.588	0.546585	0.277567	-3.79332	20	24	10	3UTR		0	0
hsa-miR-758-5p	NM_001286111	ATG5	((((((((.((((.((.((((.&)))).)).)))))))))).)).	1721	1743	1	-24.4	1	6.21999e-05	0.574	3.00979	2.67689	-5.8508	18	22	10	3UTR		0	0
hsa-miR-550a-3-5p	NM_001286111	ATG5	...((((((.((((((((((&))))))))))..)))))).	812	831	1	-19.7	1	0.00379652	0.559	1.05961	0.745521	-7.75705	16	19	10	3UTR		0	0
hsa-miR-767-5p	NM_001286111	ATG5	...(((((((((((((((...((&))...)))))))..)))))))).	1979	2002	1	-19.9	1	0.0120824	0.676	1.76153	1.86519	-6.51454	17	23	8	3UTR		0	0
hsa-miR-767-3p	NM_001286111	ATG5	..(((((.(((((((((.(....&).)))))))))......))))).	1465	1488	1	-18.9	1	0.0158946	0.529	2.88003	2.8741	-7.27064	15	23	9	3UTR		0	0
hsa-miR-1224-5p	NM_001286111	ATG5	(((((((....((((((((&))))))))....))))).)).	929	950	1	-20.3	1	0.0372505	0.515	0.444162	0.876039	-11.3749	15	21	8	3UTR		0	0
hsa-miR-1296-5p	NM_001286111	ATG5	.....((((((..((((((((.&))))))))..)))))).	1470	1487	1	-22.8	1	0.00314802	0.544	3.0858	2.93903	-18.3015	14	17	8	3UTR		0	0
hsa-miR-1301-5p	NM_001286111	ATG5	.((((((((.(((((((..&))))))).))))).))).	1720	1738	1	-22.4	1	0.000139404	0.544	3.46591	2.4658	-5.03583	15	18	7	3UTR		0	0
hsa-miR-769-3p	NM_001286111	ATG5	((((((((((.((((.((((((.&)))))))))).))))))...)))).	1863	1888	1	-24.9	1	0.000408104	0.647	2.77853	2.17424	-6.9954	20	25	10	3UTR		0	0
hsa-miR-378d	NM_001286111	ATG5	..((((((((((((((((((&.))))..)))))))))))))).	1677	1713	1	-23.4	1	1.96316e-06	0.515	1.87568	3.1807	-4.957	18	22	14	3UTR		0	0
hsa-miR-670-3p	NM_001286111	ATG5	((((((((...((.(((((((&))))))))))))))))).	606	624	1	-18.6	1	0.0163753	0.632	0.15766	0.264833	-9.91808	17	18	17	3UTR		0	0
hsa-miR-765	NM_001286111	ATG5	(((((((((.((.((((((((&))))))))))..))))))))).	927	949	1	-26.8	1	0.0418465	0.5	0.936996	0.740216	-6.46921	19	22	10	3UTR		0	0
hsa-miR-675-5p	NM_001286111	ATG5	((((((((((((((((..((((.&))))....)))))).)))))))))).	907	933	1	-24.7	1	0.0110778	0.529	0.0409363	1.09039	-3.93757	20	26	10	3UTR		0	0
hsa-miR-675-3p	NM_001286111	ATG5	.(.((((((((..((((((.&.))))))....)))))))).).	1464	1492	1	-22	1	0.0258632	0.544	3.44974	2.92488	-9.9868	15	22	8	3UTR		0	0
hsa-miR-891a-3p	NM_001286111	ATG5	((((((((((((((.(......&).)))))))))))))).	1051	1068	1	-17.6	1	0.014816	0.662	0.604847	1.20711	-4.67302	15	17	14	3UTR		0	0
hsa-miR-892a	NM_001286111	ATG5	..(((((((((.(((((.(..&).)))))...))))))))).	1471	1491	1	-18.1	1	0.0249594	0.544	2.00423	3.03092	-8.3038	15	20	9	3UTR		0	0
hsa-miR-874-3p	NM_001286111	ATG5	.....(((((.(.((((((((.&)))))))).)..))))).	1723	1741	1	-25.2	1	5.4698e-05	0.574	3.13289	2.41565	-17.7795	14	18	8	3UTR		0	0
hsa-miR-885-3p	NM_001286111	ATG5	.(((((((((((((..(((...&)))...))))))))))))).	848	868	1	-25.2	1	0.00902103	0.5	0.628635	0.940768	-4.76182	16	20	13	3UTR		0	0
hsa-miR-887-5p	NM_001286111	ATG5	(((((((((((((((......&)))))))....)))))))).	1093	1113	1	-19.6	1	0.000661029	0.662	0.639633	0.627737	-4.17062	15	20	8	3UTR		0	0
hsa-miR-873-3p	NM_001286111	ATG5	...(((((.((((.(((((((.&))))))).)))).))))).	1871	1890	1	-21	1	0.00126983	0.647	1.86502	2.06228	-8.42777	16	19	7	3UTR		0	0
hsa-miR-509-3-5p	NM_001286111	ATG5	(((((((((.(((.........&.))).))))))))).	637	682	1	-18.3	1	2.75573e-05	0.515	0.720055	0.169332	-7.00542	12	15	9	3UTR		0	1
hsa-miR-934	NM_001286111	ATG5	.(((((((.(.((.((((((((&))))))))...))...).))))))).	2551	2577	1	-22.7	1	8.64207e-06	0.588	1.44404	2.94251	-8.53133	18	26	8	3UTR		0	0
hsa-miR-937-5p	NM_001286111	ATG5	((((..((((((((((((((&))))))))))))))..)))).	913	934	1	-21.1	1	0.0142968	0.529	0.222843	1.04264	-9.95757	18	21	14	3UTR		0	0
hsa-miR-938	NM_001286111	ATG5	..((((..((((((((((....&)))))))))))))).	2409	2424	1	-17.2	1	0.000589775	0.618	4.79266	5.20233	-8.81432	14	15	14	3UTR		0	0
hsa-miR-1178-3p	NM_001286111	ATG5	...((((((((((........&)))))))))).	1321	1332	1	-16.9	1	0.00498991	0.721	0.465385	0.775233	-8.33988	10	11	10	3UTR		0	1
hsa-miR-1184	NM_001286111	ATG5	...(((((((((((((((((((.&)))))))))).))......))))))).	1504	1531	1	-22	1	0.0858964	0.647	3.14455	2.87765	-6.51454	19	27	10	3UTR		0	0
hsa-miR-1226-3p	NM_001286111	ATG5	...((.((((((((((((((..&.))).)))))))))))...)).	1469	1492	1	-23.2	1	0.0258632	0.544	3.0759	3.06615	-8.4155	16	22	11	3UTR		0	0
hsa-miR-1238-5p	NM_001286111	ATG5	.(((((((((((.((((((....&)))))).))))))))))).	1817	1836	1	-22.3	1	0.00166619	0.676	1.49909	2.5416	-5.08246	17	19	11	3UTR		0	0
hsa-miR-1202	NM_001286111	ATG5	((..(((((((((((((((((&))))))))))))..............)))))..)).	940	976	1	-28	1	0.0192212	0.515	1.05961	0.770988	-8.52714	19	36	12	3UTR		0	0
hsa-miR-1202	NM_001286111	ATG5	.(((((((((((((((((((.&.)))))))))))))...)))))).	1701	1736	1	-23.4	1	0.000130086	0.559	3.50078	2.79235	-3.79332	19	24	13	3UTR		0	0
hsa-miR-1208	NM_001286111	ATG5	(((.(((((((((.(((...&))).)))))))))))).	2365	2382	1	-18.3	1	0.00242225	0.618	5.84679	5.5407	-7.82644	15	17	12	3UTR		0	0
hsa-miR-1293	NM_001286111	ATG5	(.((((((((((..........&)))))))))).).	987	1000	1	-19.1	1	0.00466538	0.588	1.08508	1.1445	-8.21572	11	13	10	3UTR		0	0
hsa-miR-1303	NM_001286111	ATG5	....((((((((((((((((((&))))))..))))..)))))))).	1481	1504	1	-20	1	0.00268658	0.544	2.87314	2.9073	-9.54656	18	23	8	3UTR		0	0
hsa-miR-1248	NM_001286111	ATG5	.(((((((((((..((.(((((((((.&))))))))).))..))))))))...))).	1463	1492	1	-21.7	1	0.0258632	0.544	2.83133	2.99589	-5.9393	22	29	9	3UTR		0	0
hsa-miR-1249-5p	NM_001286111	ATG5	.(((((((((((((.((((.((((&)))).)))).))))..................))))))))).	906	948	1	-26.9	1	0.0437336	0.515	0.284652	1.04476	-4.52877	21	42	9	3UTR		0	0
hsa-miR-1262	NM_001286111	ATG5	..((((.(((..((((((((((&)))))))))).))).)))).	590	610	1	-21.4	1	0.000338655	0.618	0.100359	0.352907	-12.6723	17	20	10	3UTR		0	0
hsa-miR-1266-5p	NM_001286111	ATG5	((((((((((((((.........&)))))..))))).)))).	2699	2717	1	-20.7	1	0.0307874	0.559	0.149688	0.361501	-4.90607	14	18	5	3UTR		0	0
hsa-miR-1270	NM_001286111	ATG5	((((.(((.(((((((((((((.&))))))))).....))))))))))).	2663	2689	1	-19.9	1	0.00890828	0.588	0.0092621	0.203667	-9.113	20	26	11	3UTR		0	0
hsa-miR-1272	NM_001286111	ATG5	..((((((((((((............&.)))))))))))).	895	961	1	-19.3	1	0.135844	0.529	0.1329	0.65002	-5.9255	12	14	12	3UTR		0	0
hsa-miR-1275	NM_001286111	ATG5	(((((((((((......&))))))))))).	938	950	1	-19.3	1	0.0372505	0.515	0.689186	0.733849	-10.3988	11	12	11	3UTR		0	0
hsa-miR-1288-5p	NM_001286111	ATG5	..(((((((((.....(((((..&)))))....))))))))).	2577	2596	1	-16.6	1	0.0509021	0.647	0.721626	1.32513	-11.4183	14	19	9	3UTR		0	0
hsa-miR-1288-3p	NM_001286111	ATG5	(((.(((((..(((((((((.&))))))))).....................)))))))).	1701	1740	1	-24.7	1	5.45554e-05	0.559	3.89095	2.95096	-11.0369	17	39	9	3UTR		0	0
hsa-miR-1255b-5p	NM_001286111	ATG5	..(((((.((...((((((((.&))))))))...)).))))).	1443	1463	1	-17	1	0.00110701	0.559	3.58509	2.09226	-14.7313	15	20	8	3UTR		0	0
hsa-miR-664a-5p	NM_001286111	ATG5	((((((((((((..((((((((((&.)))))))).......))..)))))...))))))).	1678	1742	1	-22.3	1	6.06304e-05	0.574	3.49287	2.99644	-6.08354	22	36	8	3UTR		0	0
hsa-miR-664a-3p	NM_001286111	ATG5	((((((.....((((((((....&))).))))))))))).	1465	1481	1	-17	1	0.0230357	0.544	2.85173	2.84489	-12.9186	14	16	11	3UTR		0	0
hsa-miR-1825	NM_001286111	ATG5	(((.(((((((((.((((&)))).)))....)))))).))).	1470	1493	1	-21.6	1	0.0443382	0.559	2.99505	3.01818	-7.82644	16	23	6	3UTR		0	0
hsa-miR-1910-5p	NM_001286111	ATG5	..((((((((((((.((((((&)))))).....)))))))))))).	1471	1495	1	-26.3	1	0.0280437	0.559	2.01719	2.96029	-5.69245	18	24	12	3UTR		0	0
hsa-miR-1913	NM_001286111	ATG5	..(((((..((((((.((((((&))))).).))))))....))))).	1464	1488	1	-26.2	1	0.0158946	0.529	2.81804	2.8452	-8.56007	17	24	6	3UTR		0	0
hsa-miR-1914-5p	NM_001286111	ATG5	.(((((((((...(((((((((&.)).))))))).....))))))))).	1461	1492	1	-27.1	1	0.0258632	0.544	2.299	2.70189	-11.254	18	26	9	3UTR		0	0
hsa-miR-1972	NM_001286111	ATG5	....((((((((((((((....&))))))))...)))))).	1717	1735	1	-22.6	1	0.000126126	0.574	3.10064	2.2792	-9.54656	14	18	8	3UTR		0	0
hsa-miR-1972	NM_001286111	ATG5	..(((((((.(.((((.(((..&))).))))).))))))).	903	921	1	-21.7	1	0.000142984	0.544	0.998977	1.00337	-9.54631	15	18	7	3UTR		0	0
hsa-miR-2115-3p	NM_001286111	ATG5	.((((((((((((..(((((..&.)))))..))))).))))))).	2560	2594	1	-18.6	1	0.01884	0.632	1.29245	1.96067	-5.38561	17	22	7	3UTR		0	1
hsa-miR-2116-3p	NM_001286111	ATG5	(((((((((((((..((..((&))..))..))))))))))).)).	1455	1478	1	-24.9	1	0.00452136	0.559	2.68465	2.75197	-5.52986	17	23	11	3UTR		0	0
hsa-miR-2278	NM_001286111	ATG5	((((.((((.((.(((((((..&))))))))).)))).)))).	902	922	1	-22.9	1	0.000274818	0.529	-0.710944	0.688221	-10.5882	17	20	9	3UTR		0	0
hsa-miR-711	NM_001286111	ATG5	(((((((((.((((((......&)))))).))).)))))).	1713	1731	1	-21	1	0.0625486	0.588	3.1912	2.369	-5.18008	15	18	6	3UTR		0	0
hsa-miR-3120-5p	NM_001286111	ATG5	((((((((.((.(((.(((..&))).))).)))))))))).	863	882	1	-23.6	1	2.60444e-05	0.515	1.07022	0.47918	-8.57382	16	19	10	3UTR		0	0
hsa-miR-3125	NM_001286111	ATG5	.(((((((((.(((((.((.&)).))))).))))))))).	2073	2092	1	-18.8	1	0.0331742	0.662	4.13974	3.75683	-6.6181	16	19	9	3UTR		0	0
hsa-miR-3127-5p	NM_001286111	ATG5	.....((((((.((((((((...&))))))))...)))))).	1669	1687	1	-22.3	1	0.027691	0.647	2.05995	2.98011	-17.0124	14	18	8	3UTR		0	0
hsa-miR-3127-5p	NM_001286111	ATG5	.....(((..(((((..((((((&))))))))))).))).	938	954	1	-18.3	1	0.0405274	0.544	0.748352	0.708382	-16.1975	14	16	11	3UTR		0	0
hsa-miR-3129-5p	NM_001286111	ATG5	((((..((((.((.((((((((&)))))))).))....))))..)))).	652	678	1	-20	1	0.00731163	0.5	0.348662	0.283933	-13.6392	18	26	8	3UTR		0	0
hsa-miR-3130-5p	NM_001286111	ATG5	...((((((((..((((((..&))))))..)))))))).	2354	2371	1	-23.1	1	0.00893522	0.647	4.43693	5.5151	-11.1505	14	17	8	3UTR		0	0
hsa-miR-3131	NM_001286111	ATG5	(((((..(((.((.((((((((.&)))))))).)).))).))))).	2559	2581	1	-24.9	1	0.000798176	0.588	1.13905	2.78938	-11.0638	18	22	8	3UTR		0	0
hsa-miR-3132	NM_001286111	ATG5	..(((((.(.(((((..((((((.&))))))..))))).).))))).	932	954	1	-23.4	1	0.0405274	0.544	0.026788	0.727482	-8.74619	17	22	6	3UTR		0	0
hsa-miR-3138	NM_001286111	ATG5	((((((((((.((.(((.......&))).)).)))))))))).	1925	1943	1	-23.8	1	0.00806016	0.618	2.51945	2.16024	-7.61919	15	18	10	3UTR		0	0
hsa-miR-3150a-3p	NM_001286111	ATG5	..(((((((((((((((((...&))))))))))))))))).	2414	2432	1	-23.2	1	3.52275e-07	0.588	5.4505	5.26972	-4.957	17	18	17	3UTR		0	0
hsa-miR-3074-3p	NM_001286111	ATG5	...(((((((((((..((....&.)).))))))))))).	893	919	1	-19.3	1	7.3332e-05	0.544	0.0949564	0.645776	-7.48304	13	16	11	3UTR		0	0
hsa-miR-3155a	NM_001286111	ATG5	.((((((.((((((((((((.&))))..)))))))))))))).	1594	1615	1	-22.3	1	0.105801	0.676	2.79801	2.96378	-6.10696	18	21	14	3UTR		0	0
hsa-miR-3157-5p	NM_001286111	ATG5	..((((((.((((((((((...&))))..)))))))))))).	1918	1937	1	-20.8	1	0.000189049	0.603	2.35928	2.376	-6.01339	16	19	12	3UTR		0	0
hsa-miR-3157-3p	NM_001286111	ATG5	.((((((((((((.((.(.(((&))).).)).))))).))))))).	1465	1488	1	-23.4	1	0.0158946	0.529	2.98745	3.03589	-4.65016	18	23	7	3UTR		0	0
hsa-miR-3162-3p	NM_001286111	ATG5	..((((.((((((((((((((&.)))...))))))))....)))..)))).	1454	1492	1	-22.4	1	0.0258632	0.544	2.3936	2.54303	-6.50069	18	29	8	3UTR		0	0
hsa-miR-3166	NM_001286111	ATG5	..((..(((.((((((((((((.&))))).....))))))))))..)).	2559	2584	1	-22.4	1	0.00147727	0.618	1.36656	2.64773	-12.2195	17	25	10	3UTR		0	0
hsa-miR-3170	NM_001286111	ATG5	...((.(((((((((((.....&))))))))))).)).	1496	1511	1	-19.3	1	0.00111141	0.618	4.26414	3.05489	-8.4155	13	15	11	3UTR		0	0
hsa-miR-3173-5p	NM_001286111	ATG5	(((((((..(((((.((((...&)))).)))))))))))).	1470	1488	1	-19	1	0.0158946	0.529	2.39816	3.05817	-8.04305	16	18	12	3UTR		0	0
hsa-miR-3173-3p	NM_001286111	ATG5	...(((((((...((((((...&))))))))))))).	934	948	1	-18.8	1	0.0437336	0.515	1.31428	0.679732	-13.9752	13	14	13	3UTR		0	0
hsa-miR-3175	NM_001286111	ATG5	((((((.....((((((((...&)))))))).)))))).	1717	1733	1	-19.4	1	0.000256091	0.574	2.818	2.39116	-12.9186	14	16	8	3UTR		0	0
hsa-miR-3176	NM_001286111	ATG5	((((((((((((((((...&.)))))))).))..)))))).	1703	1742	1	-22.8	1	6.06304e-05	0.574	3.65524	2.67339	-3.93757	16	21	8	3UTR		0	0
hsa-miR-3180-5p	NM_001286111	ATG5	((((.(((((.(((((((((.((((&)))).)))))))))...................)))))..)))).	1464	1509	1	-24.4	1	0.00147957	0.588	3.32284	2.91674	-10.8814	22	45	9	3UTR		0	0
hsa-miR-3184-5p	NM_001286111	ATG5	(.(((.(((((..(((((((((..&))))))))).)))))..))).).	826	849	1	-23.8	1	5.25931e-05	0.471	1.2011	0.966234	-11.6381	18	23	9	3UTR		0	0
hsa-miR-3190-3p	NM_001286111	ATG5	.(((((((((((((((((((.((&)).))))))....))))).)))))))).	1694	1722	1	-20.5	1	0.0178211	0.544	3.27672	2.84483	-3.79332	21	28	8	3UTR		0	0
hsa-miR-3192-5p	NM_001286111	ATG5	((((...(((((((((((((((.&))))))))))))).))...)))).	858	882	1	-25.8	1	2.60444e-05	0.515	0.911056	0.723238	-11.5013	19	24	13	3UTR		0	0
hsa-miR-3192-5p	NM_001286111	ATG5	(((((((((((((.((((((((.&)))))))).)).....)))))).....................))))).	944	993	1	-23.4	1	0.0389142	0.618	0.831064	0.880284	-4.79441	21	49	8	3UTR		0	0
hsa-miR-3198	NM_001286111	ATG5	((((((((((((((..(((...&)))..)).)))))))))))).	1864	1885	1	-21.9	1	0.000399963	0.632	2.61586	1.99814	-4.90607	17	21	12	3UTR		0	0
hsa-miR-3200-3p	NM_001286111	ATG5	..(((((((.((((((((((..&))))....)))))))))...)))).	1951	1976	1	-18.9	1	0.00124895	0.618	2.03163	2.11709	-6.19951	17	25	9	3UTR		0	0
hsa-miR-378c	NM_001286111	ATG5	..(((((((((((((((((((((((&)))))).)))..................)))))))))))))).	1670	1713	1	-28.2	1	1.96316e-06	0.515	2.43814	2.97661	-4.957	23	43	14	3UTR		0	0
hsa-miR-378c	NM_001286111	ATG5	.((((.((((.((.(((..(((((.&)))))..))))).)))))))).	855	877	1	-24.8	1	0.000443383	0.5	0.974723	0.870734	-9.3759	18	22	8	3UTR		0	0
hsa-miR-4298	NM_001286111	ATG5	..((((.(((((((((((((((&))))))))))))))).)))).	2080	2101	1	-24.9	1	0.500636	0.691	4.83016	3.67519	-6.50069	19	21	15	3UTR		0	0
hsa-miR-4302	NM_001286111	ATG5	((.((.((((((((((((&))))))).....))))).)).)).	858	882	1	-21.2	1	2.60444e-05	0.515	0.864866	0.718993	-7.39607	16	24	7	3UTR		0	0
hsa-miR-4316	NM_001286111	ATG5	((...(((((((((((.&)))))))))))..)).	1924	1940	1	-21	1	0.00134054	0.588	2.64413	2.2757	-12.6462	13	16	11	3UTR		0	0
hsa-miR-4316	NM_001286111	ATG5	(((((((((((((.(..&).))))))))))))).	909	925	1	-19.7	1	0.000536553	0.5	0.465385	1.03945	-5.02746	14	16	13	3UTR		0	0
hsa-miR-4317	NM_001286111	ATG5	...((((((((((.(..&.).)))))))))).	1699	1737	1	-19.3	1	0.000145081	0.559	4.34811	2.93463	-7.60443	11	14	10	3UTR		0	0
hsa-miR-4259	NM_001286111	ATG5	...(((((((.(((..((((..&))))..)))..))))))).	1024	1043	1	-19	1	0.0120074	0.647	1.62959	1.00656	-10.3078	14	19	7	3UTR		0	0
hsa-miR-4265	NM_001286111	ATG5	.((((((((..((((((((&)))))...)))..)))))))).	2683	2705	1	-22	1	0.0199954	0.603	-0.0466001	0.284419	-7.86061	16	22	8	3UTR		0	0
hsa-miR-4286	NM_001286111	ATG5	...(((((((..((...&))..))))))).	1466	1478	1	-15.1	1	0.00452136	0.559	2.89081	2.9122	-13.6546	9	12	7	3UTR		0	0
hsa-miR-4329	NM_001286111	ATG5	.(((((((((((..(((((&)))))..)))))..............)))))).	1473	1506	1	-22.3	1	0.0058918	0.574	3.03259	2.86108	-5.9393	16	33	6	3UTR		0	1
hsa-miR-4330	NM_001286111	ATG5	..(((((((..((((((..&.))))))))))))).	2356	2376	1	-17.2	1	0.00418488	0.647	3.73864	5.48484	-9.02428	13	15	13	3UTR		0	0
hsa-miR-3622a-5p	NM_001286111	ATG5	......((((((((((((((..&.)))))))))).)))).	682	707	1	-25.4	0	0.00313701	0.559	0.0465955	0.369885	-15.5666	14	17	10	3UTR		0	0
hsa-miR-3622a-3p	NM_001286111	ATG5	...((((.(((((((((((.((&)).))))))))).))...)))).	1462	1485	1	-22.4	1	0.00311715	0.544	2.94134	2.80291	-8.82818	17	23	9	3UTR		0	0
hsa-miR-3622b-3p	NM_001286111	ATG5	...((((.(((((((((((..&))))))))..........))).)))).	1465	1492	1	-22.3	1	0.0258632	0.544	3.04176	2.95219	-8.82818	15	27	8	3UTR		0	0
hsa-miR-3652	NM_001286111	ATG5	.(((((((((.((((((.&)))).))...))))))..))).	932	954	1	-20.7	1	0.0405274	0.544	0.889834	0.606514	-6.6181	15	22	6	3UTR		0	0
hsa-miR-3677-5p	NM_001286111	ATG5	..((((((((((((((((((.(&).)))))).)))..........)))).))))).	671	704	1	-24.4	1	0.0229381	0.588	0.335221	0.413391	-4.957	19	33	6	3UTR		0	0
hsa-miR-3679-5p	NM_001286111	ATG5	((((((..((((..((((((((.&))))))))..))))....)))))).	1673	1698	1	-20.5	1	0.0291099	0.603	0.520512	3.0046	-9.94087	18	25	8	3UTR		0	0
hsa-miR-3689a-3p	NM_001286111	ATG5	(((((((((.((((((..((((&)))))))))).)))))).))).	2550	2572	1	-20.4	1	0.000258394	0.603	1.35808	2.68828	-5.18008	19	22	10	3UTR		0	0
hsa-miR-3692-3p	NM_001286111	ATG5	(((.(((.(...(((((((((.((&)).)))))))))...).)))))).	669	693	1	-21.3	1	1.23641e-07	0.544	0.267309	0.315767	-16.6973	18	24	9	3UTR		0	0
hsa-miR-3907	NM_001286111	ATG5	((((((((((((((((((((((&)))))))))))...)))........................)))))).)).	1919	1970	1	-25.5	1	0.00211035	0.574	2.48026	2.04479	-3.93757	22	51	11	3UTR		0	0
hsa-miR-3689b-3p	NM_001286111	ATG5	(((((((((.((((((..((((&)))))))))).)))))).))).	2550	2572	1	-20.4	1	0.000258394	0.603	1.35808	2.68828	-5.18008	19	22	10	3UTR		0	0
hsa-miR-3909	NM_001286111	ATG5	..(((((((((((.........&))))))))))).	2706	2718	1	-22.7	1	0.0288576	0.574	-0.0377016	0.405548	-6.78234	11	12	11	3UTR		0	0
hsa-miR-3911	NM_001286111	ATG5	((.((((((((((((((.((..&))...)))))))))))).)))).	1864	1887	1	-18.9	1	0.00039164	0.647	2.61586	1.99814	-5.49511	18	23	12	3UTR		0	0
hsa-miR-3918	NM_001286111	ATG5	.(((((((((((.((((((..&.)))))))))))).))))).	1699	1733	1	-24.7	1	0.000256091	0.574	3.96869	2.7247	-5.08246	17	20	12	3UTR		0	0
hsa-miR-3921	NM_001286111	ATG5	..((((((..((.((((((((((&.)))))))))))).........)))))).	1465	1507	1	-20.1	1	0.0082763	0.588	2.81683	2.84227	-8.54503	18	29	12	3UTR		0	0
hsa-miR-3922-5p	NM_001286111	ATG5	...(((((((((((....((((.&.))))..))))))))))).	967	1041	1	-25.3	1	0.011182	0.632	0.465385	1.049	-7.48304	15	19	11	3UTR		0	0
hsa-miR-3922-5p	NM_001286111	ATG5	.....(((((.((..((((((..&)))))).))))))).	1720	1735	1	-21.7	1	0.000126126	0.574	3.05125	2.41332	-18.0827	13	15	7	3UTR		0	0
hsa-miR-3927-3p	NM_001286111	ATG5	((((((((((.(((((......&.))))).)))))))))).	748	771	1	-17.5	1	0.00578169	0.603	0.388984	0.780538	-6.76235	15	18	10	3UTR		0	0
hsa-miR-3929	NM_001286111	ATG5	((((.((((((((((((((((((&.)).)))))).)))).)))))))))).	885	937	1	-25	1	0.0476453	0.515	0.707927	0.454774	-8.05661	22	27	10	3UTR		0	0
hsa-miR-3945	NM_001286111	ATG5	(((((((..(..(((.(((((..&))))).))).).))))))).	2692	2712	1	-21.4	1	0.0062374	0.588	-0.042786	0.470394	-13.7122	16	20	7	3UTR		0	0
hsa-miR-3945	NM_001286111	ATG5	..((((..(((((((((.((...&)).)))))).)))..)))).	934	954	1	-17.8	1	0.0405274	0.544	0.737033	0.749766	-8.81432	15	20	6	3UTR		0	0
hsa-miR-378e	NM_001286111	ATG5	..(((((((((((((((((&.)).))))))))))))))).	1678	1713	1	-23.8	1	1.96316e-06	0.515	2.05606	3.30782	-4.957	17	20	15	3UTR		0	0
hsa-miR-4423-5p	NM_001286111	ATG5	...((((((.....((((((((&)))))))).......)))))).	1466	1488	1	-20.4	1	0.0158946	0.529	2.95902	2.87142	-16.0746	14	22	8	3UTR		0	0
hsa-miR-4436a	NM_001286111	ATG5	.((((((((((((((..((((&)))))))))))..)).))))).	590	612	1	-20.1	1	0.000981719	0.618	-0.00400493	0.331684	-4.02637	18	22	11	3UTR		0	0
hsa-miR-4439	NM_001286111	ATG5	.((((((.((.(((((((((..&)))))))))....)).)))))).	1868	1891	1	-20	1	0.00332478	0.662	2.37742	1.92117	-8.93173	17	23	9	3UTR		0	0
hsa-miR-4440	NM_001286111	ATG5	.(.(.(((((((((((((((((&)))))))))).........))))))).).).	1680	1711	1	-23.7	1	2.15846e-06	0.529	2.16491	3.13405	-9.4699	19	31	10	3UTR		0	0
hsa-miR-4446-3p	NM_001286111	ATG5	(((((.(.(((((((.......&))))))).).))))).	1717	1733	1	-20.9	1	0.000256091	0.574	2.87798	2.42848	-8.38522	13	16	7	3UTR		0	0
hsa-miR-3135b	NM_001286111	ATG5	((((((((.(((.((((.((((&)))).)))).))))))))..))).	930	954	1	-27.6	1	0.0405274	0.544	0.58423	0.59272	-6.28309	19	24	8	3UTR		0	0
hsa-miR-548ai	NM_001286111	ATG5	((((((.(((((((((......&.))))))))))))))).	1746	1787	1	-17.6	1	0.255974	0.676	3.21712	2.62791	-5.48126	15	17	15	3UTR		0	0
hsa-miR-4468	NM_001286111	ATG5	..((((((((((((((..&.)))))))))))))).	572	602	1	-20.6	1	0.00151949	0.603	0.380495	0.400657	-4.957	14	16	14	3UTR		0	0
hsa-miR-4468	NM_001286111	ATG5	.((((((((((.(((.((&)).))).)))))))))).	804	822	1	-17.8	1	0.048639	0.559	1.24637	0.654265	-7.37318	15	18	10	3UTR		0	0
hsa-miR-4470	NM_001286111	ATG5	(((((...((((((((.(((.&))).)))....)))))))))).	933	955	1	-19.2	1	0.116739	0.544	0.550275	0.72536	-9.69585	16	22	10	3UTR		0	0
hsa-miR-3689c	NM_001286111	ATG5	(((((((((.((((((..((((&)))))))))).)))))).))).	2550	2572	1	-20.4	1	0.000258394	0.603	1.35808	2.68828	-5.18008	19	22	10	3UTR		0	0
hsa-miR-4482-5p	NM_001286111	ATG5	..(((((.(((((.(((.((((&)))).))))))))))))).	1859	1878	1	-20.2	1	0.00210386	0.632	2.4728	2.03779	-8.12748	17	19	13	3UTR		0	0
hsa-miR-4482-5p	NM_001286111	ATG5	((((((((((.((.((((....&)))).)).))))))).))).	1808	1828	1	-19	1	9.14589e-05	0.691	1.92318	2.25704	-7.61919	16	20	7	3UTR		0	0
hsa-miR-4482-5p	NM_001286111	ATG5	...((((.(((((((((.....&))))))))))))).	1720	1734	1	-18.3	1	0.000150188	0.559	2.90612	2.37717	-8.82818	13	14	13	3UTR		0	0
hsa-miR-4484	NM_001286111	ATG5	..((((.(((((((.(((((&))))).))))))))))).	2418	2436	1	-24.4	1	9.58345e-06	0.603	5.79906	5.37541	-7.23614	16	18	11	3UTR		0	0
hsa-miR-4491	NM_001286111	ATG5	.((((.((((((((...(((..&))).....))))))))..)))).	1873	1896	1	-18.3	1	0.023522	0.662	3.05125	2.31652	-6.66278	15	23	8	3UTR		0	0
hsa-miR-4501	NM_001286111	ATG5	...((((((((.((((((((.&)))))))).)))...))))).	791	812	1	-18.3	1	0.00566397	0.574	0.794332	0.704138	-9.86134	16	21	8	3UTR		0	0
hsa-miR-4504	NM_001286111	ATG5	...(((((((((((((((((..&.))))))))))))))))).	1554	1598	1	-22.3	1	0.126342	0.706	3.50128	3.35098	-6.51454	17	19	17	3UTR		0	0
hsa-miR-4505	NM_001286111	ATG5	(((((((((((((((.(.&.).))))).)))..))))))).	1702	1744	1	-22.3	1	6.67041e-05	0.588	3.6266	2.64307	-4.17062	16	22	7	3UTR		0	0
hsa-miR-4513	NM_001286111	ATG5	((((((.(.(((((.((.((((&)))).))))))).).)))))).	1722	1744	1	-21.3	1	6.67041e-05	0.588	2.35151	2.63024	-7.2731	18	22	7	3UTR		0	0
hsa-miR-4517	NM_001286111	ATG5	..............(((((((((((&))))))))))).	963	975	1	-19.1	0	0.0208826	0.515	0.905269	0.762499	-30.0403	11	12	11	3UTR		0	1
hsa-miR-4521	NM_001286111	ATG5	..((((..((((((((((((..&)))))))))))).)))).	1482	1500	1	-21.3	1	0.00159884	0.559	2.01719	2.96029	-8.81432	16	18	12	3UTR		0	0
hsa-miR-4534	NM_001286111	ATG5	((.((((((((((....&.))))))))))...)).	931	954	1	-18.1	1	0.0405274	0.544	0.134315	0.750827	-7.32045	12	17	10	3UTR		0	0
hsa-miR-378i	NM_001286111	ATG5	((((......(((((((((((&))))))))))).....)))).	1401	1422	1	-20.4	1	0.0074487	0.676	1.52265	1.80983	-16.1138	15	21	11	3UTR		0	0
hsa-miR-4538	NM_001286111	ATG5	.((((((((((.(((.((((..&)))).)))...)))))))))).	680	702	1	-22.9	1	0.0022818	0.574	0.0324477	0.420818	-7.37318	17	22	10	3UTR		0	1
hsa-miR-3960	NM_001286111	ATG5	(((((.((.(((((((((((&))))))))).)).)).))))).	932	954	1	-29.9	1	0.0405274	0.544	0.38757	0.760377	-6.89492	18	22	9	3UTR		0	0
hsa-miR-3974	NM_001286111	ATG5	..(((.((((((.(((((.....&))))))))))).))).	2696	2712	1	-15.9	1	0.0062374	0.588	-0.224566	0.432465	-8.14709	14	16	11	3UTR		0	0
hsa-miR-4638-5p	NM_001286111	ATG5	(((.((((((.(.((((....&.)))).).))))))))).	1719	1742	1	-21.9	1	6.06304e-05	0.574	3.30005	2.4658	-11.0835	14	18	9	3UTR		0	0
hsa-miR-4641	NM_001286111	ATG5	((((((((((((.(((.((((...&)))).))))))).))).))))).	1465	1488	1	-22.7	1	0.0158946	0.529	3.02559	3.07303	-5.22671	19	23	7	3UTR		0	0
hsa-miR-4645-3p	NM_001286111	ATG5	((((((((((((((((((....&.))))).))))))))).)))).	1451	1503	1	-21	1	0.00233776	0.544	2.60461	2.50452	-3.93757	18	22	9	3UTR		0	0
hsa-miR-4647	NM_001286111	ATG5	(.((((.(((((((((((.....&)))))))))))...))))).	2211	2231	1	-20.2	1	0.142359	0.691	3.20446	3.79579	-6.64494	16	20	11	3UTR		0	0
hsa-miR-4647	NM_001286111	ATG5	(((((.(((((((((.(.((((.&)))).).)))))))))))))).	1767	1789	1	-20.2	1	0.272315	0.691	1.81763	2.50778	-6.07158	19	22	14	3UTR		0	0
hsa-miR-4654	NM_001286111	ATG5	((((((((((((((.(((....&))).)))))))))))))).	1996	2015	1	-22.9	1	0.0369604	0.75	2.67139	1.49665	-4.67302	17	19	14	3UTR		0	0
hsa-miR-4655-5p	NM_001286111	ATG5	....(((((.((((((((....&)))))))).))))).	932	947	1	-23.5	1	0.0433546	0.5	-0.0863982	0.774172	-10.7891	13	15	8	3UTR		0	0
hsa-miR-4658	NM_001286111	ATG5	.(((.((.((((((((((((...&))))))))))))...)).))).	1869	1891	1	-21.9	1	0.00332478	0.662	2.25043	2.02263	-10.226	17	22	12	3UTR		0	0
hsa-miR-4658	NM_001286111	ATG5	((((((((((....((((((((.&))))))))...))))...........................)))))).	940	989	1	-19.3	1	0.0846657	0.588	0.832476	0.730666	-12.2551	18	49	8	3UTR		0	0
hsa-miR-4659b-3p	NM_001286111	ATG5	...((((..((((.((((.(((&))).))))))))...)))).	1731	1751	1	-17.2	1	0.0120274	0.574	3.40112	2.78885	-10.7414	15	20	8	3UTR		0	1
hsa-miR-4663	NM_001286111	ATG5	.((((.((((((.((((..(((((&))))).)))).))).))))))).	1719	1742	1	-25	1	6.06304e-05	0.574	3.37113	2.60691	-6.98341	19	23	7	3UTR		0	0
hsa-miR-4667-5p	NM_001286111	ATG5	...(((((((((.(((.((...&)).)))))))))))).	929	945	1	-19.2	1	0.0765861	0.515	0.3522	0.720054	-7.80367	14	16	12	3UTR		0	0
hsa-miR-4670-3p	NM_001286111	ATG5	(((((((..(((((((((((((&)))))))))))))..))))))).	1110	1133	1	-24.4	1	0.00753599	0.618	1.03349	0.775233	-7.3076	20	23	13	3UTR		0	0
hsa-miR-4684-3p	NM_001286111	ATG5	...((((((((((((((.....&.)))))))))))))).	2321	2352	1	-23.2	1	3.2125e-05	0.662	5.97463	4.73983	-6.51454	14	16	14	3UTR		0	0
hsa-miR-4688	NM_001286111	ATG5	(((((((.((((.(((((((((&))))))))).........)))).))))))).	1702	1733	1	-27.7	1	0.000256091	0.574	4.07754	2.90197	-7.54034	20	31	9	3UTR		0	0
hsa-miR-4689	NM_001286111	ATG5	((.(((((((.(((((((((((&)))))))....))))))))))).)).	1724	1750	1	-24.5	1	0.0136731	0.574	3.27517	2.51478	-8.31989	20	26	11	3UTR		0	0
hsa-miR-4692	NM_001286111	ATG5	...(((((((.(((...((((.&))))....))).))))))).	934	954	1	-21.4	1	0.0405274	0.544	0.562401	0.550275	-10.3078	14	20	7	3UTR		0	0
hsa-miR-4695-5p	NM_001286111	ATG5	.((((((((((((((((.....&.)))))))))))))))).	2065	2090	1	-23.6	1	0.0287643	0.662	4.28164	3.36264	-3.79332	16	18	16	3UTR		0	0
hsa-miR-4695-5p	NM_001286111	ATG5	((((((((((.((((((((...&))))))))..))))).....))))).	586	612	1	-24.9	1	0.000981719	0.618	-0.00433785	0.312584	-6.76235	18	26	8	3UTR		0	0
hsa-miR-4698	NM_001286111	ATG5	(((((((((((.(((((((((((&))))).))))))..))..))))))))).	2418	2446	1	-20	1	0.00149569	0.588	5.16399	5.43524	-7.28438	22	28	9	3UTR		0	0
hsa-miR-4700-5p	NM_001286111	ATG5	.((((((((((((.(((((...&))))))).))))....)))))).	946	969	1	-19.3	1	0.081397	0.5	1.16947	0.572558	-4.65016	17	23	7	3UTR		0	0
hsa-miR-4709-3p	NM_001286111	ATG5	(((((((((((((((..(((((.&)))))))))))))))))))).	1773	1794	1	-22.9	1	0.340377	0.647	2.18668	2.37367	-4.17062	20	21	20	3UTR		0	0
hsa-miR-203b-5p	NM_001286111	ATG5	(((((((((.............&))))))))).	989	999	1	-16	1	0.00747295	0.588	0.993587	1.18058	-14.4661	9	10	9	3UTR		0	0
hsa-miR-4726-5p	NM_001286111	ATG5	(((((((.(((((((((((((.(&.).)))))))))........)).)).))).)))).	1669	1732	1	-29.5	1	0.00153194	0.588	1.73234	3.17837	-6.25121	21	35	9	3UTR		0	0
hsa-miR-4728-5p	NM_001286111	ATG5	(.((((((((((((((((((((.&))))))))).))))....))...))))).).	1846	1877	1	-25.1	1	0.00230555	0.632	2.85132	1.96898	-5.10125	21	31	9	3UTR		0	0
hsa-miR-4731-5p	NM_001286111	ATG5	((((((((((((((((((....&.)))).)))))))))))))).	1671	1736	1	-28.4	1	0.000130086	0.559	1.70087	3.15388	-3.93757	18	21	14	3UTR		0	0
hsa-miR-4733-3p	NM_001286111	ATG5	.((((((((((((((..((...&))..)))..)))))))).))).	2562	2584	1	-20.1	1	0.00147727	0.618	1.50073	2.151	-4.02637	16	22	8	3UTR		0	0
hsa-miR-4737	NM_001286111	ATG5	((((.(((((((((((((((&))))))...............)))))))))..)))).	1601	1638	1	-20	1	0.0623182	0.676	2.67495	3.05358	-8.05661	19	37	9	3UTR		0	0
hsa-miR-3064-5p	NM_001286111	ATG5	(((((((((.((((((.....&)))))).))).)))))).	860	878	1	-19.8	1	0.000257404	0.515	1.08508	0.560886	-5.18008	15	18	6	3UTR		0	0
hsa-miR-4738-3p	NM_001286111	ATG5	....(((((.((((((((((..&)))))))).......................))..))))).	1701	1742	1	-19.9	1	6.06304e-05	0.574	3.39335	2.67922	-10.7891	15	41	8	3UTR		0	0
hsa-miR-4740-5p	NM_001286111	ATG5	.(((((..((((((.(((((..&.))))).))))))..)))....)).	2684	2729	1	-23.2	1	0.00643229	0.632	0.0201371	0.315007	-8.3861	16	25	6	3UTR		0	0
hsa-miR-4742-3p	NM_001286111	ATG5	(((((((((((((.((((.....&.)))).)))).))))))))).	1436	1485	1	-21	1	0.00311715	0.544	3.44259	2.32011	-4.79441	17	21	9	3UTR		0	0
hsa-miR-4747-5p	NM_001286111	ATG5	.((...(((((((((((..(((&.)))..))))))))))).........)).	1838	1886	1	-20.4	1	0.000718124	0.647	2.76287	2.20689	-12.8453	16	29	11	3UTR		0	0
hsa-miR-4753-5p	NM_001286111	ATG5	..((((((((((..........&.)))))))))).	995	1041	1	-18.9	1	0.011182	0.632	0.703076	0.965174	-8.07147	10	12	10	3UTR		0	0
hsa-miR-4761-5p	NM_001286111	ATG5	..((((.((((((((((((..&)))).))))).))))))).	797	816	1	-20.5	1	0.00363163	0.559	1.18088	0.600148	-6.50069	16	19	7	3UTR		0	0
hsa-miR-4761-5p	NM_001286111	ATG5	(((((((.((((((((.(((.&)))....))))))))))))))).	1287	1310	1	-20.5	1	0.00399634	0.676	0.486608	0.764622	-6.25121	18	23	15	3UTR		0	0
hsa-miR-4762-5p	NM_001286111	ATG5	.(((((((.(((((((((...&.))))))))).))))))).	2579	2603	1	-22.3	1	0.0395835	0.662	1.0479	1.3466	-4.84971	16	19	9	3UTR		0	1
hsa-miR-4768-3p	NM_001286111	ATG5	(((((.(((((((.(((((.&))))).))).))))))))).	1714	1734	1	-20	1	0.000150188	0.559	3.03959	2.3655	-6.69537	17	20	9	3UTR		0	0
hsa-miR-4774-5p	NM_001286111	ATG5	((((((.((((((((..((...&.))..)))))))).)))))).	842	878	1	-20.7	1	0.000257404	0.515	0.380495	1.10843	-5.71431	16	21	8	3UTR		0	0
hsa-miR-4776-3p	NM_001286111	ATG5	((((((......(((((((.(((&))).)))))))....)))).)).	1468	1491	1	-20	1	0.0249594	0.544	3.49589	2.92662	-16.2654	16	23	7	3UTR		0	0
hsa-miR-4781-5p	NM_001286111	ATG5	..((((((.((((((((((((&))))))))))))...)).)))).	655	678	1	-23.5	1	0.00731163	0.5	0.246087	0.359273	-6.01339	18	23	12	3UTR		0	0
hsa-miR-2467-3p	NM_001286111	ATG5	((((((((.(((..(((((((.&)))))))..)))............)))))))).	908	941	1	-24.6	1	0.0304809	0.5	-0.0863982	0.774172	-7.13993	18	33	8	3UTR		0	1
hsa-miR-4786-5p	NM_001286111	ATG5	(((((((((..((((.(((...&))).)))).))))))))).	904	923	1	-21.2	1	0.000391048	0.515	0.314469	1.01823	-8.2379	16	19	9	3UTR		0	0
hsa-miR-4788	NM_001286111	ATG5	...((((((((((.........&.)))))))))).	2337	2375	1	-18.6	1	0.0047212	0.647	4.96879	5.09497	-8.33988	10	12	10	3UTR		0	0
hsa-miR-4794	NM_001286111	ATG5	.(((((((.(((((((((....&.))))))))).))))))).	1884	1934	1	-22.1	1	0.000280933	0.618	2.00423	2.34334	-4.84971	16	19	9	3UTR		0	0
hsa-miR-5000-5p	NM_001286111	ATG5	.((((((((..(((((((.(((&))).)).))))))))))))).	681	702	1	-20.6	1	0.0022818	0.574	-0.118232	0.426124	-7.86061	18	21	13	3UTR		0	0
hsa-miR-5002-5p	NM_001286111	ATG5	.....(((((((((((((..((((&.))))..))))))))))))).	1484	1511	1	-20.3	1	0.00111141	0.618	3.58952	3.14891	-13.6656	17	21	13	3UTR		0	0
hsa-miR-5006-5p	NM_001286111	ATG5	((((((((((....(((((((&.)))))))...).))))))))).	1702	1737	1	-23.9	1	0.000145081	0.559	2.88162	2.42032	-12.2551	17	23	9	3UTR		0	0
hsa-miR-5010-5p	NM_001286111	ATG5	.((((((.(((((((.......&.))))))).)))))).	923	948	1	-23.3	1	0.0437336	0.515	0.174335	0.929096	-6.34001	13	16	7	3UTR		0	0
hsa-miR-5087	NM_001286111	ATG5	(((.((((((((.(((((((...&))))))).))).))))).))).	2209	2231	1	-24.9	1	0.142359	0.691	4.94456	3.67537	-8.25873	18	22	7	3UTR		0	0
hsa-miR-5089-5p	NM_001286111	ATG5	((((((((((....((((((.&))))))....)))))))))).	2051	2072	1	-18.3	1	0.00623471	0.735	4.2828	3.41978	-12.2551	16	21	10	3UTR		0	0
hsa-miR-5090	NM_001286111	ATG5	(((((((...(((((((((((((&)))))))).)))))))).)))).	1854	1877	1	-22.4	1	0.00230555	0.632	3.02459	2.01097	-8.55011	20	23	8	3UTR		0	0
hsa-miR-5091	NM_001286111	ATG5	...(((((((.((..(((((((.&)))))))..))..))))))).	1483	1504	1	-19.7	1	0.00268658	0.544	2.2782	3.02774	-10.9316	16	21	7	3UTR		0	0
hsa-miR-5189-5p	NM_001286111	ATG5	((.(((((..((((((.(((((((&))))))).))))))..)).))).)).	587	613	1	-22.8	1	0.00253494	0.618	0.441131	0.339112	-7.79401	20	26	7	3UTR		0	0
hsa-miR-5194	NM_001286111	ATG5	.....(((((((((.(((((((&)))))))))))))))).	1670	1687	1	-22.2	1	0.027691	0.647	1.1749	3.12472	-14.401	16	17	16	3UTR		0	0
hsa-miR-5580-5p	NM_001286111	ATG5	.((((((((((.....(((...&))).....)))))))))).	1912	1931	1	-18.2	1	0.000799187	0.632	2.69672	2.31652	-10.2546	13	19	10	3UTR		0	0
hsa-miR-548at-5p	NM_001286111	ATG5	(((((.((((((((((..(((.&)))....)))))))))).))))).	1764	1788	1	-17.4	1	0.263517	0.676	1.48382	2.48213	-5.83853	18	24	10	3UTR		0	1
hsa-miR-5587-5p	NM_001286111	ATG5	((((((((((..((((..&))))..)))))))))).	1104	1121	1	-21.4	1	0.00863986	0.632	1.11904	0.783722	-10.1092	14	17	10	3UTR		0	0
hsa-miR-1295b-3p	NM_001286111	ATG5	....((((((((((((((((..&)).))))))))...........)))))).	1700	1729	1	-22.5	1	0.0540184	0.588	3.32782	2.70838	-9.54656	16	29	8	3UTR		0	0
hsa-miR-5591-3p	NM_001286111	ATG5	.((((((((((((((.((((.&))))...)))))))))).............)))).	2487	2522	1	-21.9	1	0.0171448	0.618	6.58831	3.73839	-4.02637	18	35	10	3UTR		0	0
hsa-miR-5696	NM_001286111	ATG5	.((((((((((.(((((((((.&)))))))))...........)))))))))).	2554	2585	1	-19.3	1	0.002435	0.618	1.06696	1.54926	-7.14013	19	31	10	3UTR		0	0
hsa-miR-5698	NM_001286111	ATG5	(.(((((.((((((((......&.)))))))).))))).).	1703	1734	1	-21.8	1	0.000150188	0.559	4.95222	2.79235	-7.41489	14	18	8	3UTR		0	0
hsa-miR-5699-5p	NM_001286111	ATG5	..(((((....(((((((((((&.))))))))))).................))))).	577	621	1	-21.2	1	0.000959048	0.632	0.442233	0.390046	-12.3943	16	35	11	3UTR		0	0
hsa-miR-5699-3p	NM_001286111	ATG5	((((((((...(((((.(.(((&.))).).)))))..)))))))).	817	883	1	-23.2	1	2.65224e-05	0.515	0.178883	0.999129	-9.06125	17	23	8	3UTR		0	0
hsa-miR-5708	NM_001286111	ATG5	..((((.((((((((((((.&)))))))....)))))..)))).	2556	2579	1	-22.2	1	0.000252355	0.588	1.13211	2.79184	-6.50069	16	23	7	3UTR		0	0
hsa-miR-6074	NM_001286111	ATG5	.....(((((((((.(((((&))))).))))))))).	1861	1877	1	-20.7	1	0.00230555	0.632	2.05606	1.94566	-14.401	14	16	9	3UTR		0	1
hsa-miR-6085	NM_001286111	ATG5	((((((((((((((.((((&)))).))))......)))))))))).	1721	1747	1	-23.6	1	3.17592e-05	0.588	2.98128	2.38649	-4.67302	18	26	10	3UTR		0	0
hsa-miR-6086	NM_001286111	ATG5	.(((((((((((.(((((((&))))))))))))...............)))))).	933	967	1	-21.5	1	0.0760342	0.515	1.08247	0.665937	-5.08246	18	34	12	3UTR		0	0
hsa-miR-6088	NM_001286111	ATG5	.((..(((((((((((((.(&).))))))))))))).)).	808	827	1	-20.1	1	0.016859	0.529	1.04655	0.70626	-10.9444	16	19	13	3UTR		0	0
hsa-miR-6126	NM_001286111	ATG5	(((((((((.((((....&)))).))))))))).	2555	2570	1	-19.3	1	0.000410048	0.588	1.51951	2.78369	-6.14858	13	15	9	3UTR		0	0
hsa-miR-6127	NM_001286111	ATG5	(((((.((((((.((((((&)))))))))))).)).))).	938	958	1	-21.8	1	0.169252	0.574	0.748352	0.708382	-7.12766	17	20	12	3UTR		0	0
hsa-miR-6127	NM_001286111	ATG5	.((((((((((((......&)))))))))))).	1668	1681	1	-20.6	1	0.0559614	0.618	1.70619	2.91247	-5.61866	12	13	12	3UTR		0	0
hsa-miR-378j	NM_001286111	ATG5	..(((((((((((((((..&.))))))))))))))).	1677	1713	1	-23.5	1	1.96316e-06	0.515	2.12448	3.25418	-4.957	15	17	15	3UTR		0	0
hsa-miR-6130	NM_001286111	ATG5	((((((((((((.......&.)))))))))))).	2624	2645	1	-16.1	1	0.253543	0.706	-0.134841	0.38323	-7.05204	12	14	12	3UTR		0	0
hsa-miR-6131	NM_001286111	ATG5	(((((((((((((((((((&.))))).......)))))).)))))))).	1425	1460	1	-19.6	1	0.00219329	0.574	2.53733	2.11314	-3.93757	19	29	8	3UTR		0	0
hsa-miR-6131	NM_001286111	ATG5	(((((.(((((((((....&))))))))).)).))).	1953	1970	1	-18.9	1	0.00211035	0.574	1.5481	2.04595	-6.07158	14	17	9	3UTR		0	0
hsa-miR-6133	NM_001286111	ATG5	...((((((((..(((((.&))))))))))))).	1668	1682	1	-19.2	1	0.0529629	0.618	0.520512	3.0046	-11.1505	13	14	13	3UTR		0	0
hsa-miR-6509-5p	NM_001286111	ATG5	....(((.(((((((((((..&)))))))))))..))).	858	875	1	-19.1	1	0.0028458	0.515	0.820379	0.913179	-11.8602	14	17	11	3UTR		0	0
hsa-miR-6509-5p	NM_001286111	ATG5	.((((((((((((((.(((..&)))..)))))))))..))))).	591	613	1	-18.8	1	0.00253494	0.618	0.00379745	0.316828	-4.02637	17	22	9	3UTR		0	0
hsa-miR-6510-5p	NM_001286111	ATG5	(((..(((((((((((((....&))))).))))))))..))).	932	952	1	-22.4	1	0.0388768	0.544	0.513894	0.787966	-11.0886	16	20	8	3UTR		0	0
hsa-miR-6510-5p	NM_001286111	ATG5	.(((((((((.(((((((((((&)).)))))).......))).)))).))))).	571	602	1	-22	1	0.00151949	0.603	0.313477	0.426124	-6.6181	20	31	6	3UTR		0	0
hsa-miR-6514-5p	NM_001286111	ATG5	..((.((.((((((((((.(((.&))))))))))))).)).)).	992	1012	1	-20.4	1	2.45077e-05	0.603	0.711565	1.02566	-11.3897	17	20	13	3UTR		0	0
hsa-miR-6515-5p	NM_001286111	ATG5	((((((((.((((........&)))).)))))))).	1670	1684	1	-18.1	1	0.0237531	0.618	0.310588	2.97195	-6.8193	12	14	8	3UTR		0	0
hsa-miR-6716-3p	NM_001286111	ATG5	...(((((((.....((((((.&)))))).....))))))).	1810	1829	1	-19.2	1	0.000122522	0.691	2.11826	2.31652	-15.5675	13	19	7	3UTR		0	0
hsa-miR-6511b-3p	NM_001286111	ATG5	(((..(((((((...((((....&)))).)))))))....))).	1465	1485	1	-23.2	1	0.00311715	0.544	2.89081	2.9122	-13.9701	14	20	7	3UTR		0	0
hsa-miR-6730-5p	NM_001286111	ATG5	(((.(((((((..(((((((((.&)))))))))..))).................)))).))).	1729	1769	1	-20.9	1	0.000906459	0.647	3.61105	2.61158	-11.6055	19	40	9	3UTR		0	0
hsa-miR-6730-3p	NM_001286111	ATG5	((((.(((((((..((((....&)))))))))))....)))).	1465	1485	1	-21.2	1	0.00311715	0.544	2.90293	2.90275	-10.2026	15	20	11	3UTR		0	0
hsa-miR-6731-5p	NM_001286111	ATG5	.(((((((((((((..((((((&.))))))..))).)))))))))).	917	946	1	-24.3	1	0.101324	0.5	0.137953	0.967296	-4.76182	19	24	10	3UTR		0	0
hsa-miR-6737-3p	NM_001286111	ATG5	(((((((((((((((...((((&.))))...)))))))......)))))))).	1453	1492	1	-24.5	1	0.0258632	0.544	2.85304	2.73072	-4.17062	19	30	8	3UTR		0	0
hsa-miR-6744-5p	NM_001286111	ATG5	.((((.(((((((((((((&.))))))......))))))).)))).	1699	1730	1	-22.6	1	0.0567697	0.588	3.44409	2.92297	-5.69428	17	26	7	3UTR		0	0
hsa-miR-6748-3p	NM_001286111	ATG5	((((((((((((.(((.((..&.))))).)))))).)))))).	1453	1493	1	-21.6	1	0.0443382	0.559	2.07829	2.69031	-5.22671	17	21	6	3UTR		0	0
hsa-miR-6749-5p	NM_001286111	ATG5	....((((((((((((((((((&)))).....)))))))))))))).	2667	2691	1	-25.9	1	0.00542875	0.574	-0.105407	0.278301	-9.54656	18	24	14	3UTR		0	0
hsa-miR-6753-3p	NM_001286111	ATG5	.(.((.((((((((((((((((&)))))))).....)))).))))..)).).	2554	2583	1	-21.9	1	0.00122247	0.603	1.23609	2.67407	-7.25182	19	29	8	3UTR		0	0
hsa-miR-6753-3p	NM_001286111	ATG5	((.(((((.((((((((.((..&))..)))))))).))))).)).	1466	1488	1	-22.2	1	0.0158946	0.529	3.0858	2.93903	-6.5515	17	22	8	3UTR		0	0
hsa-miR-6760-5p	NM_001286111	ATG5	(((((....(((((((((((((.&)))))))))..))))....))))).	1851	1876	1	-22.7	1	0.00277856	0.632	2.78379	2.1031	-10.7522	18	25	9	3UTR		0	0
hsa-miR-6760-5p	NM_001286111	ATG5	(((((((((((((((.(((((((&)))))))....))))))))).))).))).	923	952	1	-21.9	1	0.0388768	0.544	0.525308	0.745521	-4.17062	22	29	9	3UTR		0	0
hsa-miR-6761-5p	NM_001286111	ATG5	(((((((..(((...((((..&))))....)))......))))))).	2209	2234	1	-18.2	1	0.295026	0.691	3.89064	3.27571	-10.189	14	25	7	3UTR		0	0
hsa-miR-6764-3p	NM_001286111	ATG5	..(((((((.((((((.((..&)).)))).))...))))))).	833	854	1	-18.7	1	0.0020331	0.485	0.550275	1.13389	-6.19951	15	21	7	3UTR		0	0
hsa-miR-6772-3p	NM_001286111	ATG5	.(((.((((((((((((((....&)))))))))).....))))))).	1465	1488	1	-21.2	1	0.0158946	0.529	3.08495	2.91603	-7.91236	17	23	10	3UTR		0	0
hsa-miR-6775-3p	NM_001286111	ATG5	..(((((((..(((((((((.&.))))))))).))))))).	1453	1487	1	-27.1	1	0.00314802	0.544	2.18205	2.55925	-9.02428	16	19	9	3UTR		0	0
hsa-miR-6776-5p	NM_001286111	ATG5	(((((.((((((((.((..&)).))))))))..))))).	859	878	1	-21.7	1	0.000257404	0.515	1.08084	0.8389	-6.57398	15	19	8	3UTR		0	0
hsa-miR-6779-3p	NM_001286111	ATG5	..(((((((.(((((((((((&.)).)))))).))).))))))).	1438	1487	1	-25.7	1	0.00314802	0.544	2.96637	2.12934	-6.19951	18	23	7	3UTR		0	0
hsa-miR-6782-3p	NM_001286111	ATG5	..(((..(((((((((((((((.&)))..)))))).....))))))))).	1466	1492	1	-20.9	1	0.0258632	0.544	2.96729	2.99271	-8.40165	18	26	9	3UTR		0	0
hsa-miR-6782-3p	NM_001286111	ATG5	...((((...((((((((.....&))))))))...)))).	613	629	1	-18.4	1	0.00235383	0.603	0.59272	0.275445	-11.1271	12	16	8	3UTR		0	0
hsa-miR-6784-5p	NM_001286111	ATG5	(((((((((...((((((((&))))))))..)).))))))).	1714	1735	1	-23	1	0.000126126	0.574	3.25651	2.39816	-11.3517	17	21	8	3UTR		0	0
hsa-miR-6785-5p	NM_001286111	ATG5	.((((((..(((((((((((((&)))))))))))))..)))))).	2068	2090	1	-21.5	1	0.0287643	0.662	3.74741	3.37547	-7.16335	19	22	13	3UTR		0	0
hsa-miR-6785-5p	NM_001286111	ATG5	((.((((((.(((....((((.&))))...))).)))))).)).	2550	2571	1	-20.9	1	0.000322028	0.603	1.4579	2.72838	-8.56296	15	21	6	3UTR		0	0
hsa-miR-6785-5p	NM_001286111	ATG5	.(((((((((.((.(((((...&)))))))..))))))))).	927	946	1	-20.2	1	0.101324	0.5	0.380496	0.709443	-7.47494	16	19	9	3UTR		0	0
hsa-miR-6788-5p	NM_001286111	ATG5	((((((..((((((((((((.&))))))))))))..)))))).	2668	2689	1	-27	1	0.00890828	0.588	0.158804	0.154726	-7.7949	18	21	12	3UTR		0	0
hsa-miR-6792-5p	NM_001286111	ATG5	((...((((((((...(((((&)))))..))))))))...)).	1717	1738	1	-19.4	1	0.000139404	0.544	3.16787	2.3725	-14.4715	15	21	8	3UTR		0	0
hsa-miR-6793-3p	NM_001286111	ATG5	...((.((((((((((((((&)))))........................)))).))))))).	1436	1478	1	-20.5	1	0.00452136	0.559	2.71388	2.37633	-8.4155	16	42	7	3UTR		0	0
hsa-miR-6794-5p	NM_001286111	ATG5	..((((((.(((((((((((&)).)))))))))...)))))).	926	948	1	-23.4	1	0.0437336	0.515	0.231938	0.920606	-6.01339	17	22	9	3UTR		0	0
hsa-miR-6796-5p	NM_001286111	ATG5	..(((((..((((.(((((((((&))))))))).)))).............))))).	1926	1959	1	-24.9	1	0.00636326	0.559	2.81282	2.29669	-9.18387	18	33	9	3UTR		0	0
hsa-miR-6797-3p	NM_001286111	ATG5	...(((.((((..((.(((((.&))))).))....))))))).	1469	1489	1	-19.8	1	0.0172174	0.529	3.16488	2.93191	-12.9272	14	20	7	3UTR		0	0
hsa-miR-6800-5p	NM_001286111	ATG5	..(((((.(((((((((((((&))))).))))))))...))))).	1762	1785	1	-22.1	1	0.257447	0.691	1.75839	2.51828	-7.27064	18	23	8	3UTR		0	0
hsa-miR-6801-5p	NM_001286111	ATG5	.((((((.(((.(((((((((((&)))))))))))..)))..)))))).	1911	1936	1	-24.6	1	0.000156414	0.618	2.3303	2.52411	-9.45376	20	25	11	3UTR		0	0
hsa-miR-6801-3p	NM_001286111	ATG5	((((((((((...((.((((&))))))...))))).))))).	1455	1476	1	-22.1	1	0.00249956	0.544	2.6648	2.79972	-11.6313	16	21	6	3UTR		0	0
hsa-miR-6804-5p	NM_001286111	ATG5	.(((((...(((.((((((..&)))))))))...))))).	929	947	1	-18.8	1	0.0433546	0.5	0.649312	0.907873	-9.99617	14	18	9	3UTR		0	0
hsa-miR-6807-5p	NM_001286111	ATG5	(((((.(((((((..((((((.&.))))))))))))).).)))).	932	959	1	-21.2	1	0.15729	0.559	1.10812	0.728543	-7.43082	18	22	13	3UTR		0	0
hsa-miR-6808-5p	NM_001286111	ATG5	..((((((((((((((((((..&))))))))....................))))).))))).	914	954	1	-26.4	1	0.0405274	0.544	0.426205	0.987457	-4.957	18	40	8	3UTR		0	0
hsa-miR-6809-5p	NM_001286111	ATG5	((((((((((((.(((((....&.))))).)))))))....))))).	914	955	1	-23.8	1	0.116739	0.544	-0.033342	0.82935	-5.22671	17	24	7	3UTR		0	0
hsa-miR-6810-5p	NM_001286111	ATG5	.(((...(((((((((.(((((.&))).)))))))))))....))).	1717	1740	1	-20.5	1	5.45554e-05	0.559	3.22748	2.35151	-11.357	17	23	11	3UTR		0	0
hsa-miR-6811-3p	NM_001286111	ATG5	..(((((((((((((((.((.&)).)).)))))...)))))))).	1469	1492	1	-21.9	1	0.0258632	0.544	2.90571	3.07123	-4.957	17	23	8	3UTR		0	0
hsa-miR-6813-5p	NM_001286111	ATG5	...(((((((((((((((.(((.&))).)))))))))).))))).	1020	1041	1	-25.7	1	0.011182	0.632	1.55303	0.846328	-6.51454	18	21	10	3UTR		0	0
hsa-miR-6813-3p	NM_001286111	ATG5	..(((..((((.((((((((.&))))).)))....))))..))).	1469	1492	1	-22.2	1	0.0258632	0.544	3.32284	2.91674	-11.7484	15	23	5	3UTR		0	0
hsa-miR-6817-5p	NM_001286111	ATG5	...(((((((((((((((((((.(&).))))))))).......))).))))))).	1698	1728	1	-23.3	1	0.0716951	0.574	3.34497	2.72587	-6.51454	20	30	9	3UTR		0	0
hsa-miR-6819-3p	NM_001286111	ATG5	..(((.((((..((((((((.&))))))))..))))))).	1469	1487	1	-26.5	1	0.00314802	0.544	3.18186	2.88992	-13.0295	15	18	8	3UTR		0	0
hsa-miR-6824-3p	NM_001286111	ATG5	..((((((((((((.((((((&)))).)).)))))...))))))).	830	854	1	-24.3	1	0.0020331	0.485	0.363517	1.08614	-5.69245	18	24	7	3UTR		0	0
hsa-miR-6824-3p	NM_001286111	ATG5	..((((((((((((((((((.&))))))))...)))))).)))).	1469	1492	1	-23.2	1	0.0258632	0.544	2.9588	3.05319	-4.957	18	23	8	3UTR		0	0
hsa-miR-6826-5p	NM_001286111	ATG5	...((((((((((((((((....&)))))))).............)))))))).	1247	1277	1	-18.4	1	0.095733	0.662	1.08303	1.10949	-6.51454	16	30	8	3UTR		0	0
hsa-miR-6829-5p	NM_001286111	ATG5	..(((((((....((((((.&))))))))))))).	1725	1739	1	-23.5	1	8.6151e-05	0.559	3.65103	2.67805	-13.6602	13	14	13	3UTR		0	0
hsa-miR-6831-5p	NM_001286111	ATG5	..(((..((((.(((((((((((.&))))))....)))))))))))).	931	954	1	-22.6	1	0.0405274	0.544	0.567253	0.885589	-11.7484	18	23	12	3UTR		0	0
hsa-miR-6831-5p	NM_001286111	ATG5	..(((((((..((((((((((((.&))))))))))))..))))))).	1780	1802	1	-21.2	1	0.409261	0.662	2.32041	2.32119	-9.02428	19	22	12	3UTR		0	0
hsa-miR-6834-3p	NM_001286111	ATG5	(((((((.((((((((((..&.)))))).))))...))))))).	1437	1490	1	-21.5	1	0.0253257	0.529	2.74198	2.05965	-6.25121	17	23	7	3UTR		0	0
hsa-miR-6835-5p	NM_001286111	ATG5	(.(((((((((((((((((...&))).)))))))))))))).).	1420	1441	1	-19.7	1	0.000352596	0.618	1.94624	2.02335	-5.10125	18	21	14	3UTR		0	0
hsa-miR-6837-5p	NM_001286111	ATG5	.(((((((((.(((((((...&.)))).)))))).)))))).	1671	1734	1	-22.2	1	0.000150188	0.559	2.54744	3.274	-6.6181	16	20	6	3UTR		0	0
hsa-miR-6845-5p	NM_001286111	ATG5	.((((..(((((((((...&))))))))).)))).	933	948	1	-18.5	1	0.0437336	0.515	0.201284	0.746582	-7.23797	13	15	9	3UTR		0	0
hsa-miR-6846-5p	NM_001286111	ATG5	(((.((.((((.(((((((((.&)))))))..)))))))).))).	933	955	1	-22.2	1	0.116739	0.544	0.465386	0.756133	-11.8601	18	22	8	3UTR		0	0
hsa-miR-6847-5p	NM_001286111	ATG5	.((((((..((((((((((.(((&)))))))))))))......)))))).	1850	1876	1	-21.3	1	0.00277856	0.632	2.75269	2.00397	-7.16335	19	26	13	3UTR		0	0
hsa-miR-6849-5p	NM_001286111	ATG5	.(((((((.((((((((.((((.&))))...)))))))).))))))).	2627	2651	1	-20.3	1	0.238681	0.676	0.0446084	0.344372	-4.84971	19	24	8	3UTR		0	0
hsa-miR-6849-3p	NM_001286111	ATG5	.((.(((((((((((((.(((.&.))))))))))))))).)...)).	1453	1492	1	-26.3	1	0.0258632	0.544	2.27839	2.69664	-6.82535	18	24	15	3UTR		0	0
hsa-miR-6851-3p	NM_001286111	ATG5	..(((((.(.((((((.((((&.))))...)))))).)...))))).	1453	1487	1	-23	1	0.00314802	0.544	1.42747	2.76726	-8.51314	16	25	6	3UTR		0	0
hsa-miR-6854-5p	NM_001286111	ATG5	.(((((((((((.((.(((((.((&)).)))))..)).)).....))))))))).	672	702	1	-21.3	1	0.0022818	0.574	0.104604	0.385801	-5.3155	20	30	9	3UTR		0	1
hsa-miR-6855-5p	NM_001286111	ATG5	..((((((((((((((((.((....&)))))))))......))))))))).	1849	1874	1	-24.3	1	0.00452188	0.632	2.75015	2.02963	-4.957	18	25	9	3UTR		0	0
hsa-miR-6856-5p	NM_001286111	ATG5	..(((.(((((((.((((.(((((&))))).)))).))))))).))).	924	947	1	-22.5	1	0.0433546	0.5	-0.0196986	0.710504	-7.7148	19	23	7	3UTR		0	0
hsa-miR-6858-3p	NM_001286111	ATG5	((((((((....((((((....&))))))..)))))))).	1920	1937	1	-25.4	1	0.000189049	0.603	2.39816	2.2862	-12.408	14	17	8	3UTR		0	1
hsa-miR-6769b-5p	NM_001286111	ATG5	.((((((.((((((.(((.(((.&))).))).)))))))))))).	930	951	1	-23.8	1	0.0371044	0.529	0.748352	0.708382	-6.84241	18	21	12	3UTR		0	0
hsa-miR-6860	NM_001286111	ATG5	(((((((((((((((((((((.&)))))))))).))))).)..))))).	1716	1742	1	-22.1	1	6.06304e-05	0.574	3.12589	2.30836	-3.93757	21	26	10	3UTR		0	0
hsa-miR-6866-5p	NM_001286111	ATG5	((((((((((((((((((.....&.))))))).))).)))))))).	1821	1877	1	-21.7	1	0.00230555	0.632	1.67975	2.44364	-3.93757	18	22	8	3UTR		0	1
hsa-miR-6867-5p	NM_001286111	ATG5	(((((((((((((((...(((..&)))...)))))))))))).))).	1541	1564	1	-22.5	1	0.00788774	0.676	3.07458	3.35447	-4.17062	18	23	12	3UTR		0	0
hsa-miR-6867-5p	NM_001286111	ATG5	..(((((((.(((..((((((..&))))))..)))))))))).	1401	1420	1	-20.3	1	0.010667	0.662	1.29003	1.78436	-7.7918	16	19	10	3UTR		0	0
hsa-miR-6870-5p	NM_001286111	ATG5	.((((((((((((..(...&)..)))))))))))).	1244	1260	1	-18.9	1	0.17645	0.706	0.366347	0.96199	-5.38561	13	16	12	3UTR		0	0
hsa-miR-6872-3p	NM_001286111	ATG5	((((((((...((.(((((((&)))))..)).))..)))))))).	1451	1474	1	-22.1	1	0.00119299	0.544	2.76802	2.81341	-9.91808	17	23	8	3UTR		0	0
hsa-miR-6873-5p	NM_001286111	ATG5	..(((((((..((((((.....&)))))).))))))).	932	947	1	-18.7	1	0.0433546	0.5	1.10812	0.728543	-9.02428	13	15	7	3UTR		0	0
hsa-miR-6874-5p	NM_001286111	ATG5	..(((.(((((((((((((....&)))).))))))))).))).	1992	2011	1	-20.5	1	0.0125891	0.706	2.23155	1.70308	-6.85796	16	19	9	3UTR		0	0
hsa-miR-6876-5p	NM_001286111	ATG5	(((..((((((((((.((((..&.)))).))))))))))..))).	1729	1777	1	-23	1	0.00316729	0.706	3.03259	2.65007	-11.3217	17	22	10	3UTR		0	0
hsa-miR-6877-5p	NM_001286111	ATG5	.((((((((((.....((((..&))))....)))))))))).	1022	1041	1	-23.6	1	0.011182	0.632	1.70478	0.949257	-10.2546	14	19	10	3UTR		0	0
hsa-miR-6877-3p	NM_001286111	ATG5	..(((((((((((..(((...&)))..)))))))).....))).	1465	1487	1	-21.9	1	0.00314802	0.544	3.05103	3.06148	-6.54929	14	22	8	3UTR		0	0
hsa-miR-6880-5p	NM_001286111	ATG5	.((((((((((((((((((...&))))....)))))....))))))))).	924	951	1	-23.9	1	0.0371044	0.529	0.445795	0.920606	-3.79332	18	27	9	3UTR		0	0
hsa-miR-6884-5p	NM_001286111	ATG5	.((((..(((.(((((((((..&)))))))))...))).)))).	926	947	1	-20.3	1	0.0433546	0.5	0.455953	0.953501	-10.0627	16	21	9	3UTR		0	0
hsa-miR-6887-5p	NM_001286111	ATG5	.((((((((((((...(((((..&)))))......)))))))))))).	575	599	1	-22	1	0.00109384	0.588	0.111678	0.399596	-5.61866	17	24	12	3UTR		0	0
hsa-miR-6889-3p	NM_001286111	ATG5	((((((((((((((((((((&.))))...))))))).....))))))))).	1453	1492	1	-22.3	1	0.0258632	0.544	2.7685	2.57049	-3.93757	20	30	9	3UTR		0	0
hsa-miR-6890-5p	NM_001286111	ATG5	.....(((((.((((((((((&)))))))))).))))).	1430	1447	1	-20.7	1	1.981e-05	0.574	1.88305	2.09184	-16.4904	15	17	10	3UTR		0	0
hsa-miR-6890-5p	NM_001286111	ATG5	...(((((.((((((((((((&)))))))))).))))))).	918	937	1	-20	1	0.0476453	0.515	-0.239852	0.95244	-7.57093	17	19	10	3UTR		0	0
hsa-miR-6890-3p	NM_001286111	ATG5	((((..((((((((......&.)))))))))))).	1454	1478	1	-18.9	1	0.00452136	0.559	2.22685	2.55394	-10.9261	12	14	12	3UTR		0	0
hsa-miR-6893-5p	NM_001286111	ATG5	.((((.(((((((((((.(((&))).)))))))).)))..)))).	1850	1873	1	-22.3	1	0.00929619	0.647	2.99683	2.01097	-5.69428	18	23	8	3UTR		0	0
hsa-miR-6893-3p	NM_001286111	ATG5	.((((.((((((((((((((((&))))))...))))).....))))))))).	1463	1492	1	-23.7	1	0.0258632	0.544	2.78297	2.92341	-5.69428	20	29	9	3UTR		0	0
hsa-miR-6894-5p	NM_001286111	ATG5	.((((((.(.((((((((.((((.&)))).))))................)))).)..)))))).	908	948	1	-26.1	1	0.0437336	0.515	0.288531	0.992763	-7.34947	19	40	6	3UTR		0	0
hsa-miR-6895-5p	NM_001286111	ATG5	...((((((((((((((((((&.))))))))))))...........)))))).	1409	1460	1	-23.7	1	0.00219329	0.574	1.78557	1.95562	-6.51454	18	31	12	3UTR		0	0
hsa-miR-6895-3p	NM_001286111	ATG5	((((((.((((...(((((...&))))).)))))))))).	826	843	1	-18.5	1	2.42262e-07	0.5	-0.171287	1.00443	-10.974	15	17	10	3UTR		0	0
hsa-miR-7106-5p	NM_001286111	ATG5	((((((((((((........&.))).))))))))).	1628	1683	1	-18.8	1	0.02634	0.618	2.4484	3.02793	-7.05204	12	15	9	3UTR		0	0
hsa-miR-7108-3p	NM_001286111	ATG5	.((.(((((((((((((...&))))).))))...))))...)).	1469	1492	1	-19.9	1	0.0258632	0.544	3.17857	3.0392	-6.82535	15	23	5	3UTR		0	0
hsa-miR-7110-5p	NM_001286111	ATG5	(((.((((.((((((((((((&)))).)))))))))))).))).	933	955	1	-27.2	1	0.116739	0.544	0.589455	0.783722	-8.02599	19	22	12	3UTR		0	0
hsa-miR-7113-5p	NM_001286111	ATG5	.(((((((.((((((......&.))))))..))))))).	1701	1734	1	-21.7	1	0.000150188	0.559	3.46443	2.63724	-5.08276	13	17	7	3UTR		0	0
hsa-miR-7151-5p	NM_001286111	ATG5	.(((((((((((((.....((((&.)))).....)))).))))))))).	1444	1480	1	-22.4	1	0.0164429	0.544	2.21775	2.58799	-4.76182	17	25	9	3UTR		0	0
hsa-miR-7155-5p	NM_001286111	ATG5	..((((((((.(((((((.&))))))).)))))))).	1996	2013	1	-20	1	0.0110297	0.721	2.93463	1.52464	-7.78178	15	17	8	3UTR		0	0
hsa-miR-7155-5p	NM_001286111	ATG5	((((((((..(((((....&.)))))....)))))))).	2683	2715	1	-19.1	1	0.0188502	0.544	0.191431	0.361501	-6.46952	13	19	8	3UTR		0	0
hsa-miR-7156-5p	NM_001286111	ATG5	......((((((((((((((((.&))))))))))))...)))).	1729	1749	1	-24.2	0	0.0155258	0.588	2.74189	2.48096	-15.5666	16	20	12	3UTR		0	0
hsa-miR-7157-5p	NM_001286111	ATG5	((((((((((.(((((((((..(&.)..)))).)).)))...)))))))))).	1916	1954	1	-21.2	1	0.00800542	0.574	2.7527	2.01796	-6.76235	20	29	10	3UTR		0	0
hsa-miR-7162-3p	NM_001286111	ATG5	(((((.(((((((((((((&)))))))....................)))))).))))).	861	901	1	-24.8	1	0.0054837	0.529	1.28084	0.527992	-5.83853	18	40	7	3UTR		0	0
hsa-miR-7704	NM_001286111	ATG5	...((((((((((((.(((&))).)))))))))...))).	855	875	1	-21.1	1	0.0028458	0.515	0.901153	0.70626	-6.74759	15	20	9	3UTR		0	0
hsa-miR-7843-5p	NM_001286111	ATG5	((((((((((((((((((((..&))).....)))))))................)))))))))).	902	944	1	-23.6	1	0.05845	0.5	0.274901	0.936523	-3.93757	20	42	10	3UTR		0	0
hsa-miR-4433b-5p	NM_001286111	ATG5	((((((.....((((((((((&))).))))))).....)))))).	1466	1489	1	-21	1	0.0172174	0.529	3.02751	2.82944	-12.9186	16	23	7	3UTR		0	0
hsa-miR-7847-3p	NM_001286111	ATG5	.((((((((.(((..(((((.&))))).))))))))))).	932	950	1	-23.7	1	0.0372505	0.515	1.12328	0.660632	-6.62812	16	18	11	3UTR		0	1
hsa-miR-7851-3p	NM_001286111	ATG5	(((((((((....(((......&.)))...))))))))).	2662	2692	1	-20.5	1	0.00440973	0.559	0.253967	0.0874317	-12.6408	12	17	9	3UTR		0	1
hsa-miR-8072	NM_001286111	ATG5	((.((((((((((.((((((&)))))).))))).))))).)).	935	957	1	-28.5	1	0.181854	0.559	0.889834	0.606514	-6.35195	18	22	6	3UTR		0	0
hsa-miR-8073	NM_001286111	ATG5	..(((((.(((((((.((.((.&)))).)))))).).))))).	1721	1741	1	-22.7	1	5.4698e-05	0.574	3.24951	2.42731	-7.50368	16	20	6	3UTR		0	0
hsa-miR-8074	NM_001286111	ATG5	.......(((((((((.(((....&)))))))))))).	1732	1745	1	-18	0	5.51014e-05	0.574	2.82319	2.65706	-17.1102	12	13	12	3UTR		0	0
hsa-miR-8082	NM_001286111	ATG5	(.((((.((((((((((((((.&)))))))))))...)))..)))).).	1097	1123	1	-20.4	1	0.00531405	0.632	0.755009	0.659571	-6.64494	19	26	11	3UTR		0	0
hsa-miR-8085	NM_001286111	ATG5	.(((((((((((((((((..(&)..)))))))....)).)))))))).	1234	1260	1	-19	1	0.17645	0.706	0.573427	0.947134	-3.79332	18	26	8	3UTR		0	0
hsa-miR-9898	NM_001286111	ATG5	......((((((((((((((((&)))))))).....))).))))).	1469	1492	1	-22.8	0	0.0258632	0.544	2.9588	3.05319	-15.5666	16	23	8	3UTR		0	0
hsa-miR-9902	NM_001286111	ATG5	..(((((..(((((.((((((.&)))))))))))..))))).	1729	1748	1	-21.5	1	0.000494068	0.574	3.51775	2.53577	-9.06247	16	19	11	3UTR		0	0
hsa-miR-10226	NM_001286111	ATG5	....(((((..(((((((....&)))))))..))))).	963	978	1	-17.5	1	0.018722	0.529	1.01111	0.750827	-13.6138	12	15	7	3UTR		0	0
hsa-miR-10396a-3p	NM_001286111	ATG5	.((((((.(((..(((((((.&))))))).....))).)))))).	1453	1476	1	-27.3	1	0.00249956	0.544	3.08484	2.50445	-10.7429	16	23	7	3UTR		0	0
hsa-miR-10398-3p	NM_001286111	ATG5	(((.(((((.((.((((((((&)))))))))).))).................)).))).	1697	1735	1	-24.1	1	0.000126126	0.574	2.28153	2.91597	-9.50123	18	38	10	3UTR		0	0
hsa-miR-10401-5p	NM_001286111	ATG5	.(((.(((((((((.(((((&)))))))))))))).))).	931	950	1	-23.5	1	0.0372505	0.515	0.380496	0.709443	-8.64781	17	19	14	3UTR		0	0
hsa-miR-10396b-3p	NM_001286111	ATG5	.((((((.(((..(((((((..&))))))).....))).)))))).	1453	1476	1	-27.1	1	0.00249956	0.544	3.08484	2.50445	-10.7429	16	23	7	3UTR		0	0
hsa-miR-10524-5p	NM_001286111	ATG5	..((((((((((.((((&)))))))))).)))).	1924	1940	1	-20.1	1	0.00134054	0.588	2.37271	2.25704	-6.24613	14	16	10	3UTR		0	0
hsa-miR-10527-5p	NM_001286111	ATG5	(((((((.....((((((((((.&))))))))))...))))))).	1579	1600	1	-17	1	0.207906	0.691	3.13522	2.99411	-14.7217	17	21	10	3UTR		0	0
hsa-miR-11181-3p	NM_001286111	ATG5	.((((((((((((...((&))...))))))....)))))).	926	948	1	-19.9	1	0.0437336	0.515	0.613942	0.907873	-5.61866	14	22	6	3UTR		0	0
hsa-miR-3085-5p	NM_001286111	ATG5	..((((((...(((.((((((..(.&.)..)))))).))).)))))).	1433	1471	1	-23.5	1	0.000610093	0.559	1.9934	2.08622	-10.8161	16	22	6	3UTR		0	0
hsa-miR-6529-5p	NM_001286111	ATG5	..((((((((.(((((((((((&)))))))))))..........)))))).)).	1432	1463	1	-19.6	1	0.00110701	0.559	1.41461	2.04272	-7.78178	19	31	11	3UTR		0	0
hsa-miR-12122	NM_001286111	ATG5	(((((..(((((((((..((((...&.))))..)))))))))..))))).	1434	1470	1	-20.9	1	0.000362581	0.559	3.15356	2.07341	-7.38222	18	24	9	3UTR		0	0
hsa-miR-12124	NM_001286111	ATG5	.((.(..(((((((((((((&)))..))))))))))..).)).	1627	1649	1	-17.9	1	0.000360124	0.662	2.43548	3.04076	-10.27	16	22	10	3UTR		0	1
hsa-miR-12124	NM_001286111	ATG5	(((((((.(((((.(.(((.&)))).)))))))))))).	929	947	1	-18.1	1	0.0433546	0.5	1.10812	0.728543	-7.3411	16	18	12	3UTR		0	1
hsa-miR-12129	NM_001286111	ATG5	..((((((.((.((((((((..&.)))))))).)).)))))).	1935	1968	1	-21.2	1	0.00346361	0.574	2.78302	1.99347	-9.36019	16	20	8	3UTR		0	0
hsa-miR-12131	NM_001286111	ATG5	.(((.((((((((..(((..&.))).)))))))).))).	645	680	1	-19.3	1	0.000489052	0.515	0.571498	0.292422	-9.50465	14	18	8	3UTR		0	0
hsa-let-7a-2-3p	NM_004849	ATG5	(((((.(((((..((((.....&.))))..)))))))))).	2330	2353	1	-18.2	1	0.00386984	0.588	4.52304	4.95542	-10.4745	14	18	10	3UTR		0	0
hsa-let-7e-3p	NM_004849	ATG5	....((((((..(((((((...&)))))))..)))))).	2292	2308	1	-19.9	1	0.000243945	0.588	5.00993	4.2858	-15.7181	13	16	7	3UTR		0	0
hsa-miR-20a-5p	NM_004849	ATG5	...((.((((((((((.......&)))))))))))).	1971	1984	1	-15	1	0.106834	0.662	1.67975	2.12176	-8.4155	12	13	12	3UTR		0	0
hsa-miR-21-3p	NM_004849	ATG5	....((((((.((((((((((&)))))))))).)))))).	1650	1668	1	-20.1	1	0.0497128	0.691	4.50672	2.40516	-12.3713	16	18	10	3UTR		0	0
hsa-miR-28-5p	NM_004849	ATG5	.(((((.(((((((((((((..&)))))))))...)))).))))).	2938	2961	1	-20	1	0.00728842	0.618	1.23436	1.93743	-5.33701	18	23	9	3UTR		0	0
hsa-miR-33a-3p	NM_004849	ATG5	((((((((((((..........&.)))))))))))).	1482	1525	1	-18.9	1	0.00316494	0.691	2.34373	2.99392	-7.05204	12	14	12	3UTR		0	0
hsa-miR-93-5p	NM_004849	ATG5	.......(((((((.((((((((&)))))))).))))))).	1129	1146	1	-18.5	0	0.00950361	0.618	0.921668	0.752949	-17.8457	15	17	8	3UTR		0	0
hsa-miR-99a-3p	NM_004849	ATG5	.(((((((((((....((((((&))))))))))))))))).	2815	2833	1	-20.6	1	0.00881132	0.588	4.0793	5.77065	-6.90779	17	18	17	3UTR		0	0
hsa-miR-208a-5p	NM_004849	ATG5	((((((((((((..((((((..&))))))..)))))))....))))).	1482	1507	1	-19.7	1	0.000842394	0.632	3.5469	3.03505	-6.08354	18	25	7	3UTR		0	0
hsa-miR-129-1-3p	NM_004849	ATG5	..((((((((((((........&.))))))).....))))).	1822	1857	1	-20	1	0.00314802	0.544	1.59139	2.48563	-5.9255	12	19	7	3UTR		0	0
hsa-miR-139-3p	NM_004849	ATG5	..(((((.((((((.((((....&)))).))))))))))).	1275	1292	1	-23.6	1	0.000274818	0.529	0.493681	0.978968	-8.00609	15	17	11	3UTR		0	0
hsa-miR-147a	NM_004849	ATG5	......(((((((((((((.&))))))))))))).	1465	1479	1	-17.9	0	0.000844937	0.662	3.05744	2.82973	-15.5666	13	14	13	3UTR		0	0
hsa-miR-204-5p	NM_004849	ATG5	..((((.((((((((((((((.&))))))))))).))).)))).	1835	1856	1	-27.1	1	0.00296585	0.544	2.03118	2.37133	-6.50069	18	21	11	3UTR		0	0
hsa-miR-204-3p	NM_004849	ATG5	(((.((((((.((.(((....&))).)))))))).))).	2039	2056	1	-19.4	1	0.0354306	0.647	0.88982	3.16205	-10.6512	14	17	8	3UTR		0	0
hsa-miR-205-3p	NM_004849	ATG5	(((..((((((((.(((((..&.))))).))))))))..))).	1280	1327	1	-21.1	1	0.181854	0.559	1.44162	0.974724	-11.9455	16	21	8	3UTR		0	0
hsa-miR-212-5p	NM_004849	ATG5	.((((.((((......(((((((&)))))))......))))..)))).	2823	2847	1	-19.4	1	0.00282074	0.588	2.66201	5.74131	-14.9803	15	24	7	3UTR		0	0
hsa-miR-217-5p	NM_004849	ATG5	(((((((..(((..((((((((.&)))..))))).))).))))))).	2921	2944	1	-21.4	1	0.000132019	0.603	1.19173	2.95747	-9.45357	18	23	7	3UTR		0	0
hsa-miR-222-3p	NM_004849	ATG5	((((((.(((((((.......&.))))))))))))).	2884	2908	1	-18.4	1	0.00488883	0.603	7.57355	4.00595	-6.44976	13	15	13	3UTR		0	0
hsa-miR-23b-3p	NM_004849	ATG5	......((((((((((((((...&.)))))))))))))).	2068	2107	1	-24.5	0	0.000145081	0.559	3.77765	3.43145	-15.5666	14	16	14	3UTR		0	0
hsa-miR-130a-5p	NM_004849	ATG5	(((((.(((((.((((((((..&.)))))))).)))))...))))).	1825	1857	1	-19.3	1	0.00314802	0.544	1.13862	2.4518	-9.18534	18	24	8	3UTR		0	1
hsa-miR-132-3p	NM_004849	ATG5	....(((...((((((((((((&)))))))))))).))).	1483	1500	1	-19.9	1	0.00513522	0.618	2.34373	2.99392	-14.1591	15	17	12	3UTR		0	0
hsa-miR-135a-2-3p	NM_004849	ATG5	.....(((((.((((((((((.&))))))))))..))))).	2364	2382	1	-21.5	1	0.0105558	0.706	4.71553	5.56491	-16.4904	15	18	10	3UTR		0	0
hsa-miR-129-2-3p	NM_004849	ATG5	..((((((((((((........&.))))))).....))))).	1834	1857	1	-20	1	0.00314802	0.544	2.12924	2.31652	-5.9255	12	19	7	3UTR		0	0
hsa-miR-361-5p	NM_004849	ATG5	.....((((((.((((((((..&)))))))))))))).	2238	2253	1	-19.1	1	0.000863245	0.647	3.79917	3.55754	-17.0124	14	15	14	3UTR		0	0
hsa-miR-302b-3p	NM_004849	ATG5	...((((((((((((((((((..&))))))))..................)))))))))).	1393	1430	1	-17.8	1	0.08367	0.632	1.46284	1.7217	-6.51454	18	37	10	3UTR		0	0
hsa-miR-328-3p	NM_004849	ATG5	((((((((.((((((((.(((.&)))...))))))))...))))).))).	1834	1861	1	-24.2	1	0.0249594	0.544	1.83836	2.35967	-4.99396	19	27	8	3UTR		0	0
hsa-miR-337-5p	NM_004849	ATG5	...((((((((((((((((..&))))))))........)))))))).	1373	1398	1	-18.9	1	0.153361	0.618	1.44515	1.10843	-6.51454	16	25	8	3UTR		0	0
hsa-miR-135b-3p	NM_004849	ATG5	.....((((((((((((((((.&))))))))....)))))))).	1486	1507	1	-21.3	1	0.000842394	0.632	3.23785	2.94608	-13.6656	16	21	8	3UTR		0	0
hsa-miR-346	NM_004849	ATG5	(((((((((.((((((.......&))))))))))))))).	1835	1851	1	-24.4	1	0.0230357	0.544	2.0768	2.29903	-5.18008	15	16	15	3UTR		0	0
hsa-miR-412-5p	NM_004849	ATG5	(((.(((((((((((((.(((((&.)))))..)))))))))))))))).	1801	1834	1	-21.2	1	0.00100984	0.559	1.63741	2.32002	-6.9696	21	25	16	3UTR		0	0
hsa-miR-490-3p	NM_004849	ATG5	...((((....((((((((((.&)))))))))).....)))).	1835	1855	1	-21.6	1	0.00311715	0.544	1.39986	2.40399	-13.9518	14	20	10	3UTR		0	0
hsa-miR-493-3p	NM_004849	ATG5	.....(((((((.((((((((.&)))))))).))))))).	1833	1850	1	-21.3	1	0.0164429	0.544	1.8267	2.48213	-14.9547	15	17	8	3UTR		0	0
hsa-miR-493-3p	NM_004849	ATG5	.(((((...((((..(((((((&)))))))..))))))))).	2098	2117	1	-20	1	3.17592e-05	0.588	6.49	4.28164	-10.2993	16	19	9	3UTR		0	0
hsa-miR-493-3p	NM_004849	ATG5	....(((((((((((((.((((&)))).....))))))))))))).	1774	1797	1	-20	1	0.0228984	0.647	2.54169	2.17307	-9.54656	17	23	13	3UTR		0	0
hsa-miR-512-5p	NM_004849	ATG5	(((((((((((((((((.((...&)))))))))....))))).))))).	2929	2954	1	-22	1	0.00147727	0.618	1.38513	2.51699	-3.93757	19	25	9	3UTR		0	0
hsa-miR-512-3p	NM_004849	ATG5	((((..(((((((((((((((.&)))))))))))))))......)))).	1331	1357	1	-26.7	1	0.00981435	0.574	0.131486	1.10524	-9.95757	19	26	15	3UTR		0	0
hsa-miR-499a-3p	NM_004849	ATG5	..(((((((((.(((((.(((.&.))).)))...))..))))))))).	2837	2878	1	-21.8	1	0.000545331	0.588	6.67046	4.8322	-8.3038	17	25	9	3UTR		0	0
hsa-miR-503-5p	NM_004849	ATG5	..((((((((((..(((((((((&))))...))))))))))))))).	1878	1901	1	-20.7	1	0.0858964	0.647	1.83836	2.52878	-7.10297	19	23	15	3UTR		0	0
hsa-miR-505-5p	NM_004849	ATG5	((..(((((((((((((..(((&)))..))))))))))..)))..)).	1464	1489	1	-20.8	1	0.00225513	0.632	3.25153	3.00305	-8.52714	18	25	10	3UTR		0	1
hsa-miR-509-3p	NM_004849	ATG5	(((((((((.((((..((((..&))))...))))..))))))))).	2238	2261	1	-18.6	1	0.00332478	0.662	2.6454	3.95361	-6.14858	17	23	9	3UTR		0	0
hsa-miR-514a-5p	NM_004849	ATG5	((((.(((((((((((((...((&.))...))))))))))))))))).	1725	1772	1	-20.2	1	0.0211794	0.691	3.04407	2.59875	-8.05661	19	24	17	3UTR		0	0
hsa-miR-532-5p	NM_004849	ATG5	((((((...((((.(.(((((.&))))).))))))))))).	1824	1842	1	-19	1	0.000693078	0.544	1.96276	2.46813	-9.94117	16	18	11	3UTR		0	0
hsa-miR-376a-2-5p	NM_004849	ATG5	((((((((((((((.(((...&.))).)))))))))))))).	2179	2224	1	-17.2	1	0.00287632	0.647	2.25154	4.61821	-4.67302	17	20	14	3UTR		0	0
hsa-miR-578	NM_004849	ATG5	..((((((((((((.......&)))))))))))).	1850	1863	1	-16.5	1	0.0443382	0.559	2.77913	2.00047	-5.9255	12	13	12	3UTR		0	0
hsa-miR-548b-3p	NM_004849	ATG5	.((((((.(((((.(((((((.&))))))).))))).)))))).	2180	2201	1	-19.3	1	0.000255348	0.691	4.0109	4.47514	-6.9638	18	21	7	3UTR		0	0
hsa-miR-608	NM_004849	ATG5	((((((((((((((((((((((.((&)).)))))).)))))....))))))))))).	1277	1308	1	-29.1	1	0.0352855	0.529	0.776647	0.671243	-3.93757	24	31	11	3UTR		0	0
hsa-miR-611	NM_004849	ATG5	..(((((((..((((((((((..&)))))).)))).))))))).	1358	1378	1	-25.2	1	6.21975e-06	0.603	0.650599	1.1063	-9.02428	17	20	7	3UTR		0	0
hsa-miR-619-3p	NM_004849	ATG5	((((((((((.((((((((((...&))))))))....)).)))).))).....))).	1852	1884	1	-22.2	1	0.00166052	0.618	2.88465	2.09727	-6.76235	20	32	8	3UTR		0	0
hsa-miR-631	NM_004849	ATG5	(((((.(((((((.(((....&.)))...)))))))))))).	1234	1291	1	-22.7	1	0.000142984	0.544	0.271352	1.03945	-6.69537	15	20	12	3UTR		0	0
hsa-miR-647	NM_004849	ATG5	(((((.(((...((((((...&)))))).)))))))).	1421	1437	1	-18.7	1	0.00873793	0.662	2.51689	1.99128	-13.2526	14	16	8	3UTR		0	0
hsa-miR-550a-3-5p	NM_004849	ATG5	...((((((.((((((((((&))))))))))..)))))).	1182	1201	1	-19.7	1	0.00379652	0.559	0.575741	0.81025	-7.75705	16	19	10	3UTR		0	0
hsa-miR-767-3p	NM_004849	ATG5	..(((((.(((((((((.(....&).)))))))))......))))).	1835	1858	1	-18.9	1	0.0158946	0.529	1.22674	2.30602	-7.27064	15	23	9	3UTR		0	0
hsa-miR-1224-5p	NM_004849	ATG5	(((((((....((((((((&))))))))....))))).)).	1299	1320	1	-20.3	1	0.0372505	0.515	0.698832	0.662754	-11.3749	15	21	8	3UTR		0	0
hsa-miR-1296-5p	NM_004849	ATG5	.....((((((..((((((((.&))))))))..)))))).	1840	1857	1	-22.8	1	0.00314802	0.544	1.83836	2.35967	-18.3015	14	17	8	3UTR		0	0
hsa-miR-1301-5p	NM_004849	ATG5	.((((((((.(((((((..&))))))).))))).))).	2090	2108	1	-22.4	1	0.000139404	0.544	6.35819	4.31662	-5.03583	15	18	7	3UTR		0	0
hsa-miR-378d	NM_004849	ATG5	..((((((((((((((((((&.))))..)))))))))))))).	2047	2083	1	-23.4	1	1.96316e-06	0.515	1.93633	3.51308	-4.957	18	22	14	3UTR		0	0
hsa-miR-765	NM_004849	ATG5	(((((((((.((.((((((((&))))))))))..))))))))).	1297	1319	1	-26.8	1	0.0418465	0.5	2.43671	0.720055	-6.46921	19	22	10	3UTR		0	0
hsa-miR-675-5p	NM_004849	ATG5	((((((((((((((((..((((.&))))....)))))).)))))))))).	1277	1303	1	-24.7	1	0.0110778	0.529	0.814931	0.844206	-3.93757	20	26	10	3UTR		0	0
hsa-miR-675-3p	NM_004849	ATG5	.(.((((((((..((((((.&.))))))....)))))))).).	1834	1862	1	-22	1	0.0258632	0.544	3.21453	2.2034	-9.9868	15	22	8	3UTR		0	0
hsa-miR-891a-3p	NM_004849	ATG5	((((((((((((((.(......&).)))))))))))))).	1421	1438	1	-17.6	1	0.014816	0.662	2.12074	2.13808	-4.67302	15	17	14	3UTR		0	0
hsa-miR-892a	NM_004849	ATG5	.((((((.(((((..(((((.&)))))..)))))..)))))).	2333	2354	1	-19.7	1	0.00654657	0.603	6.58971	5.25428	-7.69925	16	21	6	3UTR		0	0
hsa-miR-885-3p	NM_004849	ATG5	.(((((((((((((..(((...&)))...))))))))))))).	1218	1238	1	-25.2	1	0.00902103	0.5	0.870243	0.900445	-4.76182	16	20	13	3UTR		0	0
hsa-miR-887-5p	NM_004849	ATG5	(((((((((((((((......&)))))))....)))))))).	1463	1483	1	-19.6	1	0.000661029	0.662	3.04629	2.78696	-4.17062	15	20	8	3UTR		0	0
hsa-miR-934	NM_004849	ATG5	.(((((((.(.((.((((((((&))))))))...))...).))))))).	2921	2947	1	-22.7	1	8.64207e-06	0.588	1.44404	2.94251	-8.53133	18	26	8	3UTR		0	0
hsa-miR-937-5p	NM_004849	ATG5	(((((((((((((((((((.&)))))...))))).............))))))))).	1749	1785	1	-21.7	1	0.00545824	0.676	2.38749	2.57892	-3.93757	19	36	9	3UTR		0	0
hsa-miR-938	NM_004849	ATG5	..((((..((((((((((....&)))))))))))))).	2779	2794	1	-17.2	1	0.000589775	0.618	6.34633	5.27934	-8.81432	14	15	14	3UTR		0	0
hsa-miR-1184	NM_004849	ATG5	...(((((((((((((((((((.&)))))))))).))......))))))).	1874	1901	1	-22	1	0.0858964	0.647	2.43404	2.28853	-6.51454	19	27	10	3UTR		0	0
hsa-miR-1226-3p	NM_004849	ATG5	...((.((((((((((((((..&.))).)))))))))))...)).	1839	1862	1	-23.2	1	0.0258632	0.544	2.24888	2.28387	-8.4155	16	22	11	3UTR		0	0
hsa-miR-1202	NM_004849	ATG5	((..(((((((((((((((((&))))))))))))..............)))))..)).	1310	1346	1	-28	1	0.0192212	0.515	0.917218	1.02672	-8.52714	19	36	12	3UTR		0	0
hsa-miR-1202	NM_004849	ATG5	.(((((((((((((((((((.&.)))))))))))))...)))))).	2071	2106	1	-23.4	1	0.000130086	0.559	4.06906	3.21103	-3.79332	19	24	13	3UTR		0	0
hsa-miR-1208	NM_004849	ATG5	(((.(((((((((.(((...&))).)))))))))))).	2735	2752	1	-18.3	1	0.00242225	0.618	6.19278	5.18649	-7.82644	15	17	12	3UTR		0	0
hsa-miR-1293	NM_004849	ATG5	(.((((((((((..........&)))))))))).).	1357	1370	1	-19.1	1	0.00466538	0.588	0.652143	1.12116	-8.21572	11	13	10	3UTR		0	0
hsa-miR-1303	NM_004849	ATG5	....((((((((((((((((((&))))))..))))..)))))))).	1851	1874	1	-20	1	0.00268658	0.544	2.75015	2.02963	-9.54656	18	23	8	3UTR		0	0
hsa-miR-1248	NM_004849	ATG5	.(((((((((((..((.(((((((((.&))))))))).))..))))))))...))).	1833	1862	1	-21.7	1	0.0258632	0.544	3.10457	2.02963	-5.9393	22	29	9	3UTR		0	0
hsa-miR-1249-5p	NM_004849	ATG5	.(((((((((((((.((((.((((&)))).)))).))))..................))))))))).	1276	1318	1	-26.9	1	0.0437336	0.515	1.34988	0.659571	-4.52877	21	42	9	3UTR		0	0
hsa-miR-1253	NM_004849	ATG5	.(.(((((((((((((((...&.))))))))))).)))).).	1263	1299	1	-20.9	1	0.00251795	0.5	1.63262	1.0628	-5.35086	16	20	11	3UTR		0	0
hsa-miR-1266-5p	NM_004849	ATG5	((((((((((((((.........&)))))..))))).)))).	3069	3087	1	-20.7	1	0.0307874	0.559	0.149688	0.361501	-4.90607	14	18	5	3UTR		0	0
hsa-miR-1270	NM_004849	ATG5	((((.(((.(((((((((((((.&))))))))).....))))))))))).	3033	3059	1	-19.9	1	0.00890828	0.588	0.0092621	0.203667	-9.113	20	26	11	3UTR		0	0
hsa-miR-1272	NM_004849	ATG5	..((((((((((((............&.)))))))))))).	1265	1331	1	-19.3	1	0.135844	0.529	1.56188	1.05855	-5.9255	12	14	12	3UTR		0	0
hsa-miR-1275	NM_004849	ATG5	(((((((((((......&))))))))))).	1308	1320	1	-19.3	1	0.0372505	0.515	2.26351	0.721116	-10.3988	11	12	11	3UTR		0	0
hsa-miR-1288-5p	NM_004849	ATG5	..(((((((((.....(((((..&)))))....))))))))).	2947	2966	1	-16.6	1	0.0509021	0.647	0.721626	1.32513	-11.4183	14	19	9	3UTR		0	0
hsa-miR-1255b-5p	NM_004849	ATG5	..(((((.((...((((((((.&))))))))...)).))))).	1813	1833	1	-17	1	0.00110701	0.559	1.40685	2.19407	-14.7313	15	20	8	3UTR		0	0
hsa-miR-664a-5p	NM_004849	ATG5	((((((((((((..((((((((((&.)))))))).......))..)))))...))))))).	2048	2112	1	-22.3	1	6.06304e-05	0.574	4.01534	3.41629	-6.08354	22	36	8	3UTR		0	0
hsa-miR-664a-3p	NM_004849	ATG5	((((((.....((((((((....&))).))))))))))).	1835	1851	1	-17	1	0.0230357	0.544	1.40297	2.41682	-12.9186	14	16	11	3UTR		0	0
hsa-miR-1197	NM_004849	ATG5	...(((.(((((((.((((..&)))))))))))))).	1480	1495	1	-15.2	1	0.00716775	0.618	2.33152	3.0967	-8.79368	14	15	14	3UTR		0	0
hsa-miR-1910-5p	NM_004849	ATG5	..((((((((((((.((((((&)))))).....)))))))))))).	1841	1865	1	-26.3	1	0.0280437	0.559	2.77913	2.05295	-5.69245	18	24	12	3UTR		0	0
hsa-miR-1913	NM_004849	ATG5	..(((((..((((((.((((((&))))).).))))))....))))).	1834	1858	1	-26.2	1	0.0158946	0.529	1.97165	2.47163	-8.56007	17	24	6	3UTR		0	0
hsa-miR-1914-5p	NM_004849	ATG5	.(((((((((...(((((((((&.)).))))))).....))))))))).	1831	1862	1	-27.1	1	0.0258632	0.544	1.56779	2.39466	-11.254	18	26	9	3UTR		0	0
hsa-miR-1972	NM_004849	ATG5	....((((((((((((((....&))))))))...)))))).	2087	2105	1	-22.6	1	0.000126126	0.574	5.22458	3.86762	-9.54656	14	18	8	3UTR		0	0
hsa-miR-1972	NM_004849	ATG5	..(((((((.(.((((.(((..&))).))))).))))))).	1273	1291	1	-21.7	1	0.000142984	0.544	0.623037	1.03733	-9.54631	15	18	7	3UTR		0	0
hsa-miR-2115-3p	NM_004849	ATG5	.((((((((((((..(((((..&.)))))..))))).))))))).	2930	2964	1	-18.6	1	0.01884	0.632	1.29245	1.96067	-5.38561	17	22	7	3UTR		0	1
hsa-miR-2116-3p	NM_004849	ATG5	(((((((((((((..((..((&))..))..))))))))))).)).	1825	1848	1	-24.9	1	0.00452136	0.559	1.60511	2.41448	-5.52986	17	23	11	3UTR		0	0
hsa-miR-2276-3p	NM_004849	ATG5	.(((((...(((((((((.(((&))))))))).)))))))).	2131	2150	1	-19.8	1	0.00346174	0.721	5.3744	5.16681	-8.70704	17	19	9	3UTR		0	0
hsa-miR-2278	NM_004849	ATG5	((((.((((.((.(((((((..&))))))))).)))).)))).	1272	1292	1	-22.9	1	0.000274818	0.529	0.501767	0.949257	-10.5882	17	20	9	3UTR		0	0
hsa-miR-2278	NM_004849	ATG5	...(((((((.(((((..((((&)))).)))))..))))))).	1218	1238	1	-21.7	1	0.00902103	0.5	0.804943	0.862245	-9.33931	16	20	7	3UTR		0	0
hsa-miR-3120-5p	NM_004849	ATG5	((((((((.((.(((.(((..&))).))).)))))))))).	1233	1252	1	-23.6	1	2.60444e-05	0.515	0.327439	1.049	-8.57382	16	19	10	3UTR		0	0
hsa-miR-3127-5p	NM_004849	ATG5	.....((((((.((((((((...&))))))))...)))))).	2039	2057	1	-22.3	1	0.027691	0.647	0.742097	2.89731	-17.0124	14	18	8	3UTR		0	0
hsa-miR-3127-5p	NM_004849	ATG5	.....(((..(((((..((((((&))))))))))).))).	1308	1324	1	-18.3	1	0.0405274	0.544	2.46029	0.707321	-16.1975	14	16	11	3UTR		0	0
hsa-miR-3131	NM_004849	ATG5	(((((..(((.((.((((((((.&)))))))).)).))).))))).	2929	2951	1	-24.9	1	0.000798176	0.588	1.13905	2.78938	-11.0638	18	22	8	3UTR		0	0
hsa-miR-3132	NM_004849	ATG5	..(((((.(.(((((..((((((.&))))))..))))).).))))).	1302	1324	1	-23.4	1	0.0405274	0.544	1.04546	0.671243	-8.74619	17	22	6	3UTR		0	0
hsa-miR-3132	NM_004849	ATG5	(((((((......((((((.((((&)))).))))))......))))))).	2286	2311	1	-20.3	1	0.00217751	0.603	3.93369	4.47908	-16.0108	17	25	7	3UTR		0	0
hsa-miR-3138	NM_004849	ATG5	((((((((((.((.(((.......&))).)).)))))))))).	2295	2313	1	-23.8	1	0.00806016	0.618	3.93226	4.51424	-7.61919	15	18	10	3UTR		0	0
hsa-miR-3140-3p	NM_004849	ATG5	(((((((((((...((((((((&))))))))))))))))))).	1861	1881	1	-20.7	1	0.00111141	0.618	2.49146	2.03079	-9.43035	19	20	19	3UTR		0	0
hsa-miR-3150a-3p	NM_004849	ATG5	..(((((((((((((((((...&))))))))))))))))).	2784	2802	1	-23.2	1	3.52275e-07	0.588	5.4505	5.31202	-4.957	17	18	17	3UTR		0	0
hsa-miR-3074-3p	NM_004849	ATG5	...(((((((((((..((....&.)).))))))))))).	1263	1289	1	-19.3	1	7.3332e-05	0.544	1.56895	1.049	-7.48304	13	16	11	3UTR		0	0
hsa-miR-3155a	NM_004849	ATG5	.((((((.((((((((((((.&))))..)))))))))))))).	1964	1985	1	-22.3	1	0.105801	0.676	2.88465	2.1859	-6.10696	18	21	14	3UTR		0	0
hsa-miR-3157-3p	NM_004849	ATG5	.((((((((((((.((.(.(((&))).).)).))))).))))))).	1835	1858	1	-23.4	1	0.0158946	0.529	2.53452	2.12759	-4.65016	18	23	7	3UTR		0	0
hsa-miR-3162-3p	NM_004849	ATG5	..((((.((((((((((((((&.)))...))))))))....)))..)))).	1824	1862	1	-22.4	1	0.0258632	0.544	1.40741	2.40749	-6.50069	18	29	8	3UTR		0	0
hsa-miR-3166	NM_004849	ATG5	..((..(((.((((((((((((.&))))).....))))))))))..)).	2929	2954	1	-22.4	1	0.00147727	0.618	1.36656	2.64773	-12.2195	17	25	10	3UTR		0	0
hsa-miR-3170	NM_004849	ATG5	...((.(((((((((((.....&))))))))))).)).	1866	1881	1	-19.3	1	0.00111141	0.618	2.52538	1.90717	-8.4155	13	15	11	3UTR		0	0
hsa-miR-3173-5p	NM_004849	ATG5	(((((((..(((((.((((...&)))).)))))))))))).	1840	1858	1	-19	1	0.0158946	0.529	2.15825	2.14158	-8.04305	16	18	12	3UTR		0	0
hsa-miR-3176	NM_004849	ATG5	((((((((((((((((...&.)))))))).))..)))))).	2073	2112	1	-22.8	1	6.06304e-05	0.574	4.34762	3.26701	-3.93757	16	21	8	3UTR		0	0
hsa-miR-3184-5p	NM_004849	ATG5	(.(((.(((((..(((((((((..&))))))))).)))))..))).).	1196	1219	1	-23.8	1	5.25931e-05	0.471	1.11621	0.766744	-11.6381	18	23	9	3UTR		0	0
hsa-miR-3190-3p	NM_004849	ATG5	.(((((((((((((((((((.((&)).))))))....))))).)))))))).	2064	2092	1	-20.5	1	0.0178211	0.544	4.05033	3.34864	-3.79332	21	28	8	3UTR		0	0
hsa-miR-3192-5p	NM_004849	ATG5	((((...(((((((((((((((.&))))))))))))).))...)))).	1228	1252	1	-25.8	1	2.60444e-05	0.515	0.94289	0.918484	-11.5013	19	24	13	3UTR		0	0
hsa-miR-3192-5p	NM_004849	ATG5	(((((((((((((.((((((((.&)))))))).)).....)))))).....................))))).	1314	1363	1	-23.4	1	0.0389142	0.618	0.332609	1.12116	-4.79441	21	49	8	3UTR		0	0
hsa-miR-3199	NM_004849	ATG5	.((....(((((((((((.....&)))))))))))..)).	1473	1489	1	-17.9	0	0.00225513	0.632	3.31545	3.01472	-14.389	13	16	11	3UTR		0	0
hsa-miR-514b-5p	NM_004849	ATG5	...((((((((.(((.((((..&)))).))).)))))))).	2126	2144	1	-20.6	1	0.000939257	0.662	4.66067	5.23329	-10.0944	15	18	8	3UTR		0	0
hsa-miR-514b-5p	NM_004849	ATG5	.......((((((((((.....&)))))))))).	1306	1317	1	-16	0	0.0433546	0.5	2.43483	0.703077	-17.1102	10	11	10	3UTR		0	0
hsa-miR-4297	NM_004849	ATG5	((((((((((((((..&.)))))))))....................))))).	1225	1278	1	-20.1	1	0.000159328	0.544	0.650145	0.937584	-4.90607	14	36	9	3UTR		0	0
hsa-miR-378c	NM_004849	ATG5	..(((((((((((((((((((((((&)))))).)))..................)))))))))))))).	2040	2083	1	-28.2	1	1.96316e-06	0.515	2.37594	3.79998	-4.957	23	43	14	3UTR		0	0
hsa-miR-378c	NM_004849	ATG5	.((((.((((.((.(((..(((((.&)))))..))))).)))))))).	1225	1247	1	-24.8	1	0.000443383	0.5	0.686098	0.876039	-9.3759	18	22	8	3UTR		0	0
hsa-miR-4302	NM_004849	ATG5	((.((.((((((((((((&))))))).....))))).)).)).	1228	1252	1	-21.2	1	2.60444e-05	0.515	0.899821	0.93334	-7.39607	16	24	7	3UTR		0	0
hsa-miR-4312	NM_004849	ATG5	.((((((((((...(((((&))))).))).))))))).	1839	1857	1	-21.1	1	0.00314802	0.544	2.66109	2.16491	-9.2861	15	18	7	3UTR		0	0
hsa-miR-4316	NM_004849	ATG5	(((((((((((((.(..&).))))))))))))).	1279	1295	1	-19.7	1	0.000536553	0.5	0.739644	0.939707	-5.02746	14	16	13	3UTR		0	0
hsa-miR-4317	NM_004849	ATG5	...((((((((((.(..&.).)))))))))).	2069	2107	1	-19.3	1	0.000145081	0.559	3.87229	3.295	-7.60443	11	14	10	3UTR		0	0
hsa-miR-4323	NM_004849	ATG5	((((((....((((....&))))....)))))).	1272	1287	1	-17.5	1	0.00103532	0.544	0.493681	0.978968	-11.0623	10	15	6	3UTR		0	0
hsa-miR-4265	NM_004849	ATG5	.((((((((..((((((((&)))))...)))..)))))))).	3053	3075	1	-22	1	0.0199954	0.603	-0.0466001	0.284419	-7.86061	16	22	8	3UTR		0	0
hsa-miR-4267	NM_004849	ATG5	.((((((((((.((..&)).)))))))))).	1274	1288	1	-20.7	1	0.000529014	0.529	0.405962	0.894079	-8.10863	12	14	10	3UTR		0	0
hsa-miR-4286	NM_004849	ATG5	...(((((((..((...&))..))))))).	1836	1848	1	-15.1	1	0.00452136	0.559	1.4785	2.33168	-13.6546	9	12	7	3UTR		0	0
hsa-miR-3622a-3p	NM_004849	ATG5	...((((.(((((((((((.((&)).))))))))).))...)))).	1832	1855	1	-22.4	1	0.00311715	0.544	1.63621	2.40049	-8.82818	17	23	9	3UTR		0	0
hsa-miR-3649	NM_004849	ATG5	(((((((..((((......&.))))..))))))).	2067	2102	1	-18.9	1	0.00153194	0.588	3.87762	3.31249	-9.13294	11	15	7	3UTR		0	0
hsa-miR-3652	NM_004849	ATG5	.(((((((((.((((((.&)))).))...))))))..))).	1302	1324	1	-20.7	1	0.0405274	0.544	1.5921	0.705199	-6.6181	15	22	6	3UTR		0	0
hsa-miR-3675-5p	NM_004849	ATG5	(((((((((((((.(((.(....&).))))))))))).))))).	1867	1887	1	-17.9	1	0.00603434	0.632	2.69805	2.17191	-4.79441	17	20	11	3UTR		0	0
hsa-miR-3678-3p	NM_004849	ATG5	.((((((((..(..(((.((((&)))).)))..)..)))))))).	1278	1300	1	-21	1	0.00367864	0.515	1.00656	0.869673	-10.0066	16	22	8	3UTR		0	0
hsa-miR-3679-5p	NM_004849	ATG5	((((((..((((..((((((((.&))))))))..))))....)))))).	2043	2068	1	-20.5	1	0.0291099	0.603	0.765421	3.15155	-9.94087	18	25	8	3UTR		0	0
hsa-miR-3682-3p	NM_004849	ATG5	(((((((...((((((((...&.))))))))...))))))).	1283	1331	1	-21	1	0.135844	0.529	1.01717	1.01823	-8.55011	15	20	8	3UTR		0	0
hsa-miR-3689a-3p	NM_004849	ATG5	(((((((((.((((((..((((&)))))))))).)))))).))).	2920	2942	1	-20.4	1	0.000258394	0.603	1.35808	2.68828	-5.18008	19	22	10	3UTR		0	0
hsa-miR-3689b-3p	NM_004849	ATG5	(((((((((.((((((..((((&)))))))))).)))))).))).	2920	2942	1	-20.4	1	0.000258394	0.603	1.35808	2.68828	-5.18008	19	22	10	3UTR		0	0
hsa-miR-3909	NM_004849	ATG5	..(((((((((((.........&))))))))))).	3076	3088	1	-22.7	1	0.0288576	0.574	-0.0377016	0.405548	-6.78234	11	12	11	3UTR		0	0
hsa-miR-3918	NM_004849	ATG5	.(((((((((((.((((((..&.)))))))))))).))))).	2069	2103	1	-24.7	1	0.000256091	0.574	3.82875	3.41512	-5.08246	17	20	12	3UTR		0	0
hsa-miR-3922-5p	NM_004849	ATG5	...(((((((((((....((((.&.))))..))))))))))).	1337	1411	1	-25.3	1	0.011182	0.632	0.596579	1.12116	-7.48304	15	19	11	3UTR		0	0
hsa-miR-3922-5p	NM_004849	ATG5	.....(((((.((..((((((..&)))))).))))))).	2090	2105	1	-21.7	1	0.000126126	0.574	4.94834	3.86296	-18.0827	13	15	7	3UTR		0	0
hsa-miR-3927-3p	NM_004849	ATG5	.(((...(((((((((((((..&))))))))))).)).....))).	1979	2002	1	-17.7	1	0.160288	0.691	1.25191	2.11243	-11.357	16	23	11	3UTR		0	0
hsa-miR-3935	NM_004849	ATG5	((((((...(((.(((((((..&))))))))))..)))))).	1281	1300	1	-19.6	1	0.00367864	0.515	0.44113	0.964113	-10.1404	16	19	10	3UTR		0	0
hsa-miR-3945	NM_004849	ATG5	(((((((..(..(((.(((((..&))))).))).).))))))).	3062	3082	1	-21.4	1	0.0062374	0.588	-0.042786	0.470394	-13.7122	16	20	7	3UTR		0	0
hsa-miR-378e	NM_004849	ATG5	..(((((((((((((((((&.)).))))))))))))))).	2048	2083	1	-23.8	1	1.96316e-06	0.515	1.98868	3.40462	-4.957	17	20	15	3UTR		0	0
hsa-miR-4422	NM_004849	ATG5	.....(((((((((((((((.&)))))))))))..)))).	1468	1486	1	-21.4	1	0.00717408	0.632	3.0634	3.04493	-13.6656	15	18	11	3UTR		0	0
hsa-miR-4423-5p	NM_004849	ATG5	...((((((.....((((((((&)))))))).......)))))).	1836	1858	1	-20.4	1	0.0158946	0.529	1.31355	2.39349	-16.0746	14	22	8	3UTR		0	0
hsa-miR-4430	NM_004849	ATG5	.((((((((.((((((((&))))))))..)))))..))).	1303	1324	1	-23.3	1	0.0405274	0.544	1.81301	0.662754	-5.03583	16	21	8	3UTR		0	0
hsa-miR-4430	NM_004849	ATG5	.(((((.(((.(((((((&)))))))))).)).))).	1227	1245	1	-20.5	1	0.0028458	0.515	0.877706	0.863306	-8.16179	15	18	10	3UTR		0	0
hsa-miR-4439	NM_004849	ATG5	.((((((.((.(((((((((..&)))))))))....)).)))))).	2238	2261	1	-20	1	0.00332478	0.662	4.05168	3.53368	-8.93173	17	23	9	3UTR		0	0
hsa-miR-4446-3p	NM_004849	ATG5	(((((.(.(((((((.......&))))))).).))))).	2087	2103	1	-20.9	1	0.000256091	0.574	4.2908	3.75216	-8.38522	13	16	7	3UTR		0	0
hsa-miR-3135b	NM_004849	ATG5	((((((((.(((.((((.((((&)))).)))).))))))))..))).	1300	1324	1	-27.6	1	0.0405274	0.544	1.4586	0.703077	-6.28309	19	24	8	3UTR		0	0
hsa-miR-3135b	NM_004849	ATG5	(((((.((.((.((((((((..&)))))))).)).))..))))).	2087	2109	1	-23.6	1	8.6151e-05	0.559	4.15918	3.84663	-10.2417	17	22	8	3UTR		0	0
hsa-miR-4468	NM_004849	ATG5	.((((((((((.(((.((&)).))).)))))))))).	1174	1192	1	-17.8	1	0.048639	0.559	0.533296	0.844206	-7.37318	15	18	10	3UTR		0	0
hsa-miR-4470	NM_004849	ATG5	(((((...((((((((.(((.&))).)))....)))))))))).	1303	1325	1	-19.2	1	0.116739	0.544	2.15611	0.712627	-9.69585	16	22	10	3UTR		0	0
hsa-miR-4474-3p	NM_004849	ATG5	...(((((((((..((((((..&))))))..)......)))))))).	2237	2261	1	-21.1	1	0.00332478	0.662	2.83067	3.94876	-8.66051	15	24	8	3UTR		0	0
hsa-miR-4475	NM_004849	ATG5	..((((((((............&.)))))))).	2055	2102	1	-15.5	1	0.00153194	0.588	0.928694	3.22036	-14.243	8	10	8	3UTR		0	0
hsa-miR-3689c	NM_004849	ATG5	(((((((((.((((((..((((&)))))))))).)))))).))).	2920	2942	1	-20.4	1	0.000258394	0.603	1.35808	2.68828	-5.18008	19	22	10	3UTR		0	0
hsa-miR-4482-5p	NM_004849	ATG5	...((((.(((((((((.....&))))))))))))).	2090	2104	1	-18.3	1	0.000150188	0.559	5.37337	3.82564	-8.82818	13	14	13	3UTR		0	0
hsa-miR-4484	NM_004849	ATG5	..((((.(((((((.(((((&))))).))))))))))).	2788	2806	1	-24.4	1	9.58345e-06	0.603	5.79906	5.28508	-7.23614	16	18	11	3UTR		0	0
hsa-miR-4491	NM_004849	ATG5	.((((.((((((((...(((..&))).....))))))))..)))).	2243	2266	1	-18.3	1	0.023522	0.662	2.98302	3.88078	-6.66278	15	23	8	3UTR		0	0
hsa-miR-4496	NM_004849	ATG5	........((((((.(((((((&))))))))))))).	1180	1194	1	-16.8	0	0.039736	0.544	0.380496	0.799638	-20.1593	13	14	13	3UTR		0	1
hsa-miR-4501	NM_004849	ATG5	...((((((((.((((((((.&)))))))).)))...))))).	1161	1182	1	-18.3	1	0.00566397	0.574	0.932278	0.761438	-9.86134	16	21	8	3UTR		0	0
hsa-miR-4504	NM_004849	ATG5	...(((((((((((((((((..&.))))))))))))))))).	1924	1968	1	-22.3	1	0.126342	0.706	2.58476	2.23372	-6.51454	17	19	17	3UTR		0	0
hsa-miR-4513	NM_004849	ATG5	((((((.(.(((((.((.((((&)))).))))))).).)))))).	2092	2114	1	-21.3	1	6.67041e-05	0.588	5.60143	4.79362	-7.2731	18	22	7	3UTR		0	0
hsa-miR-4521	NM_004849	ATG5	..((((..((((((((((((..&)))))))))))).)))).	1852	1870	1	-21.3	1	0.00159884	0.559	2.77913	2.05295	-8.81432	16	18	12	3UTR		0	0
hsa-miR-378i	NM_004849	ATG5	((((......(((((((((((&))))))))))).....)))).	1771	1792	1	-20.4	1	0.0074487	0.676	1.71114	2.47863	-16.1138	15	21	11	3UTR		0	0
hsa-miR-4536-3p	NM_004849	ATG5	..((((.((((((((((.(((&.))).))))))))))..)))).	1808	1859	1	-19.5	1	0.0172174	0.529	1.66109	2.22089	-6.50069	17	22	10	3UTR		0	0
hsa-miR-3960	NM_004849	ATG5	(((((.((.(((((((((((&))))))))).)).)).))))).	1302	1324	1	-29.9	1	0.0405274	0.544	1.75288	0.643654	-6.89492	18	22	9	3UTR		0	0
hsa-miR-3974	NM_004849	ATG5	..(((.((((((.(((((.....&))))))))))).))).	3066	3082	1	-15.9	1	0.0062374	0.588	-0.224566	0.432465	-8.14709	14	16	11	3UTR		0	0
hsa-miR-4641	NM_004849	ATG5	((((((((((((.(((.((((...&)))).))))))).))).))))).	1835	1858	1	-22.7	1	0.0158946	0.529	2.39149	2.15208	-5.22671	19	23	7	3UTR		0	0
hsa-miR-4645-3p	NM_004849	ATG5	((((((((((((((((((....&.))))).))))))))).)))).	1821	1873	1	-21	1	0.00233776	0.544	1.67975	2.44364	-3.93757	18	22	9	3UTR		0	0
hsa-miR-4657	NM_004849	ATG5	..(((((.(((..(((((((((.&))))))))).))).))))).	1867	1887	1	-19.6	1	0.00603434	0.632	2.05606	1.94566	-11.9066	17	20	9	3UTR		0	0
hsa-miR-4658	NM_004849	ATG5	((((((((((....((((((((.&))))))))...))))...........................)))))).	1310	1359	1	-19.3	1	0.0846657	0.588	0.302489	1.0819	-12.2551	18	49	8	3UTR		0	0
hsa-miR-4667-5p	NM_004849	ATG5	...(((((((((.(((.((...&)).)))))))))))).	1299	1315	1	-19.2	1	0.0765861	0.515	2.18204	0.714749	-7.80367	14	16	12	3UTR		0	0
hsa-miR-4670-3p	NM_004849	ATG5	(((((((..(((((((((((((&)))))))))))))..))))))).	1480	1503	1	-24.4	1	0.00753599	0.618	2.32639	3.02902	-7.3076	20	23	13	3UTR		0	0
hsa-miR-4684-3p	NM_004849	ATG5	...((((((((((((((.....&.)))))))))))))).	2691	2722	1	-23.2	1	3.2125e-05	0.662	4.83593	5.48922	-6.51454	14	16	14	3UTR		0	0
hsa-miR-4687-3p	NM_004849	ATG5	((((.(.(((((((((((((.&))))))).))))))).)))).	1304	1325	1	-25.4	1	0.116739	0.544	2.09648	0.681854	-9.6003	18	21	7	3UTR		0	0
hsa-miR-4688	NM_004849	ATG5	(((((((.((((.(((((((((&))))))))).........)))).))))))).	2072	2103	1	-27.7	1	0.000256091	0.574	3.27932	3.35564	-7.54034	20	31	9	3UTR		0	0
hsa-miR-4692	NM_004849	ATG5	...(((((((.(((...((((.&))))....))).))))))).	1304	1324	1	-21.4	1	0.0405274	0.544	0.889834	0.660632	-10.3078	14	20	7	3UTR		0	0
hsa-miR-4698	NM_004849	ATG5	(((((((((((.(((((((((((&))))).))))))..))..))))))))).	2788	2816	1	-20	1	0.00149569	0.588	5.16399	5.29232	-7.28438	22	28	9	3UTR		0	0
hsa-miR-203b-5p	NM_004849	ATG5	(((((((((.............&))))))))).	1359	1369	1	-16	1	0.00747295	0.588	0.70119	1.08933	-14.4661	9	10	9	3UTR		0	0
hsa-miR-4713-3p	NM_004849	ATG5	.((((((...(((((((((((.&.))))))))))))))))).	2071	2101	1	-21.5	1	0.0625486	0.588	3.72979	3.39646	-8.40586	17	19	17	3UTR		0	0
hsa-miR-4726-5p	NM_004849	ATG5	(((((((.(((((((((((((.(&.).)))))))))........)).)).))).)))).	2039	2102	1	-29.5	1	0.00153194	0.588	0.786625	3.45244	-6.25121	21	35	9	3UTR		0	0
hsa-miR-4728-5p	NM_004849	ATG5	(.((((((((((((((((((((.&))))))))).))))....))...))))).).	2216	2247	1	-25.1	1	0.00230555	0.632	4.13459	3.8177	-5.10125	21	31	9	3UTR		0	0
hsa-miR-4731-5p	NM_004849	ATG5	((((((((((((((((((....&.)))).)))))))))))))).	2041	2106	1	-28.4	1	0.000130086	0.559	0.684398	3.28217	-3.93757	18	21	14	3UTR		0	0
hsa-miR-4733-5p	NM_004849	ATG5	.(((((.((((((((((((((.&.)))))..)))..))))))))))).	1812	1846	1	-22.2	1	0.00249956	0.544	1.66213	2.31419	-5.33701	19	25	11	3UTR		0	0
hsa-miR-4733-3p	NM_004849	ATG5	.((((((((((((((..((...&))..)))..)))))))).))).	2932	2954	1	-20.1	1	0.00147727	0.618	1.50073	2.151	-4.02637	16	22	8	3UTR		0	0
hsa-miR-4737	NM_004849	ATG5	((((.(((((((((((((((&))))))...............)))))))))..)))).	1971	2008	1	-20	1	0.0623182	0.676	1.65798	1.77189	-8.05661	19	37	9	3UTR		0	0
hsa-miR-3064-5p	NM_004849	ATG5	(((((((((.((((((.....&)))))).))).)))))).	1230	1248	1	-19.8	1	0.000257404	0.515	0.821923	1.03415	-5.18008	15	18	6	3UTR		0	0
hsa-miR-4740-5p	NM_004849	ATG5	.(((((..((((((.(((((..&.))))).))))))..)))....)).	3054	3099	1	-23.2	1	0.00643229	0.632	0.0201371	0.315007	-8.3861	16	25	6	3UTR		0	0
hsa-miR-4742-3p	NM_004849	ATG5	(((((((((((((.((((.....&.)))).)))).))))))))).	1806	1855	1	-21	1	0.00311715	0.544	1.71174	2.24655	-4.79441	17	21	9	3UTR		0	0
hsa-miR-4753-5p	NM_004849	ATG5	..((((((((((..........&.)))))))))).	1365	1411	1	-18.9	1	0.011182	0.632	0.974722	0.908934	-8.07147	10	12	10	3UTR		0	0
hsa-miR-4761-5p	NM_004849	ATG5	..((((.((((((((((((..&)))).))))).))))))).	1167	1186	1	-20.5	1	0.00363163	0.559	0.798881	0.801761	-6.50069	16	19	7	3UTR		0	0
hsa-miR-4761-5p	NM_004849	ATG5	(((((((.((((((((.(((.&)))....))))))))))))))).	1657	1680	1	-20.5	1	0.00399634	0.676	3.98424	2.84133	-6.25121	18	23	15	3UTR		0	0
hsa-miR-4762-5p	NM_004849	ATG5	.(((((((.(((((((((...&.))))))))).))))))).	2949	2973	1	-22.3	1	0.0395835	0.662	1.0479	1.3466	-4.84971	16	19	9	3UTR		0	1
hsa-miR-4776-3p	NM_004849	ATG5	((((((......(((((((.(((&))).)))))))....)))).)).	1838	1861	1	-20	1	0.0249594	0.544	2.06495	2.31069	-16.2654	16	23	7	3UTR		0	0
hsa-miR-4786-5p	NM_004849	ATG5	(((((((((..((((.(((...&))).)))).))))))))).	1274	1293	1	-21.2	1	0.000391048	0.515	0.701189	1.02884	-8.2379	16	19	9	3UTR		0	0
hsa-miR-4788	NM_004849	ATG5	...((((((((((.........&.)))))))))).	2707	2745	1	-18.6	1	0.0047212	0.647	4.88396	5.41593	-8.33988	10	12	10	3UTR		0	0
hsa-miR-4804-5p	NM_004849	ATG5	.((((((((..((((.(((..&))))))).)))))))).	2294	2311	1	-19.5	1	0.00217751	0.603	4.40186	4.51424	-8.09365	15	17	8	3UTR		0	0
hsa-miR-5008-5p	NM_004849	ATG5	...(((((..(((.((((((((&)))))))).)))..))..))).	2087	2109	1	-24.1	1	8.6151e-05	0.559	4.15918	3.84663	-9.67028	16	22	8	3UTR		0	0
hsa-miR-5010-5p	NM_004849	ATG5	.((((((.(((((((.......&.))))))).)))))).	1293	1318	1	-23.3	1	0.0437336	0.515	0.610911	0.793272	-6.34001	13	16	7	3UTR		0	0
hsa-miR-5091	NM_004849	ATG5	...(((((((.((..(((((((.&)))))))..))..))))))).	1853	1874	1	-19.7	1	0.00268658	0.544	2.39816	1.98997	-10.9316	16	21	7	3UTR		0	0
hsa-miR-5189-5p	NM_004849	ATG5	..((((((((..(((((((((((.&)))))))).)))..))).).)))).	2303	2328	1	-23.6	1	0.00748769	0.574	3.36807	4.37778	-11.1286	19	25	8	3UTR		0	0
hsa-miR-5193	NM_004849	ATG5	((((((((((((((((.(((((&.))))).))))))))))....))....)))).	1822	1863	1	-22.7	1	0.0443382	0.559	1.96665	2.35617	-3.93757	21	32	10	3UTR		0	0
hsa-miR-5194	NM_004849	ATG5	.....(((((((((.(((((((&)))))))))))))))).	2040	2057	1	-22.2	1	0.027691	0.647	0.93647	3.25301	-14.401	16	17	16	3UTR		0	0
hsa-miR-4524b-3p	NM_004849	ATG5	((((((((((((((((....&.)))))))......................))))))))).	1824	1874	1	-19.5	1	0.00268658	0.544	2.09616	2.1999	-3.93757	16	40	9	3UTR		0	0
hsa-miR-5100	NM_004849	ATG5	...(((((((((.(((......&))).))))))))).	2238	2252	1	-18.2	1	0.00110025	0.647	3.40435	3.85763	-7.80367	12	14	9	3UTR		0	0
hsa-miR-5580-5p	NM_004849	ATG5	.((((((((((.....(((...&))).....)))))))))).	2282	2301	1	-18.2	1	0.000799187	0.632	5.09747	4.30379	-10.2546	13	19	10	3UTR		0	0
hsa-miR-5587-5p	NM_004849	ATG5	((((((((((..((((..&))))..)))))))))).	1474	1491	1	-21.4	1	0.00863986	0.632	2.41682	3.03835	-10.1092	14	17	10	3UTR		0	0
hsa-miR-1295b-3p	NM_004849	ATG5	....((((((((((((((((..&)).))))))))...........)))))).	2070	2099	1	-22.5	1	0.0540184	0.588	4.10087	3.33698	-9.54656	16	29	8	3UTR		0	0
hsa-miR-5589-5p	NM_004849	ATG5	((((.((((.....(((((((&))))))).....)))).)))).	2220	2242	1	-22.5	1	0.140698	0.647	5.12473	3.62135	-17.6167	15	22	7	3UTR		0	0
hsa-miR-5591-3p	NM_004849	ATG5	.((((((((((((((.((((.&))))...)))))))))).............)))).	2857	2892	1	-21.9	1	0.0171448	0.618	6.58831	3.73839	-4.02637	18	35	10	3UTR		0	0
hsa-miR-5696	NM_004849	ATG5	.((((((((((.(((((((((.&)))))))))...........)))))))))).	2924	2955	1	-19.3	1	0.002435	0.618	1.06696	1.54926	-7.14013	19	31	10	3UTR		0	0
hsa-miR-5698	NM_004849	ATG5	(.(((((.((((((((......&.)))))))).))))).).	2073	2104	1	-21.8	1	0.000150188	0.559	4.54404	3.25185	-7.41489	14	18	8	3UTR		0	0
hsa-miR-5699-3p	NM_004849	ATG5	((((((((...(((((.(.(((&.))).).)))))..)))))))).	1187	1253	1	-23.2	1	2.65224e-05	0.515	0.677609	0.769927	-9.06125	17	23	8	3UTR		0	0
hsa-miR-5708	NM_004849	ATG5	..((((.((((((((((((.&)))))))....)))))..)))).	2926	2949	1	-22.2	1	0.000252355	0.588	1.13211	2.79184	-6.50069	16	23	7	3UTR		0	0
hsa-miR-6074	NM_004849	ATG5	.....(((((((((.(((((&))))).))))))))).	2231	2247	1	-20.7	1	0.00230555	0.632	3.63873	3.4979	-14.401	14	16	9	3UTR		0	1
hsa-miR-6086	NM_004849	ATG5	.(((((((((((.(((((((&))))))))))))...............)))))).	1303	1337	1	-21.5	1	0.0760342	0.515	1.04329	0.932279	-5.08246	18	34	12	3UTR		0	0
hsa-miR-6088	NM_004849	ATG5	.((..(((((((((((((.(&).))))))))))))).)).	1178	1197	1	-20.1	1	0.016859	0.529	0.537215	0.807066	-10.9444	16	19	13	3UTR		0	0
hsa-miR-6126	NM_004849	ATG5	(((((((((.((((....&)))).))))))))).	2925	2940	1	-19.3	1	0.000410048	0.588	1.51951	2.78369	-6.14858	13	15	9	3UTR		0	0
hsa-miR-6127	NM_004849	ATG5	(((((.((((((.((((((&)))))))))))).)).))).	1308	1328	1	-21.8	1	0.169252	0.574	2.46029	0.707321	-7.12766	17	20	12	3UTR		0	0
hsa-miR-6127	NM_004849	ATG5	.((((((((((((......&)))))))))))).	2038	2051	1	-20.6	1	0.0559614	0.618	0.718772	3.13872	-5.61866	12	13	12	3UTR		0	0
hsa-miR-378j	NM_004849	ATG5	..(((((((((((((((..&.))))))))))))))).	2047	2083	1	-23.5	1	1.96316e-06	0.515	0.89915	3.3638	-4.957	15	17	15	3UTR		0	0
hsa-miR-6129	NM_004849	ATG5	.(((((((.(((((.....&)))))))))))).	2038	2051	1	-16.8	1	0.0559614	0.618	0.638801	3.05942	-5.81821	12	13	12	3UTR		0	0
hsa-miR-6130	NM_004849	ATG5	((((((((((((.......&.)))))))))))).	2994	3015	1	-16.1	1	0.253543	0.706	-0.134841	0.38323	-7.05204	12	14	12	3UTR		0	0
hsa-miR-6131	NM_004849	ATG5	(((((((((((((((((((&.))))).......)))))).)))))))).	1795	1830	1	-19.6	1	0.00219329	0.574	2.00423	2.42265	-3.93757	19	29	8	3UTR		0	0
hsa-miR-6133	NM_004849	ATG5	...((((((((..(((((.&))))))))))))).	2038	2052	1	-19.2	1	0.0529629	0.618	0.765421	3.15155	-11.1505	13	14	13	3UTR		0	0
hsa-miR-6509-5p	NM_004849	ATG5	....(((.(((((((((((..&)))))))))))..))).	1228	1245	1	-19.1	1	0.0028458	0.515	1.11363	0.876039	-11.8602	14	17	11	3UTR		0	0
hsa-miR-6510-5p	NM_004849	ATG5	(((..(((((((((((((....&))))).))))))))..))).	1302	1322	1	-22.4	1	0.0388768	0.544	1.99946	0.642593	-11.0886	16	20	8	3UTR		0	0
hsa-miR-6514-5p	NM_004849	ATG5	..((.((.((((((((((.(((.&))))))))))))).)).)).	1362	1382	1	-20.4	1	2.45077e-05	0.603	0.983211	0.990641	-11.3897	17	20	13	3UTR		0	0
hsa-miR-6715a-3p	NM_004849	ATG5	(((..(((((..(((((....&))))))))))..))).	1272	1288	1	-18.9	1	0.000529014	0.529	0.737033	0.954562	-17.2602	13	16	10	3UTR		0	0
hsa-miR-6726-3p	NM_004849	ATG5	...(((((((.((((.(((.&.))).).))).))))))).	1833	1857	1	-20.8	1	0.00314802	0.544	3.17121	2.22672	-9.57236	14	19	7	3UTR		0	0
hsa-miR-6730-3p	NM_004849	ATG5	((((.(((((((..((((....&)))))))))))....)))).	1835	1855	1	-21.2	1	0.00311715	0.544	1.17194	2.27803	-10.2026	15	20	11	3UTR		0	0
hsa-miR-6731-5p	NM_004849	ATG5	.(((((((((((((..((((((&.))))))..))).)))))))))).	1287	1316	1	-24.3	1	0.101324	0.5	0.914088	0.626676	-4.76182	19	24	10	3UTR		0	0
hsa-miR-6737-3p	NM_004849	ATG5	(((((((((((((((...((((&.))))...)))))))......)))))))).	1823	1862	1	-24.5	1	0.0258632	0.544	1.93611	2.32702	-4.17062	19	30	8	3UTR		0	0
hsa-miR-6744-5p	NM_004849	ATG5	.((((.(((((((((((((&.))))))......))))))).)))).	2069	2100	1	-22.6	1	0.0567697	0.588	3.56685	3.47343	-5.69428	17	26	7	3UTR		0	0
hsa-miR-6748-3p	NM_004849	ATG5	((((((((((((.(((.((..&.))))).)))))).)))))).	1823	1863	1	-21.6	1	0.0443382	0.559	1.35751	2.45297	-5.22671	17	21	6	3UTR		0	0
hsa-miR-6749-5p	NM_004849	ATG5	....((((((((((((((((((&)))).....)))))))))))))).	3037	3061	1	-25.9	1	0.00542875	0.574	-0.105407	0.278301	-9.54656	18	24	14	3UTR		0	0
hsa-miR-6753-3p	NM_004849	ATG5	.(.((.((((((((((((((((&)))))))).....)))).))))..)).).	2924	2953	1	-21.9	1	0.00122247	0.603	1.23609	2.67407	-7.25182	19	29	8	3UTR		0	0
hsa-miR-6753-3p	NM_004849	ATG5	((.(((((.((((((((.((..&))..)))))))).))))).)).	1836	1858	1	-22.2	1	0.0158946	0.529	1.83836	2.35967	-6.5515	17	22	8	3UTR		0	0
hsa-miR-6754-5p	NM_004849	ATG5	((((((((((((((((((((((&)))).)))))))))...............)).....................))))))).	2044	2104	1	-25	1	0.000150188	0.559	3.53672	3.74866	-3.93757	22	60	9	3UTR		0	0
hsa-miR-6760-5p	NM_004849	ATG5	(((((....(((((((((((((.&)))))))))..))))....))))).	2221	2246	1	-22.7	1	0.00277856	0.632	4.20347	3.63936	-10.7522	18	25	9	3UTR		0	0
hsa-miR-6760-5p	NM_004849	ATG5	(((((((((((((((.(((((((&)))))))....))))))))).))).))).	1293	1322	1	-21.9	1	0.0388768	0.544	1.87356	0.682915	-4.17062	22	29	9	3UTR		0	0
hsa-miR-6764-5p	NM_004849	ATG5	(((((((((.((((.(((((..&)))))...)))).))).)))))).	2225	2249	1	-22.3	1	0.00184689	0.618	3.58069	3.62409	-5.91553	18	24	6	3UTR		0	0
hsa-miR-6764-3p	NM_004849	ATG5	..(((((((.((((((.((..&)).)))).))...))))))).	1203	1224	1	-18.7	1	0.0020331	0.485	1.5447	0.882406	-6.19951	15	21	7	3UTR		0	0
hsa-miR-6774-3p	NM_004849	ATG5	((.(((((((..(((((((..&))))))).)))).))).)).	1843	1863	1	-20.6	1	0.0443382	0.559	2.62474	2.25004	-11.6667	16	20	7	3UTR		0	0
hsa-miR-6775-3p	NM_004849	ATG5	..(((((((..(((((((((.&.))))))))).))))))).	1823	1857	1	-27.1	1	0.00314802	0.544	1.517	2.41798	-9.02428	16	19	9	3UTR		0	0
hsa-miR-6776-5p	NM_004849	ATG5	(((((.((((((((.((..&)).))))))))..))))).	1229	1248	1	-21.7	1	0.000257404	0.515	1.31428	0.916362	-6.57398	15	19	8	3UTR		0	0
hsa-miR-6779-3p	NM_004849	ATG5	..(((((((.(((((((((((&.)).)))))).))).))))))).	1808	1857	1	-25.7	1	0.00314802	0.544	1.63741	2.32002	-6.19951	18	23	7	3UTR		0	0
hsa-miR-6782-3p	NM_004849	ATG5	..(((..(((((((((((((((.&)))..)))))).....))))))))).	1836	1862	1	-20.9	1	0.0258632	0.544	2.10554	2.20106	-8.40165	18	26	9	3UTR		0	0
hsa-miR-6785-5p	NM_004849	ATG5	((.((((((.(((....((((.&))))...))).)))))).)).	2920	2941	1	-20.9	1	0.000322028	0.603	1.4579	2.72838	-8.56296	15	21	6	3UTR		0	0
hsa-miR-6785-5p	NM_004849	ATG5	.(((((((((.((.(((((...&)))))))..))))))))).	1297	1316	1	-20.2	1	0.101324	0.5	2.40842	0.705199	-7.47494	16	19	9	3UTR		0	0
hsa-miR-6788-5p	NM_004849	ATG5	((((((..((((((((((((.&))))))))))))..)))))).	3038	3059	1	-27	1	0.00890828	0.588	0.158804	0.154726	-7.7949	18	21	12	3UTR		0	0
hsa-miR-6794-5p	NM_004849	ATG5	..((((((.(((((((((((&)).)))))))))...)))))).	1296	1318	1	-23.4	1	0.0437336	0.515	0.59272	0.635165	-6.01339	17	22	9	3UTR		0	0
hsa-miR-6796-5p	NM_004849	ATG5	..(((((..((((.(((((((((&))))))))).)))).............))))).	2296	2329	1	-24.9	1	0.00636326	0.559	5.16778	4.5185	-9.18387	18	33	9	3UTR		0	0
hsa-miR-6797-3p	NM_004849	ATG5	...(((.((((..((.(((((.&))))).))....))))))).	1839	1859	1	-19.8	1	0.0172174	0.529	0.737432	2.32352	-12.9272	14	20	7	3UTR		0	0
hsa-miR-6801-5p	NM_004849	ATG5	.((((((.(((.(((((((((((&)))))))))))..)))..)))))).	2281	2306	1	-24.6	1	0.000156414	0.618	4.63814	4.08614	-9.45376	20	25	11	3UTR		0	0
hsa-miR-6804-5p	NM_004849	ATG5	.(((((...(((.((((((..&)))))))))...))))).	1299	1317	1	-18.8	1	0.0433546	0.5	0.281457	0.762499	-9.99617	14	18	9	3UTR		0	0
hsa-miR-6804-3p	NM_004849	ATG5	.((.((((..((.(((((.((.&)))))))))..)))))).	1839	1857	1	-18.5	1	0.00314802	0.544	1.07331	2.29903	-10.4134	15	18	9	3UTR		0	0
hsa-miR-6808-5p	NM_004849	ATG5	..((((((((((((((((((..&))))))))....................))))).))))).	1284	1324	1	-26.4	1	0.0405274	0.544	1.27075	0.689282	-4.957	18	40	8	3UTR		0	0
hsa-miR-6809-5p	NM_004849	ATG5	((((((((((((.(((((....&.))))).)))))))....))))).	1284	1325	1	-23.8	1	0.116739	0.544	0.852694	0.642593	-5.22671	17	24	7	3UTR		0	0
hsa-miR-6813-3p	NM_004849	ATG5	..(((..((((.((((((((.&))))).)))....))))..))).	1839	1862	1	-22.2	1	0.0258632	0.544	1.6725	2.33518	-11.7484	15	23	5	3UTR		0	0
hsa-miR-6817-5p	NM_004849	ATG5	...(((((((((((((((((((.(&).))))))))).......))).))))))).	2068	2098	1	-23.3	1	0.0716951	0.574	4.21922	3.2775	-6.51454	20	30	9	3UTR		0	0
hsa-miR-6819-3p	NM_004849	ATG5	..(((.((((..((((((((.&))))))))..))))))).	1839	1857	1	-26.5	1	0.00314802	0.544	1.33688	2.30719	-13.0295	15	18	8	3UTR		0	0
hsa-miR-6824-3p	NM_004849	ATG5	..((((((((((((.((((((&)))).)).)))))...))))))).	1200	1224	1	-24.3	1	0.0020331	0.485	1.15016	0.841022	-5.69245	18	24	7	3UTR		0	0
hsa-miR-6830-3p	NM_004849	ATG5	((((((...(((.((((.(((..&))).)))).)))...)))))).	1836	1858	1	-19.7	1	0.0158946	0.529	1.79171	2.14158	-10.1404	16	22	6	3UTR		0	0
hsa-miR-6831-5p	NM_004849	ATG5	..(((..((((.(((((((((((.&))))))....)))))))))))).	1301	1324	1	-22.6	1	0.0405274	0.544	1.8406	0.627737	-11.7484	18	23	12	3UTR		0	0
hsa-miR-6834-3p	NM_004849	ATG5	(((((((.((((((((((..&.)))))).))))...))))))).	1807	1860	1	-21.5	1	0.0253257	0.529	1.93166	2.26987	-6.25121	17	23	7	3UTR		0	0
hsa-miR-6835-5p	NM_004849	ATG5	(.(((((((((((((((((...&))).)))))))))))))).).	1790	1811	1	-19.7	1	0.000352596	0.618	2.24266	2.17191	-5.10125	18	21	14	3UTR		0	0
hsa-miR-6837-5p	NM_004849	ATG5	.(((((((((.(((((((...&.)))).)))))).)))))).	2041	2104	1	-22.2	1	0.000150188	0.559	1.04532	3.32649	-6.6181	16	20	6	3UTR		0	0
hsa-miR-6846-5p	NM_004849	ATG5	(((.((.((((.(((((((((.&)))))))..)))))))).))).	1303	1325	1	-22.2	1	0.116739	0.544	1.88536	0.657448	-11.8601	18	22	8	3UTR		0	0
hsa-miR-6849-5p	NM_004849	ATG5	.(((((((.((((((((.((((.&))))...)))))))).))))))).	2997	3021	1	-20.3	1	0.238681	0.676	0.0446084	0.344372	-4.84971	19	24	8	3UTR		0	0
hsa-miR-6849-3p	NM_004849	ATG5	.((.(((((((((((((.(((.&.))))))))))))))).)...)).	1823	1862	1	-26.3	1	0.0258632	0.544	1.57846	2.46347	-6.82535	18	24	15	3UTR		0	0
hsa-miR-6851-3p	NM_004849	ATG5	..(((((.(.((((((.((((&.))))...)))))).)...))))).	1823	1857	1	-23	1	0.00314802	0.544	1.76061	2.52295	-8.51314	16	25	6	3UTR		0	0
hsa-miR-6856-5p	NM_004849	ATG5	..(((.(((((((.((((.(((((&))))).)))).))))))).))).	1294	1317	1	-22.5	1	0.0433546	0.5	2.18743	0.712627	-7.7148	19	23	7	3UTR		0	0
hsa-miR-6856-3p	NM_004849	ATG5	....(((((((.(((((((((.&))))).))))))))))).	1839	1857	1	-19.4	1	0.00314802	0.544	1.77305	2.31186	-12.8934	16	18	11	3UTR		0	0
hsa-miR-6858-3p	NM_004849	ATG5	((((((((....((((((....&))))))..)))))))).	2290	2307	1	-25.4	1	0.000189049	0.603	4.89155	4.52978	-12.408	14	17	8	3UTR		0	1
hsa-miR-6769b-5p	NM_004849	ATG5	.((((((.((((((.(((.(((.&))).))).)))))))))))).	1300	1321	1	-23.8	1	0.0371044	0.529	2.46029	0.707321	-6.84241	18	21	12	3UTR		0	0
hsa-miR-6860	NM_004849	ATG5	(((((((((((((((((((((.&)))))))))).))))).)..))))).	2086	2112	1	-22.1	1	6.06304e-05	0.574	5.55167	3.83263	-3.93757	21	26	10	3UTR		0	0
hsa-miR-6862-5p	NM_004849	ATG5	...(((((((.(((.(((((..&))))).)))...))))))).	1652	1672	1	-19.4	1	0.0114691	0.676	3.8243	2.818	-10.0748	15	20	7	3UTR		0	0
hsa-miR-6866-5p	NM_004849	ATG5	(((((((((....((((((((((&)))).)))))).....))))))))).	1699	1725	1	-17.7	1	0.125209	0.765	3.31419	2.92763	-12.6408	19	26	9	3UTR		0	1
hsa-miR-6867-5p	NM_004849	ATG5	(((((((((((((((...(((..&)))...)))))))))))).))).	1911	1934	1	-22.5	1	0.00788774	0.676	2.04829	2.34451	-4.17062	18	23	12	3UTR		0	0
hsa-miR-6870-5p	NM_004849	ATG5	.((((((((((((..(...&)..)))))))))))).	1614	1630	1	-18.9	1	0.17645	0.706	2.60808	3.15271	-5.38561	13	16	12	3UTR		0	0
hsa-miR-6872-3p	NM_004849	ATG5	((((((((...((.(((((((&)))))..)).))..)))))))).	1821	1844	1	-22.1	1	0.00119299	0.544	1.51182	2.44947	-9.91808	17	23	8	3UTR		0	0
hsa-miR-6873-5p	NM_004849	ATG5	..(((((((..((((((.....&)))))).))))))).	1302	1317	1	-18.7	1	0.0433546	0.5	2.68465	0.709443	-9.02428	13	15	7	3UTR		0	0
hsa-miR-6877-3p	NM_004849	ATG5	..(((((((((((..(((...&)))..)))))))).....))).	1835	1857	1	-21.9	1	0.00314802	0.544	2.12409	2.25004	-6.54929	14	22	8	3UTR		0	0
hsa-miR-6880-5p	NM_004849	ATG5	.((((((((((((((((((...&))))....)))))....))))))))).	1294	1321	1	-23.9	1	0.0371044	0.529	1.4155	0.589537	-3.79332	18	27	9	3UTR		0	0
hsa-miR-6884-5p	NM_004849	ATG5	.((((..(((.(((((((((..&)))))))))...))).)))).	1296	1317	1	-20.3	1	0.0433546	0.5	0.248445	0.749766	-10.0627	16	21	9	3UTR		0	0
hsa-miR-6889-3p	NM_004849	ATG5	((((((((((((((((((((&.))))...))))))).....))))))))).	1823	1862	1	-22.3	1	0.0258632	0.544	1.88168	2.36084	-3.93757	20	30	9	3UTR		0	0
hsa-miR-6890-5p	NM_004849	ATG5	...(((((.((((((((((((&)))))))))).))))))).	1288	1307	1	-20	1	0.0476453	0.515	0.831064	0.859062	-7.57093	17	19	10	3UTR		0	0
hsa-miR-6890-3p	NM_004849	ATG5	((((..((((((((......&.)))))))))))).	1824	1848	1	-18.9	1	0.00452136	0.559	1.19693	2.40982	-10.9261	12	14	12	3UTR		0	0
hsa-miR-6893-5p	NM_004849	ATG5	.((((.(((((((((((.(((&))).)))))))).)))..)))).	2220	2243	1	-22.3	1	0.00929619	0.647	3.51875	3.43528	-5.69428	18	23	8	3UTR		0	0
hsa-miR-6893-3p	NM_004849	ATG5	.((((.((((((((((((((((&))))))...))))).....))))))))).	1833	1862	1	-23.7	1	0.0258632	0.544	2.01719	2.28736	-5.69428	20	29	9	3UTR		0	0
hsa-miR-6895-5p	NM_004849	ATG5	...((((((((((((((((((&.))))))))))))...........)))))).	1779	1830	1	-23.7	1	0.00219329	0.574	2.31451	2.32585	-6.51454	18	31	12	3UTR		0	0
hsa-miR-7108-3p	NM_004849	ATG5	.((.(((((((((((((...&))))).))))...))))...)).	1839	1862	1	-19.9	1	0.0258632	0.544	2.01947	2.22555	-6.82535	15	23	5	3UTR		0	0
hsa-miR-7110-5p	NM_004849	ATG5	(((.((((.((((((((((((&)))).)))))))))))).))).	1303	1325	1	-27.2	1	0.116739	0.544	2.13053	0.656387	-8.02599	19	22	12	3UTR		0	0
hsa-miR-7113-5p	NM_004849	ATG5	.(((((((.((((((......&.))))))..))))))).	2071	2104	1	-21.7	1	0.000150188	0.559	5.59699	3.80348	-5.08276	13	17	7	3UTR		0	0
hsa-miR-7151-5p	NM_004849	ATG5	.(((((((((((((.....((((&.)))).....)))).))))))))).	1814	1850	1	-22.4	1	0.0164429	0.544	1.80504	2.53811	-4.76182	17	25	9	3UTR		0	0
hsa-miR-7155-5p	NM_004849	ATG5	..((((((((.(((((((.&))))))).)))))))).	2366	2383	1	-20	1	0.0110297	0.721	6.29845	5.47678	-7.78178	15	17	8	3UTR		0	0
hsa-miR-7155-5p	NM_004849	ATG5	((((((((..(((((....&.)))))....)))))))).	3053	3085	1	-19.1	1	0.0188502	0.544	0.191431	0.361501	-6.46952	13	19	8	3UTR		0	0
hsa-miR-7157-5p	NM_004849	ATG5	((((((((((.(((((((((..(&.)..)))).)).)))...)))))))))).	2286	2324	1	-21.2	1	0.00800542	0.574	2.83737	4.53414	-6.76235	20	29	10	3UTR		0	0
hsa-miR-7162-3p	NM_004849	ATG5	(((((.(((((((((((((&)))))))....................)))))).))))).	1231	1271	1	-24.8	1	0.0054837	0.529	0.596579	0.883467	-5.83853	18	40	7	3UTR		0	0
hsa-miR-7704	NM_004849	ATG5	...((((((((((((.(((&))).)))))))))...))).	1225	1245	1	-21.1	1	0.0028458	0.515	0.906812	0.920606	-6.74759	15	20	9	3UTR		0	0
hsa-miR-7843-5p	NM_004849	ATG5	((((((((((((((((((((..&))).....)))))))................)))))))))).	1272	1314	1	-23.6	1	0.05845	0.5	0.974724	0.508891	-3.93757	20	42	10	3UTR		0	0
hsa-miR-4433b-5p	NM_004849	ATG5	((((((.....((((((((((&))).))))))).....)))))).	1836	1859	1	-21	1	0.0172174	0.529	1.59239	2.37716	-12.9186	16	23	7	3UTR		0	0
hsa-miR-7847-3p	NM_004849	ATG5	.((((((((.(((..(((((.&))))).))))))))))).	1302	1320	1	-23.7	1	0.0372505	0.515	2.04646	0.72536	-6.62812	16	18	11	3UTR		0	1
hsa-miR-7851-3p	NM_004849	ATG5	(((((((((....(((......&)))...))))))))).	3046	3062	1	-20.2	1	0.00440973	0.559	-0.246319	0.24649	-12.6408	12	16	9	3UTR		0	1
hsa-miR-8082	NM_004849	ATG5	(.((((.((((((((((((((.&)))))))))))...)))..)))).).	1467	1493	1	-20.4	1	0.00531405	0.632	3.19839	2.9744	-6.64494	19	26	11	3UTR		0	0
hsa-miR-8085	NM_004849	ATG5	.(((((((((((((((((..(&)..)))))))....)).)))))))).	1604	1630	1	-19	1	0.17645	0.706	2.69502	3.25651	-3.79332	18	26	8	3UTR		0	0
hsa-miR-9898	NM_004849	ATG5	......((((((((((((((((&)))))))).....))).))))).	1839	1862	1	-22.8	0	0.0258632	0.544	2.46177	2.05412	-15.5666	16	23	8	3UTR		0	0
hsa-miR-10396a-3p	NM_004849	ATG5	.((((((.(((..(((((((.&))))))).....))).)))))).	1823	1846	1	-27.3	1	0.00249956	0.544	1.74506	2.33401	-10.7429	16	23	7	3UTR		0	0
hsa-miR-10401-5p	NM_004849	ATG5	.(((.(((((((((.(((((&)))))))))))))).))).	1301	1320	1	-23.5	1	0.0372505	0.515	2.40842	0.705199	-8.64781	17	19	14	3UTR		0	0
hsa-miR-10396b-3p	NM_004849	ATG5	.((((((.(((..(((((((..&))))))).....))).)))))).	1823	1846	1	-27.1	1	0.00249956	0.544	1.74506	2.33401	-10.7429	16	23	7	3UTR		0	0
hsa-miR-10524-5p	NM_004849	ATG5	..((((((((((.((((&)))))))))).)))).	2294	2310	1	-20.1	1	0.00134054	0.588	4.30027	4.58761	-6.24613	14	16	10	3UTR		0	0
hsa-miR-10527-5p	NM_004849	ATG5	(((((((.....((((((((((.&))))))))))...))))))).	1949	1970	1	-17	1	0.207906	0.691	1.61444	2.0996	-14.7217	17	21	10	3UTR		0	0
hsa-miR-3085-5p	NM_004849	ATG5	..((((((...(((.((((((..(.&.)..)))))).))).)))))).	1803	1841	1	-23.5	1	0.000610093	0.559	2.50701	2.1824	-10.8161	16	22	6	3UTR		0	0
hsa-miR-6529-5p	NM_004849	ATG5	..((((((((.(((((((((((&)))))))))))..........)))))).)).	1802	1833	1	-19.6	1	0.00110701	0.559	2.58476	2.23605	-7.78178	19	31	11	3UTR		0	0
hsa-miR-6529-3p	NM_004849	ATG5	((((((((((............&)))))))))).	1851	1862	1	-15.9	1	0.0258632	0.544	2.82733	2.01563	-13.2236	10	11	10	3UTR		0	0
hsa-miR-12120	NM_004849	ATG5	(((((((((((((...(((((((...&)))))))........))))))))))))).	1896	1925	1	-24.7	1	0.00608604	0.691	2.21874	2.48446	-5.76291	20	29	13	3UTR		0	0
hsa-miR-12124	NM_004849	ATG5	(((((((.(((((.(.(((.&)))).)))))))))))).	1299	1317	1	-18.1	1	0.0433546	0.5	2.68465	0.709443	-7.3411	16	18	12	3UTR		0	1
hsa-miR-549a-3p	NM_033360	KRAS	(((((((..(((((((.(...&.).)))))))..))))))).	1912	1961	0.953846	-24.1	1	4.94816e-06	0.485	0.198716	0.0195138	-7.3076	15	20	7	3UTR		0	0
hsa-miR-3675-3p	NM_033360	KRAS	....(((((((((.(((((...&)))))...))))))))).	4606	4624	0.953846	-15.5	1	0.00522711	0.735	6.48131	6.28422	-10.4034	14	18	9	3UTR		0	0
hsa-miR-549a-3p	NM_004985	KRAS	(((((((..(((((((.(...&.).)))))))..))))))).	1788	1837	0.953846	-24.1	1	4.94816e-06	0.485	-0.0207152	0.407359	-7.3076	15	20	7	3UTR		0	0
hsa-miR-143-3p	NM_033360	KRAS	((.((((((((((((((((((&.)))))))))))))))))))).	4996	5026	0.961538	-25.6	1	0.00975931	0.574	6.29823	6.29865	-5.49511	20	22	20	3UTR	MIRT000312	1	1
hsa-miR-200a-5p	NM_033360	KRAS	(((((((((((((((((.....&.)))))))).))))))))).	3986	4012	0.961538	-22.2	1	1.33134e-05	0.603	1.52481	1.84866	-3.93757	17	20	9	3UTR		0	0
hsa-miR-20b-3p	NM_033360	KRAS	.(((.(((((((.((.(((...&))).)).))))))).))).	4049	4068	0.961538	-19.2	1	0.00213355	0.574	2.00533	1.20258	-9.43454	15	19	7	3UTR		0	0
hsa-miR-410-3p	NM_033360	KRAS	......((((((..((((((.&.)))))))))))).	1873	1893	0.961538	-19.6	0	6.29757e-05	0.515	-0.125555	0.124475	-17.7125	12	14	12	3UTR		0	0
hsa-miR-579-5p	NM_033360	KRAS	((((((.(((((((((((((..&.))))))))))))))))))).	3717	3762	0.961538	-23.9	1	0.0321724	0.75	0.956493	0.752197	-5.48126	19	21	19	3UTR		0	0
hsa-miR-601	NM_033360	KRAS	.((((.((((..(((.((((..&)))).))))))))))).	3360	3377	0.961538	-18.6	1	0.00180357	0.456	0.659426	0.102795	-12.0989	15	17	11	3UTR		0	0
hsa-miR-628-3p	NM_033360	KRAS	.(((((((((((((((.((((&)))).)))))..)))))))))).	5084	5107	0.961538	-24	1	0.0109068	0.691	6.2005	6.2164	-3.79332	19	23	10	3UTR		0	1
hsa-miR-541-5p	NM_033360	KRAS	...(((((.((((((..(((((((.&)))))))....)))))).))))).	5206	5230	0.961538	-26.1	1	0.001094	0.574	7.23095	5.44282	-7.80398	18	24	7	3UTR		0	0
hsa-miR-4309	NM_033360	KRAS	.(((((((((((((.((.&)).))))))))))))).	4377	4394	0.961538	-21	1	8.7886e-05	0.618	3.63851	3.20075	-4.52877	15	17	13	3UTR		0	0
hsa-miR-3610	NM_033360	KRAS	.....((((((((((((((.&)))...))))))))))).	1419	1437	0.961538	-22.6	1	0.00994792	0.588	0.090292	0.612163	-13.6656	14	18	11	3UTR		0	0
hsa-miR-3679-5p	NM_033360	KRAS	((((((((((((((((((..(((&)))..)))).)))))..))))))))).	5031	5058	0.961538	-23.1	1	0.000456252	0.676	6.3994	6.2365	-3.93757	21	27	9	3UTR		0	0
hsa-miR-4732-5p	NM_033360	KRAS	......(((.(((((((((((..&.))))))))))).))).	952	996	0.961538	-24.5	0	0.000182007	0.676	3.1505	1.30112	-16.8091	14	17	11	3UTR		0	0
hsa-miR-5000-3p	NM_033360	KRAS	.((((.((((((.(((((....&))))))))))))))).	4886	4902	0.961538	-17.1	1	0.00978524	0.706	6.36941	5.78482	-6.98341	15	16	15	3UTR		0	0
hsa-miR-5009-5p	NM_033360	KRAS	..(((((.((((...(((((((((&)))))))))...)))).........))))).	3494	3525	0.961538	-18.6	1	0.00408666	0.574	0.15841	0.181543	-10.1521	18	31	9	3UTR		0	0
hsa-miR-5579-3p	NM_033360	KRAS	(((((...((((.(((((.(..&.).))))).))))))))).	2020	2047	0.961538	-18.1	1	0.00165062	0.603	0.0763774	0.116593	-10.985	15	19	9	3UTR		0	0
hsa-miR-5739	NM_033360	KRAS	((((((((((..(((((...&))))).)))))))))).	3831	3848	0.961538	-19	1	0.0493856	0.779	1.73385	0.945291	-10.1092	15	17	10	3UTR		0	0
hsa-miR-6132	NM_033360	KRAS	.((((((((.((..(((((&)))))..)).)))))))).	1872	1891	0.961538	-24.3	1	3.49074e-05	0.5	-0.172489	0.107835	-7.1818	15	19	8	3UTR		0	0
hsa-miR-6740-5p	NM_033360	KRAS	.(((((((.(((.((((((((.&)))).)))))))..))))))).	3226	3248	0.961538	-21.8	1	0.0344876	0.426	0.215943	0.418866	-6.13885	18	22	7	3UTR		0	0
hsa-miR-6847-5p	NM_033360	KRAS	(((.((((((((((((((.((((&.)))).)).)))))))))))).))).	5006	5053	0.961538	-25.7	1	0.000954308	0.691	6.11686	6.23948	-6.9696	21	26	12	3UTR		0	0
hsa-miR-7156-3p	NM_033360	KRAS	.((((((((..(((((((((((.&))))).....))).)))..)))))))).	5227	5255	0.961538	-22.9	1	0.000300254	0.574	6.32224	3.59624	-7.86061	19	28	8	3UTR		0	0
hsa-miR-10401-5p	NM_033360	KRAS	...((((((((((((((((.&))))))...)))))))))).	2789	2809	0.961538	-22.2	1	0.00284495	0.574	1.55455	0.25714	-6.51454	16	20	10	3UTR		0	0
hsa-miR-10526-3p	NM_033360	KRAS	.....(((((((((((((..&))))))))))))).	3389	3403	0.961538	-24.8	1	0.0269978	0.559	0.053671	0.0272838	-13.6656	13	14	13	3UTR		0	0
hsa-miR-95-5p	NM_004985	KRAS	(((((((((((.((((((((.&)))))))).))))))))))).	3304	3325	0.961538	-18.7	1	0.0127049	0.603	0.630006	0.0186541	-7.28438	19	21	11	3UTR		0	0
hsa-miR-143-3p	NM_004985	KRAS	((.((((((((((((((((((&.)))))))))))))))))))).	4872	4902	0.961538	-25.6	1	0.00975931	0.574	6.29823	6.29865	-5.49511	20	22	20	3UTR	MIRT000312	1	1
hsa-miR-200a-5p	NM_004985	KRAS	(((((((((((((((((.....&.)))))))).))))))))).	3862	3888	0.961538	-22.2	1	1.33134e-05	0.603	1.15565	1.10387	-3.93757	17	20	9	3UTR		0	0
hsa-miR-371a-5p	NM_004985	KRAS	......(((((((((((((.&))))))))))))).	1808	1822	0.961538	-25.5	0	1.70734e-05	0.515	0.0254221	0.400959	-15.5666	13	14	13	3UTR		0	0
hsa-miR-20b-3p	NM_004985	KRAS	.(((.(((((((.((.(((...&))).)).))))))).))).	3925	3944	0.961538	-19.2	1	0.00213355	0.574	0.896748	1.71443	-9.43454	15	19	7	3UTR		0	0
hsa-miR-202-3p	NM_004985	KRAS	(((((((((((((.(((...&))).)))))))....)))))).	1755	1777	0.961538	-21	1	0.000337183	0.5	0.680606	0.453441	-4.79441	16	22	7	3UTR		0	0
hsa-miR-579-5p	NM_004985	KRAS	((((((.(((((((((((((..&.))))))))))))))))))).	3593	3638	0.961538	-23.9	1	0.0321724	0.75	0.465252	0.442598	-5.48126	19	21	19	3UTR		0	0
hsa-miR-628-3p	NM_004985	KRAS	.(((((((((((((((.((((&)))).)))))..)))))))))).	4960	4983	0.961538	-24	1	0.0109068	0.691	6.2005	6.2164	-3.79332	19	23	10	3UTR		0	1
hsa-miR-541-5p	NM_004985	KRAS	...(((((.((((((..(((((((.&)))))))....)))))).))))).	5082	5106	0.961538	-26.1	1	0.001094	0.574	7.23095	5.44282	-7.80398	18	24	7	3UTR		0	0
hsa-miR-1236-3p	NM_004985	KRAS	........((((((((((((..&)))))))))))).	3201	3214	0.961538	-22.8	0	0.000114453	0.544	0.738532	0.42426	-19.4239	12	13	12	3UTR		0	0
hsa-miR-3610	NM_004985	KRAS	.....((((((((((((((.&)))...))))))))))).	1295	1313	0.961538	-22.6	1	0.00994792	0.588	1.25285	0.765765	-13.6656	14	18	11	3UTR		0	0
hsa-miR-3679-5p	NM_004985	KRAS	((((((((((((((((((..(((&)))..)))).)))))..))))))))).	4907	4934	0.961538	-23.1	1	0.000456252	0.676	6.3994	6.2365	-3.93757	21	27	9	3UTR		0	0
hsa-miR-1268b	NM_004985	KRAS	.((((((((.((((((((..&))))))))..))))..)))).	2578	2599	0.961538	-27.1	1	0.0952587	0.588	0.0465001	0.220539	-5.03583	16	21	8	3UTR		0	0
hsa-miR-4732-5p	NM_004985	KRAS	......(((.(((((((((((..&.))))))))))).))).	828	872	0.961538	-24.5	0	0.000182007	0.676	0.179875	0.775064	-16.8091	14	17	11	3UTR		0	0
hsa-miR-5000-3p	NM_004985	KRAS	.((((.((((((.(((((....&))))))))))))))).	4762	4778	0.961538	-17.1	1	0.00978524	0.706	6.36941	5.78482	-6.98341	15	16	15	3UTR		0	0
hsa-miR-5009-5p	NM_004985	KRAS	..(((((.((((...(((((((((&)))))))))...)))).........))))).	3370	3401	0.961538	-18.6	1	0.00408666	0.574	0.110466	-0.0503855	-10.1521	18	31	9	3UTR		0	0
hsa-miR-5579-3p	NM_004985	KRAS	(((((...((((.(((((.(..&.).))))).))))))))).	1896	1923	0.961538	-18.1	1	0.00165062	0.603	-0.395212	0.115515	-10.985	15	19	9	3UTR		0	0
hsa-miR-5739	NM_004985	KRAS	((((((((((..(((((...&))))).)))))))))).	3707	3724	0.961538	-19	1	0.0493856	0.779	1.56125	0.782401	-10.1092	15	17	10	3UTR		0	0
hsa-miR-6740-5p	NM_004985	KRAS	.(((((((.(((.((((((((.&)))).)))))))..))))))).	3102	3124	0.961538	-21.8	1	0.0344876	0.426	-0.0908988	0.512717	-6.13885	18	22	7	3UTR		0	0
hsa-miR-6847-5p	NM_004985	KRAS	(((.((((((((((((((.((((&.)))).)).)))))))))))).))).	4882	4929	0.961538	-25.7	1	0.000954308	0.691	6.11686	6.23948	-6.9696	21	26	12	3UTR		0	0
hsa-miR-7156-3p	NM_004985	KRAS	.((((((((..(((((((((((.&))))).....))).)))..)))))))).	5103	5131	0.961538	-22.9	1	0.000300254	0.574	6.32224	3.59624	-7.86061	19	28	8	3UTR		0	0
hsa-miR-8085	NM_004985	KRAS	(((((((((((.(.(((((..&))))).)...))))..))))))).	3091	3115	0.961538	-23.7	1	0.00224755	0.382	0.239546	0.507323	-8.14122	17	24	7	3UTR		0	0
hsa-miR-10401-5p	NM_004985	KRAS	...((((((((((((((((.&))))))...)))))))))).	2665	2685	0.961538	-22.2	1	0.00284495	0.574	-0.0903099	0.413999	-6.51454	16	20	10	3UTR		0	0
hsa-miR-644a	NM_004985	KRAS	((((((((((...((((((&.)))))).......)))))))))).	4257	4287	0.967033	-20.4	1	0.00364686	0.647	3.16424	2.09341	-11.3983	16	25	10	3UTR		0	0
hsa-miR-4446-3p	NM_033360	KRAS	(((((((((((.(((.((((((&)).))))..))).))))))))))).	2593	2618	0.969231	-28.2	1	0.000371666	0.618	-0.0105394	0.4013	-7.51743	20	25	11	3UTR		0	0
hsa-miR-4446-3p	NM_004985	KRAS	(((((((((((.(((.((((((&)).))))..))).))))))))))).	2469	2494	0.969231	-28.2	1	0.000371666	0.618	0.17416	0.360966	-7.51743	20	25	11	3UTR		0	0
hsa-miR-4463	NM_004985	KRAS	(((.(((((((((.(((&))).)))))))))))).	3078	3095	0.969231	-26.7	1	0.00135107	0.397	0.407719	0.260291	-7.82644	15	17	12	3UTR		0	0
hsa-miR-27a-3p	NM_033360	KRAS	..(((((.(((((((((((..&))))))))))).))))).	3617	3635	0.974359	-19.3	1	0.000189218	0.603	0.496633	0.533213	-7.27064	16	18	11	3UTR	MIRT438156	1	1
hsa-miR-1287-5p	NM_033360	KRAS	.(((((((.((.(((((..(((&))).)))))))))))))).	2984	3003	0.974359	-21.1	1	0.000845908	0.632	0.264181	0.698719	-8.19652	17	19	14	3UTR		0	0
hsa-miR-4508	NM_033360	KRAS	..(((((((((.(((((&)))))))))))))).	3253	3268	0.974359	-23.6	1	0.000204035	0.412	0.283065	0.455543	-8.3038	14	15	14	3UTR		0	0
hsa-miR-6820-5p	NM_033360	KRAS	(((((..((((((((((..&.)))))))))).))))).	3201	3225	0.974359	-21.6	1	8.24508e-05	0.426	0.862228	0.430732	-7.38222	15	18	10	3UTR		0	0
hsa-miR-744-5p	NM_004985	KRAS	.((((((((.((.((..((((.&))))..)).)).)))))))).	1746	1767	0.974359	-24.8	1	3.49074e-05	0.5	0.36512	0.481601	-6.55801	16	21	8	3UTR		0	0
hsa-miR-1287-5p	NM_004985	KRAS	.(((((((.((.(((((..(((&))).)))))))))))))).	2860	2879	0.974359	-21.1	1	0.000845908	0.632	0.76784	0.689623	-8.19652	17	19	14	3UTR		0	0
hsa-miR-4508	NM_004985	KRAS	..(((((((((.(((((&)))))))))))))).	3129	3144	0.974359	-23.6	1	0.000204035	0.412	0.378953	0.463094	-8.3038	14	15	14	3UTR		0	0
hsa-miR-6744-5p	NM_004985	KRAS	((((((((.((((.(((..&))).)))).)))))))).	1810	1828	0.974359	-23.4	1	1.84441e-06	0.515	0.40352	0.395839	-5.8508	15	18	8	3UTR		0	0
hsa-miR-6820-5p	NM_004985	KRAS	(((((..((((((((((..&.)))))))))).))))).	3077	3101	0.974359	-21.6	1	8.24508e-05	0.426	0.353063	0.327173	-7.38222	15	18	10	3UTR		0	0
hsa-miR-6873-5p	NM_004985	KRAS	.((((....((((((((.(((.&))).))))))))....)))).	3498	3519	0.974359	-18.7	1	0.00987008	0.574	-0.397741	0.120055	-10.608	15	21	8	3UTR		0	0
hsa-miR-484	NM_033360	KRAS	....(((((((.(((((((.((&.)).)))))))))).)))).	1971	1996	0.974359	-25.5	1	0.00105599	0.559	0.374261	0.169274	-12.8934	16	20	10	3UTR		0	0
hsa-miR-1249-5p	NM_033360	KRAS	.(((((((((((((((((((....&)))).)))))))..))).......))))).	3201	3231	0.974359	-27.6	1	0.00014252	0.426	0.679512	0.403764	-3.79332	19	30	7	3UTR		0	0
hsa-miR-1249-5p	NM_004985	KRAS	.(((((((((((((((((((....&)))).)))))))..))).......))))).	3077	3107	0.974359	-27.6	1	0.00014252	0.426	0.468228	0.400528	-3.79332	19	30	7	3UTR		0	0
hsa-miR-3677-3p	NM_004985	KRAS	.....((((.((((((.(((((&)))))...)))))))))).	1745	1764	0.974359	-26.2	1	9.34785e-05	0.515	1.51287	0.676164	-14.9081	15	19	10	3UTR		0	0
hsa-miR-320b	NM_033360	KRAS	...(((((((((((((((((..&))))))))))).)))))).	2213	2232	0.980769	-21.1	1	0.00319461	0.676	-0.0198953	0.00541798	-6.51454	17	19	11	3UTR		0	0
hsa-miR-1178-3p	NM_033360	KRAS	((((((...(((((((((((.&)))))))))))..)))))).	1978	1998	0.980769	-23.5	1	0.00143419	0.559	0.552467	0.148139	-8.85129	17	20	11	3UTR		0	0
hsa-miR-3191-3p	NM_033360	KRAS	((((((.(.((.(((((((((..&))).))))))))))))))).	1446	1466	0.980769	-24.1	1	0.0561271	0.691	0.362559	0.545602	-9.88445	18	20	15	3UTR		0	0
hsa-miR-6871-3p	NM_033360	KRAS	..(((((((((((.(((((...&)))))))))))).)))).	3276	3294	0.980769	-22.1	1	2.58352e-05	0.529	-0.419315	0.253819	-5.81384	16	18	12	3UTR		0	0
hsa-miR-7109-5p	NM_033360	KRAS	.(((((((((..((((.((((&)).)).)))).))))))))).	1445	1466	0.980769	-25.7	1	0.0561271	0.691	0.130449	0.376639	-9.9649	17	21	9	3UTR		0	0
hsa-miR-320b	NM_004985	KRAS	...(((((((((((((((((..&))))))))))).)))))).	2089	2108	0.980769	-21.1	1	0.00319461	0.676	-0.0232152	-0.0924322	-6.51454	17	19	11	3UTR		0	0
hsa-miR-1178-3p	NM_004985	KRAS	((((((...(((((((((((.&)))))))))))..)))))).	1854	1874	0.980769	-23.5	1	0.00143419	0.559	0.189407	-0.0112066	-8.85129	17	20	11	3UTR		0	0
hsa-miR-3191-3p	NM_004985	KRAS	((((((.(.((.(((((((((..&))).))))))))))))))).	1322	1342	0.980769	-24.1	1	0.0561271	0.691	0.792646	0.827206	-9.88445	18	20	15	3UTR		0	0
hsa-miR-6881-5p	NM_004985	KRAS	(((((((.(((.(((((((...&.)))).))))))...))))))).	2547	2601	0.980769	-24.7	1	0.0539903	0.588	0.113725	0.39906	-9.59801	17	23	7	3UTR		0	0
hsa-miR-7109-5p	NM_004985	KRAS	.(((((((((..((((.((((&)).)).)))).))))))))).	1321	1342	0.980769	-25.7	1	0.0561271	0.691	0.494543	0.892487	-9.9649	17	21	9	3UTR		0	0
hsa-let-7b-5p	NM_033360	KRAS	.(.(((((((((((.(((((((&))))))).))))))))))).).	2759	2781	1	-19.6	1	0.0351416	0.603	0.239348	0.8054	-6.08631	19	22	11	3UTR		0	0
hsa-let-7c-5p	NM_033360	KRAS	.(.(((((((((((.(((((((&))))))).))))))))))).).	2759	2781	1	-19.6	1	0.0351416	0.603	0.239348	0.8054	-6.08631	19	22	11	3UTR		0	0
hsa-let-7f-2-3p	NM_033360	KRAS	..(((((((((((((((((((.&)))))....))))..)))))))))).	1911	1937	1	-18.6	1	6.86234e-05	0.529	0.137275	0.0719945	-4.957	19	26	10	3UTR		0	0
hsa-miR-15a-3p	NM_033360	KRAS	((((((((((((((((((((..&.))))))))).))))))))))).	3508	3548	1	-28.5	1	0.00738896	0.574	-0.0689811	0.123291	-3.93757	20	23	11	3UTR		0	0
hsa-miR-16-5p	NM_033360	KRAS	((((((((.((((((.......&)))))))))))))).	2768	2783	1	-17.1	1	0.00501094	0.588	0.158543	0.750873	-5.22701	14	15	14	3UTR	MIRT053090	1	0
hsa-miR-18a-3p	NM_033360	KRAS	((((((((.(((.(.((((((.(&).)))))))))))))))))).	1978	1999	1	-24.4	1	0.00190506	0.559	0.206904	0.174891	-7.01854	19	21	18	3UTR	MIRT000230	0	0
hsa-miR-21-3p	NM_033360	KRAS	(((((((....((((((((((&)))))))))).))))))).	1841	1860	1	-18.7	1	0.00124689	0.544	0.505921	0.0719947	-11.3749	17	19	10	3UTR		0	0
hsa-miR-24-3p	NM_033360	KRAS	..((((.(((((((((((((((&)))).....)))))))))...))...)))).	2028	2059	1	-20.7	1	0.000432539	0.603	-0.0301434	0.0931456	-6.50069	19	31	9	3UTR		0	0
hsa-miR-25-5p	NM_033360	KRAS	.((.(((((..(((((..((.&))..)))))..))))))).	4965	4984	1	-22.2	1	0.00176536	0.471	7.03028	6.13743	-10.8926	14	19	7	3UTR		0	0
hsa-miR-26a-5p	NM_033360	KRAS	.(((((...(((((((((((..&)))))))))))...))))).	1132	1152	1	-17.3	1	0.00029107	0.647	0.477993	0.925767	-8.70704	16	20	11	3UTR		0	0
hsa-miR-27a-5p	NM_033360	KRAS	((((((((((((((((.(((((&))))).))))))).....))))))))).	4365	4393	1	-24.5	1	7.21456e-05	0.618	2.82945	3.0358	-3.93757	21	28	9	3UTR		0	0
hsa-miR-27a-5p	NM_033360	KRAS	.((((((((((.((((((((((&)))))))))).))....)))))))).	4076	4102	1	-22.8	1	0.000173073	0.603	0.46011	1.28516	-7.14013	20	26	10	3UTR		0	0
hsa-miR-27a-5p	NM_033360	KRAS	(((((((.((..(((((((.(.&).))))))))).))))))).	1869	1889	1	-22	1	8.16759e-05	0.515	-0.196261	0.118075	-12.4228	17	20	9	3UTR		0	0
hsa-miR-29a-3p	NM_033360	KRAS	(((((((((((((((.......&.)))))))))))).))).	2893	2916	1	-20.2	1	8.59787e-06	0.559	1.36486	0.784486	-4.17062	15	18	12	3UTR		0	0
hsa-miR-33a-5p	NM_033360	KRAS	..(((((((((((.(......&).))))))))))).	4066	4080	1	-18.5	1	0.0048181	0.574	0.794439	1.38081	-6.04689	12	14	11	3UTR		0	0
hsa-miR-92a-1-5p	NM_033360	KRAS	.(((((((((.(((..((.(((.&))).))..)))))))))))).	3197	3218	1	-21	1	0.000597948	0.412	1.2803	0.39837	-7.5866	17	21	12	3UTR		0	0
hsa-miR-92a-2-5p	NM_033360	KRAS	((((((((.((((((.......&)))))).)))))))).	2984	3000	1	-20	1	0.00129988	0.647	0.292993	0.698745	-5.22701	14	16	8	3UTR		0	0
hsa-miR-93-5p	NM_033360	KRAS	....((.((((((((((((((..&))))).))))))))))).	2970	2988	1	-18.4	1	0.0153656	0.603	1.03247	0.594166	-11.0902	16	18	11	3UTR		0	0
hsa-miR-93-3p	NM_033360	KRAS	((((((...((((..((((((.&))))))..)))))))))).	1980	1999	1	-23.4	1	0.00190506	0.559	0.45472	0.157734	-10.4436	16	19	10	3UTR		0	0
hsa-miR-96-3p	NM_033360	KRAS	(((((..(((((((((((....&))))))).))))..))))).	1147	1167	1	-18.4	1	0.0352315	0.632	-0.373026	0.994889	-7.38222	16	20	7	3UTR		0	0
hsa-miR-29b-1-5p	NM_033360	KRAS	..((((((((((((((((((((((&)))))))))))))))))))))).	3958	3981	1	-25.6	1	0.0225193	0.662	0.998738	1.23763	-4.957	22	23	22	3UTR		0	0
hsa-miR-29b-3p	NM_033360	KRAS	(((((((((((((((........&)))))))))))).))).	2899	2916	1	-17.5	1	8.59787e-06	0.559	1.10343	0.749379	-4.17062	15	17	12	3UTR		0	0
hsa-miR-29b-2-5p	NM_033360	KRAS	.((((((((((((((((.((((&.)))).)))))))))))))))).	3956	3981	1	-21.5	1	0.0225193	0.662	1.0208	1.39513	-3.79332	20	23	16	3UTR		0	0
hsa-miR-129-5p	NM_033360	KRAS	........(((((((.(((((&))))).))))))).	1873	1887	1	-22.6	0	0.000142427	0.515	-0.284033	0.128315	-19.6569	12	14	7	3UTR		0	0
hsa-miR-30c-2-3p	NM_033360	KRAS	(((((((((((.(((.......&))).)))...)))))))).	3221	3240	1	-19.1	1	0.00511625	0.397	0.311146	0.316386	-7.51743	14	19	8	3UTR		0	0
hsa-miR-139-5p	NM_033360	KRAS	(((.((((((((((((.((((((&))))))..))))).....)))))))))).	4752	4781	1	-21.8	1	0.00591695	0.676	6.96716	6.05609	-6.9696	21	29	10	3UTR		0	0
hsa-miR-183-5p	NM_033360	KRAS	..((((((((((((.(((((..&.)))))..))))))).))))).	3417	3466	1	-23.4	1	0.0141208	0.574	-0.145481	0.239795	-5.69245	17	22	7	3UTR	MIRT502086	0	0
hsa-miR-204-3p	NM_033360	KRAS	..((((..((((((((((.((&)).)))))))))).)))).	2924	2943	1	-21.2	1	0.000845194	0.544	0.0704024	0.851711	-8.81432	16	19	10	3UTR	MIRT502067	0	0
hsa-miR-204-3p	NM_033360	KRAS	((((((((((...(((((.((&)).))))).)))))).)).)).	2699	2721	1	-20.9	1	0.125345	0.574	0.49467	0.112231	-11.3983	17	22	6	3UTR	MIRT502067	0	0
hsa-miR-205-3p	NM_033360	KRAS	((((((((((((((.......&)))))))))))).)).	3659	3675	1	-17.4	1	0.0292553	0.662	0.839215	0.69826	-4.90607	14	16	12	3UTR		0	0
hsa-miR-211-3p	NM_033360	KRAS	...(((.(((((((((((((.&.)))))))))))))))).	2911	2942	1	-26.9	1	0.0015083	0.559	0.540635	0.777016	-8.05823	16	18	16	3UTR		0	0
hsa-miR-211-3p	NM_033360	KRAS	(((((..((.((..((((((.&)))))).)).))..))))).	2024	2044	1	-22.2	1	0.000957488	0.574	0.365197	0.145366	-10.7707	15	20	6	3UTR		0	0
hsa-miR-214-3p	NM_033360	KRAS	..(((.(((((((((((((...&)))))...)))))))).))).	3620	3641	1	-21.9	1	0.00322741	0.588	0.751118	0.541843	-6.85796	16	21	8	3UTR		0	0
hsa-miR-217-5p	NM_033360	KRAS	.(((((((((((.......(((.&)))...))))))))))).	2721	2739	1	-17.6	1	0.00657786	0.559	0.494669	0.191408	-6.90779	14	18	11	3UTR		0	1
hsa-miR-222-3p	NM_033360	KRAS	.(((((.((((((..((((((&)))))))))))).....))))).	3183	3206	1	-20.3	1	0.000216692	0.412	0.508401	0.590386	-6.9293	17	23	12	3UTR		0	0
hsa-miR-224-3p	NM_033360	KRAS	.....(.(((((((((..((...&.))..))))))))).).	1969	1999	1	-19.2	0	0.00190506	0.559	0.528676	0.157537	-15.2093	12	17	9	3UTR		0	1
hsa-let-7g-5p	NM_033360	KRAS	(((((.((((((((((((((..&))))).))))))))).))))).	1731	1753	1	-20.3	1	0.0106715	0.691	0.314771	0.557122	-5.83853	19	22	9	3UTR	MIRT000399	0	0
hsa-miR-30b-3p	NM_033360	KRAS	..((((((((((((..((((..&)))).))))).))))))).	2688	2707	1	-20.3	1	0.0425889	0.529	0.1821	0.305691	-5.9255	16	19	7	3UTR		0	0
hsa-miR-124-3p	NM_033360	KRAS	...((((((((.(((((.(((.&))).))).))..)))))))).	3276	3297	1	-22.6	1	0.000209346	0.544	0.0229686	0.139473	-9.86134	16	21	8	3UTR		0	0
hsa-miR-125b-1-3p	NM_033360	KRAS	(((((..(((((.(((((((((&)).))))))).)))))..))))).	1570	1594	1	-23.5	1	0.00186978	0.647	0.38304	0.580162	-8.67135	19	24	7	3UTR		0	0
hsa-miR-125b-1-3p	NM_033360	KRAS	..(((((.(((.((((.((.((&)).)).))))))).))))).	1868	1888	1	-21.7	1	9.34785e-05	0.515	-0.313291	0.132156	-10.6174	16	20	7	3UTR		0	0
hsa-miR-128-1-5p	NM_033360	KRAS	..((((((((((((((((((((.&))))))))))))))...)))))).	3523	3547	1	-24.8	1	0.00206996	0.559	0.213859	0.133	-4.957	20	24	14	3UTR		0	0
hsa-miR-133a-5p	NM_033360	KRAS	(((((((...((((((((((((&))))))).)))))))))))).	3620	3641	1	-19.8	1	0.00322741	0.588	0.604658	0.539685	-8.55011	19	21	12	3UTR		0	0
hsa-miR-138-5p	NM_033360	KRAS	..((((.((((((.((((((((.&)))))..))).)))))))))).	3561	3583	1	-23.8	1	0.00122485	0.618	0.335804	0.27	-7.35753	18	22	10	3UTR		0	0
hsa-miR-140-3p	NM_033360	KRAS	((((((((((((((.......&))).))))))))))).	2021	2037	1	-19.3	1	0.000591204	0.574	0.00467053	0.0941462	-4.90607	14	16	11	3UTR		0	0
hsa-miR-142-5p	NM_033360	KRAS	((((((..(((((((((....&.))))))))))))))).	5187	5210	1	-17	1	0.00030554	0.618	6.6119	6.33568	-7.7949	15	17	15	3UTR		0	1
hsa-miR-143-3p	NM_033360	KRAS	((((((((((((((((((((.&)))))))))..)).....))))))))).	4512	4540	1	-21.8	1	0.0188901	0.676	3.2684	6.40244	-3.93757	20	28	9	3UTR	MIRT000312	1	1
hsa-miR-152-5p	NM_033360	KRAS	.((((((((((((..(((((...&)))))..)))))))).)))).	1614	1635	1	-18.3	1	0.0660056	0.618	0.285364	0.365119	-5.38561	17	21	8	3UTR		0	0
hsa-miR-125a-3p	NM_033360	KRAS	((((((((((((((((.((((.&))))..)))))....))))))).)))).	2005	2033	1	-24.2	1	0.00442588	0.559	0.352394	0.159251	-3.93757	20	28	7	3UTR		0	0
hsa-miR-125a-3p	NM_033360	KRAS	(((((.((((((.(((((((..&))))))).)))))).))))).	1573	1594	1	-21.9	1	0.00186978	0.647	0.491293	0.560962	-7.12766	18	21	7	3UTR		0	0
hsa-miR-125b-2-3p	NM_033360	KRAS	((.((((.(((((.(((.((((&)))).))).))))))))).)).	4887	4909	1	-18.9	1	0.000760567	0.691	5.62382	5.68704	-8.66559	18	22	9	3UTR		0	0
hsa-miR-149-3p	NM_033360	KRAS	.((((((((...(((((.(..&).))))).)))))))).	4966	4983	1	-24	1	0.00133013	0.471	5.42783	6.3037	-11.2074	14	17	8	3UTR		0	0
hsa-miR-185-5p	NM_033360	KRAS	....(((....(((((((((((&)))))))))))....))).	4063	4082	1	-21.6	1	0.0175288	0.588	1.05994	1.31372	-16.9839	14	19	11	3UTR		0	0
hsa-miR-188-3p	NM_033360	KRAS	.((((((((((.((((((((.&)))))))).)))))...))))).	1597	1620	1	-26.6	1	0.00407032	0.603	0.687093	0.494401	-7.14013	18	23	8	3UTR		0	1
hsa-miR-193a-5p	NM_033360	KRAS	.(((.......(((((((((((&)))))))))))))).	2692	2707	1	-19.7	1	0.0425889	0.529	0.320833	0.351255	-18.7943	14	15	14	3UTR		0	0
hsa-miR-200c-5p	NM_033360	KRAS	.(((((((((((((((((((.(&).))))))))))......)))))...)))).	3988	4019	1	-20.9	1	1.753e-05	0.588	1.30975	1.93739	-3.79332	20	31	10	3UTR		0	0
hsa-miR-194-3p	NM_033360	KRAS	.(((((((((((((........&.))))))))))))).	2021	2046	1	-19.9	1	0.00108334	0.603	0.0212183	0.139356	-4.76182	13	15	13	3UTR		0	0
hsa-miR-29c-3p	NM_033360	KRAS	(((((((((((((((.......&.)))))))))))).))).	2893	2916	1	-17.7	1	8.59787e-06	0.559	1.36486	0.784486	-4.17062	15	18	12	3UTR		0	0
hsa-miR-30c-1-3p	NM_033360	KRAS	(((((((((((((((.......&.)))))))...)))))))).	3192	3240	1	-23.8	1	0.00511625	0.397	0.676205	0.388661	-4.17062	15	20	8	3UTR		0	0
hsa-miR-219a-2-3p	NM_033360	KRAS	......((((((((.((((((.&)))))))))))))).	3456	3471	1	-22.5	0	0.0750303	0.529	0.0337559	-0.0547008	-16.302	14	15	14	3UTR		0	0
hsa-miR-296-3p	NM_033360	KRAS	.((((((((.((((((((((((&))))...))))))))..)))))))).	3617	3643	1	-24.4	1	0.00987008	0.574	0.447992	0.545079	-5.03583	20	26	8	3UTR		0	0
hsa-miR-30e-3p	NM_033360	KRAS	.(((((...(((((((((((((&)))))))))))))...))))).	2778	2800	1	-20.4	1	0.0054221	0.559	0.71071	0.602977	-8.70704	18	22	13	3UTR	MIRT566990	0	1
hsa-miR-363-5p	NM_033360	KRAS	.(((((((((((..((......&.)).))))))))))).	3355	3392	1	-19.6	1	0.0145355	0.5	0.528016	0.0855356	-5.9393	13	16	11	3UTR		0	0
hsa-miR-365a-5p	NM_033360	KRAS	.((((((..((((((((.(.((.&.))).)))))))).))))..)).	1919	1951	1	-20.9	1	2.03015e-06	0.529	0.0451138	0.0399941	-7.16335	17	23	8	3UTR		0	0
hsa-miR-365a-5p	NM_033360	KRAS	.((((.....(((((((((((..&))))).)))))).....)))).	2693	2715	1	-20.5	1	0.233545	0.574	0.180951	0.319883	-11.8505	15	22	6	3UTR		0	0
hsa-miR-302c-5p	NM_033360	KRAS	.......((((((((((((((.&))))..........)))))))))).	3477	3502	1	-20.3	0	0.00951914	0.515	-0.131651	0.136236	-17.1102	14	25	10	3UTR		0	1
hsa-miR-302c-3p	NM_033360	KRAS	...(((.((((((((((((((((&))))))))))))...)))).))).	1305	1329	1	-19.9	1	0.0306237	0.647	1.33591	0.804166	-8.05823	19	24	12	3UTR		0	0
hsa-miR-370-3p	NM_033360	KRAS	(((((((((((((((((((.((&)).))))))))))))...))).)))).	3331	3358	1	-32.9	1	0.000236749	0.471	-0.296432	0.220378	-3.93757	21	27	12	3UTR		0	0
hsa-miR-373-5p	NM_033360	KRAS	.((((((((((..((.......&))..)))))))))).	1628	1643	1	-19.1	1	6.27843e-05	0.706	0.680005	0.520001	-8.66231	12	15	10	3UTR		0	0
hsa-miR-373-3p	NM_033360	KRAS	(((.(((.((((((.((((((((&)))))))).)).)))).))).))).	2716	2741	1	-20.3	1	0.00805004	0.588	0.457322	0.0957985	-10.0187	20	25	8	3UTR		0	0
hsa-miR-376a-5p	NM_033360	KRAS	.((((((((((((((((.....&.)))))))))))))))).	2970	3017	1	-21.5	1	0.0374273	0.632	0.968982	0.544299	-3.79332	16	18	16	3UTR		0	0
hsa-miR-377-5p	NM_033360	KRAS	.((((((((....(((((....&))))))))))))).	3216	3230	1	-18.3	1	0.000122093	0.426	0.238717	0.413472	-12.4965	13	14	13	3UTR		0	0
hsa-miR-378a-3p	NM_033360	KRAS	(((((((((((((..(((((((&)))))))....)))))))).))))).	1043	1069	1	-19.7	1	0.00984731	0.632	0.469349	1.32257	-5.52986	20	26	8	3UTR		0	0
hsa-miR-383-5p	NM_033360	KRAS	.((((.(((((((((((((((.&)))))))))........)).)))))))).	3653	3682	1	-18.3	1	0.112549	0.676	0.774491	0.678842	-5.69428	19	29	9	3UTR		0	0
hsa-miR-383-5p	NM_033360	KRAS	...(((((((((((((((((..&))).))))))))))....)))).	4702	4725	1	-17.8	1	0.00185714	0.721	6.36931	5.97224	-6.51454	17	23	10	3UTR		0	0
hsa-miR-383-3p	NM_033360	KRAS	...((((.((((((((...&))))))))...)))).	1877	1893	1	-20.3	1	6.29757e-05	0.515	-0.428493	0.110395	-8.82818	12	16	8	3UTR		0	0
hsa-miR-383-3p	NM_033360	KRAS	((((((((((((((.....&)))))))))))).)).	3524	3540	1	-19	1	0.00823975	0.574	0.212107	0.101717	-4.90607	14	16	12	3UTR		0	0
hsa-miR-330-5p	NM_033360	KRAS	(((((((((.((((((..((((&))))..)))))).).)))))))).	3562	3586	1	-24.2	1	0.0074865	0.632	0.465252	0.330409	-5.18008	19	24	8	3UTR	MIRT502068	0	1
hsa-miR-151a-5p	NM_033360	KRAS	...(((((((.(((((((.((&))))))))).))))))).	993	1011	1	-18	1	0.000652922	0.676	0.242603	1.98102	-9.33931	16	18	9	3UTR		0	0
hsa-miR-135b-3p	NM_033360	KRAS	..((((((((....((((((((&)))))))))))))))).	2027	2044	1	-19.6	1	0.000957488	0.574	-0.0580731	0.185688	-13.2745	16	17	16	3UTR		0	0
hsa-miR-135b-3p	NM_033360	KRAS	.(((((.((((((((((..(((&.)))..)))))))))).).)))).	1123	1160	1	-20.3	1	0.0119343	0.647	0.567362	0.703044	-5.33701	18	24	10	3UTR		0	0
hsa-miR-331-5p	NM_033360	KRAS	.(((((((((((((((((....&.))))))))))))))))).	1628	1653	1	-19.5	1	0.000266296	0.735	0.88541	0.363839	-3.79332	17	19	17	3UTR		0	1
hsa-miR-324-5p	NM_033360	KRAS	.((((..(((((((.(((((..&))))))))))))..)))).	3517	3536	1	-20.8	1	0.00121824	0.544	-0.0278859	0.0812205	-7.97342	16	19	12	3UTR		0	0
hsa-miR-324-5p	NM_033360	KRAS	.(((((((((((((((......&.)))))))))).....))))).	1121	1155	1	-20.6	1	0.000773891	0.632	0.700485	0.840006	-3.79332	15	22	10	3UTR		0	0
hsa-miR-338-5p	NM_033360	KRAS	.((.(((((((((((((..(((&.)))..))))))))).)))).)).	3463	3495	1	-20.7	1	5.90176e-06	0.485	0.206355	0.0337559	-6.82535	18	24	9	3UTR		0	1
hsa-miR-325	NM_033360	KRAS	.((.(((((((.(((((((((((&)))))))))).)))))))).)).	3437	3460	1	-17.8	1	0.00948081	0.574	0.134438	0.0467009	-10.1722	20	23	10	3UTR		0	0
hsa-miR-196b-3p	NM_033360	KRAS	..(((.((((..((((((((..&))))))))...)))).))).	3526	3546	1	-20.9	1	0.00237979	0.574	0.0661175	0.0779842	-13.0295	15	20	8	3UTR		0	0
hsa-miR-422a	NM_033360	KRAS	..((..((((((((((((....&.))))))))))))..)).	2417	2446	1	-17.8	1	0.000503843	0.662	0.3403	0.346774	-10.977	14	18	12	3UTR		0	0
hsa-miR-423-5p	NM_033360	KRAS	(((((..(((.((((((((((..&)))))))..)))))).))))).	3358	3380	1	-23.6	1	0.00394798	0.441	0.414912	0.0952443	-10.207	18	22	7	3UTR		0	0
hsa-miR-18b-3p	NM_033360	KRAS	(((((((...(.(((((((.(.&.).))))))).)))))))).	1971	1997	1	-21.9	1	0.00113511	0.559	0.27186	0.166855	-11.8969	16	20	8	3UTR		0	0
hsa-miR-448	NM_033360	KRAS	..((((((((.....((((((.&)))))).....)))))))).	3276	3296	1	-20	1	0.000143828	0.544	-0.0417558	0.144866	-14.01	14	20	8	3UTR		1	0
hsa-miR-431-5p	NM_033360	KRAS	(((((((((.((((((((.(.&).)))))))).))).)))))).	2135	2157	1	-24.2	1	0.00144433	0.676	-0.0252072	-0.104384	-5.18008	18	22	8	3UTR		0	0
hsa-miR-452-5p	NM_033360	KRAS	.(((...((((((((((((((.&))))))))))))))..))).	3834	3854	1	-24.4	1	0.0269326	0.779	1.44536	0.923716	-11.357	17	20	14	3UTR	MIRT053523	0	0
hsa-miR-485-5p	NM_033360	KRAS	.(((((((((..(((.((....&)).)))..))))))))).	2599	2617	1	-20.3	1	0.00413658	0.618	-0.09625	0.405035	-10.198	14	18	9	3UTR		0	0
hsa-miR-485-5p	NM_033360	KRAS	.((((.((((((((((.(((..&))).)))))))))).)))).	1442	1462	1	-18.8	1	0.0333792	0.676	0.362559	0.545602	-5.69428	17	20	10	3UTR		0	0
hsa-miR-486-3p	NM_033360	KRAS	.(((((((.((.(((((((..&)))))).).))))))))).	1730	1749	1	-19.7	1	0.000517384	0.676	0.505921	0.548162	-8.19652	16	19	9	3UTR		0	0
hsa-miR-491-5p	NM_033360	KRAS	.(((((((.....((((((..(&.)..)))))).....))))))).	1895	1943	1	-23	1	1.46367e-05	0.529	-0.240147	-0.029127	-13.5529	14	23	7	3UTR		0	0
hsa-miR-146b-3p	NM_033360	KRAS	...(((((((((.(((((.(((&))).)))))))))))))).	3906	3925	1	-23	1	0.00347103	0.632	0.570728	1.80289	-7.80367	17	19	14	3UTR		0	0
hsa-miR-202-3p	NM_033360	KRAS	.(((((...(((((((((((&)))))))))))..))))).	3249	3268	1	-23.8	1	0.000204035	0.412	-0.436967	0.368165	-8.70704	16	19	11	3UTR		0	0
hsa-miR-193b-5p	NM_033360	KRAS	..((((..((((((((((((..&))))))))))))..)))).	3169	3188	1	-24	1	0.00195619	0.5	0.443677	0.660504	-8.81432	16	19	12	3UTR		0	0
hsa-miR-512-5p	NM_033360	KRAS	..((((((((((((((.......&)))))))))))...))).	2840	2858	1	-20.7	1	0.000242014	0.588	0.652847	0.986909	-4.957	14	18	11	3UTR		0	0
hsa-miR-512-3p	NM_033360	KRAS	(((((((((.....(((((((.&))))))).....))))))))).	4060	4082	1	-19.4	1	0.0175288	0.588	0.772587	1.32025	-13.4976	16	22	9	3UTR		0	0
hsa-miR-498-3p	NM_033360	KRAS	.((((((...(((..(((((((.&)))))))..)))..)))))).	4061	4082	1	-19.2	1	0.0175288	0.588	1.4645	1.18077	-9.99815	16	21	7	3UTR		0	0
hsa-miR-498-3p	NM_033360	KRAS	...(((((...(((((((.(((.&))).))))))).))))).	1137	1155	1	-19.5	1	0.000773891	0.632	0.140201	0.962888	-11.6382	15	18	7	3UTR		0	0
hsa-miR-515-3p	NM_033360	KRAS	((((((((.(((..((((((((&.)))))))).))).)))))))).	4339	4385	1	-23.6	1	0.00144774	0.618	2.78567	2.76674	-7.13993	19	23	8	3UTR		0	0
hsa-miR-525-3p	NM_033360	KRAS	..((((.(((((((((((((((&))))).)))))))).....)))))).	4076	4102	1	-20	1	0.000173073	0.603	1.22242	1.21755	-6.50069	19	26	8	3UTR		0	0
hsa-miR-519d-3p	NM_033360	KRAS	((((.(((((((((((......&.)))))))....)))).)))).	1962	2002	1	-20	1	0.00145601	0.559	0.383039	0.21112	-8.05661	15	22	7	3UTR		0	0
hsa-miR-520d-5p	NM_033360	KRAS	((((((((((((((......&)))))))))))))).	5196	5211	1	-19.1	1	0.000587913	0.618	6.47121	5.65225	-4.90607	14	15	14	3UTR		0	0
hsa-miR-516b-5p	NM_033360	KRAS	....((((((((((.(((((..&.)))))..)))))))))).	2671	2706	1	-21.9	1	0.042338	0.529	-0.168621	0.453587	-10.282	15	19	10	3UTR		0	0
hsa-miR-518a-5p	NM_033360	KRAS	(((((.((((((((((((((&)))))))))...))))).))).)).	3614	3639	1	-19.9	1	0.000146095	0.588	0.389105	0.541843	-5.83853	19	25	9	3UTR		0	0
hsa-miR-518a-5p	NM_033360	KRAS	...((..(((((((((....&)))))))))..)).	1336	1350	1	-19.9	1	5.5563e-05	0.618	0.585567	0.905287	-9.95919	11	14	9	3UTR		0	0
hsa-miR-527	NM_033360	KRAS	(((((.((((((((((((((&)))))))))...))))).))).)).	3614	3639	1	-19.9	1	0.000146095	0.588	0.389105	0.541843	-5.83853	19	25	9	3UTR		0	0
hsa-miR-527	NM_033360	KRAS	...((..(((((((((....&)))))))))..)).	1336	1350	1	-19.9	1	5.5563e-05	0.618	0.585567	0.905287	-9.95919	11	14	9	3UTR		0	0
hsa-miR-504-5p	NM_033360	KRAS	.(.(((((((((...((((((.&))))))..)))))))))).	1977	1996	1	-20.3	1	0.00105599	0.559	0.433932	0.1717	-8.23228	16	19	10	3UTR		0	0
hsa-miR-509-3p	NM_033360	KRAS	((((((((..(((((((((((.&))))))).)))))))))))).	3449	3470	1	-23.1	1	0.0754529	0.529	0.335803	-0.0331258	-6.23647	19	21	12	3UTR		0	0
hsa-miR-510-5p	NM_033360	KRAS	((((((((((.((((((.....&.))))...)))))))))))).	3238	3275	1	-23.6	1	1.72896e-05	0.426	-0.492669	0.387583	-6.76235	16	21	12	3UTR		0	0
hsa-miR-376a-2-5p	NM_033360	KRAS	..((((((((((((((((((.&.))).))))))))))))))).	2970	3017	1	-20.9	1	0.0374273	0.632	0.787159	0.570998	-4.957	18	21	15	3UTR		0	0
hsa-miR-487b-5p	NM_033360	KRAS	(((((((((((((((((((((.&)))).)))))))...))))))))..)).	1985	2013	1	-24.7	1	0.00960108	0.515	0.323927	0.0693675	-3.93757	21	28	8	3UTR		0	0
hsa-miR-554	NM_033360	KRAS	.((((((((..((((......&))))..)))))))).	1978	1993	1	-20	1	0.00110425	0.574	0.186649	0.160288	-8.09365	12	15	8	3UTR		0	0
hsa-miR-571	NM_033360	KRAS	(.(((.(((((((.(((((((&)))))))...)))))))..))).).	2022	2047	1	-22.3	1	0.00165062	0.603	0.221499	0.131139	-7.85905	18	25	7	3UTR		0	0
hsa-miR-584-5p	NM_033360	KRAS	.(((((((((((((((((((..&)))))))))))))).))))).	2609	2630	1	-21.2	1	2.75653e-05	0.618	0.186927	0.393084	-3.79332	19	21	14	3UTR		0	1
hsa-miR-584-3p	NM_033360	KRAS	..(((((.((((((.((.((((&)))).)).)))))).))))).	3349	3370	1	-23.4	1	0.000304414	0.412	0.206356	0.117898	-8.00609	17	21	6	3UTR		0	0
hsa-miR-548b-3p	NM_033360	KRAS	..(((((((.((((((((((..&)))))))))).))))))).	2391	2410	1	-20.4	1	0.00105435	0.603	0.393084	0.357231	-6.19951	17	19	10	3UTR		0	0
hsa-miR-550a-5p	NM_033360	KRAS	(((.(((((((((((((((....&.)))))))))))))))))).	2825	2852	1	-24.9	1	0.000219692	0.574	0.275565	0.980933	-6.9696	18	20	18	3UTR		0	0
hsa-miR-550a-5p	NM_033360	KRAS	...(((((.((((.(((((((..&))))))))).))))))).	3174	3192	1	-23	1	0.00110335	0.471	0.526894	0.649717	-8.42777	16	18	9	3UTR		0	0
hsa-miR-550a-3p	NM_033360	KRAS	.((((((.((((((((((((..&)))))..))))))).))...)))).	4075	4100	1	-20.4	1	0.00112998	0.588	1.00094	1.19055	-6.10696	18	25	7	3UTR		0	0
hsa-miR-597-3p	NM_033360	KRAS	.((((((((((.(((((......&))))))))))))))).	2846	2862	1	-21.4	1	0.00531937	0.588	0.984668	0.846482	-7.14013	15	16	15	3UTR		0	0
hsa-miR-598-5p	NM_033360	KRAS	((((.((((((.((((.(((((.&))))).)))))).)))))))).	2022	2044	1	-22.4	1	0.000957488	0.574	-0.256548	0.0753076	-11.4034	19	22	8	3UTR		0	0
hsa-miR-605-5p	NM_033360	KRAS	((((((((.((((.((((((((.&)))))))))))))))..))))).	1979	2002	1	-22.4	1	0.00145601	0.559	0.46752	0.128396	-5.8508	20	23	15	3UTR		0	1
hsa-miR-610	NM_033360	KRAS	.(((((.(((((.((((((((&))))).))).)))))...))))).	4368	4392	1	-23.1	1	6.2465e-05	0.603	3.48874	3.23996	-6.62614	18	24	5	3UTR		0	0
hsa-miR-615-3p	NM_033360	KRAS	(((((((((.((((((((((..&)))).)))))).))))...))))).	1979	2004	1	-25.5	1	0.00157347	0.544	0.366282	0.136612	-5.18008	19	25	6	3UTR		0	0
hsa-miR-624-3p	NM_033360	KRAS	..(((((((((((((((((((&)))))))).))))))))))).	2903	2924	1	-20.1	1	0.000366505	0.559	0.906985	0.763571	-4.957	19	21	11	3UTR		0	0
hsa-miR-33b-3p	NM_033360	KRAS	.....(((.((((((((((((.&)))))))))).)).))).	5247	5265	1	-25.1	1	0.0056193	0.632	2.33073	3.39503	-14.722	15	18	10	3UTR		0	0
hsa-miR-634	NM_033360	KRAS	.(((((.(((((..(((((.(.&).)))))..)))))))))).	3608	3628	1	-20	1	0.00365692	0.603	-0.069803	0.573126	-7.48298	16	20	10	3UTR		0	0
hsa-miR-642a-5p	NM_033360	KRAS	(((((((((((...........&))))))))))).	1978	1990	1	-22.1	1	0.00311932	0.544	0.552467	0.148139	-10.3988	11	12	11	3UTR	MIRT562033	0	0
hsa-miR-644a	NM_033360	KRAS	((((((((((...((((((&.)))))).......)))))))))).	4381	4411	1	-20.4	1	0.00364686	0.647	2.81811	2.9736	-11.3983	16	25	10	3UTR		0	0
hsa-miR-645	NM_033360	KRAS	(((((((((((((((..((&))..)))))))))))).))).	2599	2620	1	-21.8	1	6.12281e-05	0.618	0.177216	0.390096	-4.17062	17	21	12	3UTR		0	0
hsa-miR-648	NM_033360	KRAS	...(((((((((.(((((.&)))))...))))))))).	3833	3851	1	-19.2	1	0.0306393	0.765	1.40495	0.975496	-7.80367	14	18	9	3UTR		0	0
hsa-miR-652-3p	NM_033360	KRAS	.(((((((((((.(.(((.(.&.).))).)))))))))))).	3165	3211	1	-24.5	1	9.84249e-05	0.397	0.575087	0.606567	-5.81791	16	20	12	3UTR		0	0
hsa-miR-654-5p	NM_033360	KRAS	.((((((((.(..(((((((((&.)))..))))))..))))))))).	4951	4977	1	-23.5	1	0.000596257	0.5	6.48657	6.00408	-9.67177	18	24	9	3UTR		0	0
hsa-miR-656-5p	NM_033360	KRAS	(((..(((((((((((((((.&))))))...)))))))))..))).	1322	1346	1	-22.7	1	0.00210421	0.603	0.602634	0.897607	-11.0886	18	24	9	3UTR		0	0
hsa-miR-671-5p	NM_033360	KRAS	((((.(((((((.((((.(((((&))))))))))))))......................)).)))).	3226	3270	1	-23.2	1	0.000213633	0.412	0.126007	0.484669	-9.34574	20	44	14	3UTR	MIRT562036	0	1
hsa-miR-550a-3-5p	NM_033360	KRAS	(((.(((((((((((((((.&)))))))))))))))))).	2833	2852	1	-24.9	1	0.000219692	0.574	0.183939	0.976452	-6.9696	18	19	18	3UTR		0	0
hsa-miR-550a-3-5p	NM_033360	KRAS	...(((((.((((.((((((&)))))))).))))))).	3175	3192	1	-18.8	1	0.00110335	0.471	0.623467	0.648638	-8.42777	15	17	8	3UTR		0	0
hsa-miR-1224-5p	NM_033360	KRAS	((..(((((.(((((((((&))))))))).)))))..)).	3228	3248	1	-24.7	1	0.0344876	0.426	0.426896	0.348748	-9.76964	16	20	9	3UTR		0	0
hsa-miR-1224-5p	NM_033360	KRAS	.(((((((.(((((.(((.&.)))..)))))))))))).	3496	3528	1	-21.9	1	0.00348057	0.574	0.033756	0.152417	-5.58516	15	19	12	3UTR		0	0
hsa-miR-1296-5p	NM_033360	KRAS	.....(((((((.(((.(((((&))))).)))))))))).	1979	1996	1	-24.7	1	0.00105599	0.559	0.500732	0.138732	-14.9547	15	17	10	3UTR		0	0
hsa-miR-1296-3p	NM_033360	KRAS	(((((((((((.(((.((((..&)))).))).))))))))))).	3158	3179	1	-23.2	1	0.000189873	0.5	0.402489	0.601173	-7.51743	18	21	11	3UTR		0	0
hsa-miR-1271-5p	NM_033360	KRAS	(((((((((((.((........&)).))).)))))))).	2138	2154	1	-19.5	1	0.00042695	0.662	-0.132768	-0.0857098	-8.25288	13	16	8	3UTR		1	1
hsa-miR-1301-5p	NM_033360	KRAS	.((((((((((((((((..&))))))))..)))............))))).	2028	2059	1	-20	1	0.000432539	0.603	-0.00329653	0.114807	-3.79332	16	31	8	3UTR		0	0
hsa-miR-1301-3p	NM_033360	KRAS	(((((.(((((((((..((((...&))))))))))).))..))))).	3180	3202	1	-24.1	1	0.000170801	0.412	0.732779	0.628142	-6.07158	18	22	11	3UTR		0	0
hsa-miR-378d	NM_033360	KRAS	(((((((((((((.......&)))))))).))))).	1054	1069	1	-17.8	1	0.00984731	0.632	0.469349	1.32257	-5.76291	13	15	8	3UTR		0	0
hsa-miR-1185-1-3p	NM_033360	KRAS	....(((((((((((((((...&)))))))).))))))).	3166	3183	1	-21.3	1	0.000120496	0.515	0.384346	0.559102	-9.54656	15	17	8	3UTR		0	0
hsa-miR-1298-5p	NM_033360	KRAS	...((((((((((((((.(((.&.)))))))))))).))))).	4727	4769	1	-19.2	1	0.000292429	0.676	5.70863	6.65233	-6.51454	17	20	12	3UTR		0	0
hsa-miR-765	NM_033360	KRAS	.(.((((((((((((((((((&))))))))..)))))))))).).	966	989	1	-20.8	1	0.00738591	0.676	1.81804	1.45603	-5.35086	19	23	10	3UTR		0	0
hsa-miR-675-5p	NM_033360	KRAS	(((((((((((((((((......&))))))..))))))))))).	3618	3638	1	-24.7	1	0.000113626	0.603	0.642392	0.558024	-3.93757	17	20	11	3UTR		0	0
hsa-miR-675-3p	NM_033360	KRAS	((((((((((.....((((.&))))....)).)))))))).	1141	1161	1	-19.9	1	0.013164	0.632	-0.257437	1.02945	-12.9906	14	20	8	3UTR		0	0
hsa-miR-300	NM_033360	KRAS	...(((((((((((((((....&.))))))).)))))))).	3160	3183	1	-21.9	1	0.000120496	0.515	0.276472	0.55263	-6.51454	15	18	8	3UTR		1	1
hsa-miR-874-3p	NM_033360	KRAS	((((((((((((....((((((&.))))))..............))).))))))))).	1941	1998	1	-26.4	1	0.00143419	0.559	0.616199	0.194049	-7.05204	18	35	9	3UTR		0	0
hsa-miR-888-5p	NM_033360	KRAS	.......(((((.((((((((&))))))))))))).	2909	2923	1	-15	0	6.14036e-05	0.559	1.06982	0.692611	-18.3994	13	14	13	3UTR		0	0
hsa-miR-541-5p	NM_033360	KRAS	.((((((((((((((((.(......&.).)))))))))))))))).	2943	2968	1	-21.5	1	0.0166068	0.588	1.16692	0.641818	-3.79332	17	20	16	3UTR		0	0
hsa-miR-876-3p	NM_033360	KRAS	..((((((((((.(((((((((&))))))))).)))))).)))).	3960	3982	1	-19.1	1	0.0183666	0.647	0.512325	1.77053	-6.24613	19	22	9	3UTR		0	0
hsa-miR-744-5p	NM_033360	KRAS	..((((((((((((((((((..&.)))))))))...))))))))).	3315	3366	1	-27	1	7.0582e-05	0.426	-0.0566525	0.185859	-4.957	18	23	9	3UTR		0	0
hsa-miR-744-5p	NM_033360	KRAS	.((((((((.((.((..((((.&))))..)).)).)))))))).	1870	1891	1	-24.8	1	3.49074e-05	0.5	-0.172489	0.107835	-6.55801	16	21	8	3UTR		0	0
hsa-miR-877-5p	NM_033360	KRAS	..((((.((.((((((((((&))))))))))..)).)))).	1729	1749	1	-24.9	1	0.000517384	0.676	0.41376	0.569922	-7.74319	16	20	10	3UTR	MIRT502087	1	1
hsa-miR-877-5p	NM_033360	KRAS	(((((((((.((((((((((&)))))))))).))))........))))).	3627	3656	1	-22.7	1	0.00429629	0.544	0.77593	0.572047	-5.18008	19	29	10	3UTR	MIRT502087	1	1
hsa-miR-665	NM_033360	KRAS	((((((((((((((((....&.)))))))))))))).)).	3237	3274	1	-32	1	1.61116e-05	0.412	0.262195	0.456622	-3.93757	16	19	14	3UTR		0	0
hsa-miR-873-3p	NM_033360	KRAS	((((((((...((((((.((((&))))...)))))).....)))))))).	1705	1732	1	-20.7	1	0.00215885	0.676	0.96673	0.499521	-9.06125	18	27	8	3UTR		0	0
hsa-miR-939-5p	NM_033360	KRAS	.((((.((((((((((((((((((&.)))).))))))................)))))))))))).	3204	3269	1	-32.8	1	0.000226799	0.412	0.632919	0.267843	-5.69428	22	41	12	3UTR		0	0
hsa-miR-941	NM_033360	KRAS	....(((((((((((((......&))))))))))))).	1150	1164	1	-21.1	1	0.0158576	0.647	0.474412	1.05505	-9.54656	13	14	13	3UTR		0	0
hsa-miR-942-3p	NM_033360	KRAS	((((((((.....((((((...&))))))....)))))))).	3956	3975	1	-16.8	1	0.0493527	0.676	-0.171204	1.74895	-13.6972	14	19	8	3UTR		0	0
hsa-miR-1178-5p	NM_033360	KRAS	(((((((.(((..(((..&)))..)))..))))))).	1872	1890	1	-19.5	1	3.91304e-05	0.515	-0.181632	0.116795	-10.8871	13	18	7	3UTR		0	0
hsa-miR-1180-5p	NM_033360	KRAS	((((((((((((((((((...&))))))))....))........))).))))).	3515	3547	1	-23.9	1	0.00206996	0.559	0.10892	0.179386	-3.93757	18	32	8	3UTR		0	0
hsa-miR-1226-5p	NM_033360	KRAS	((((((((..((((..(((.((((((&)))))).))).))))..)))))))).	987	1013	1	-26.5	1	0.0971375	0.676	0.659523	1.83256	-7.20497	21	26	8	3UTR		0	0
hsa-miR-1226-3p	NM_033360	KRAS	...((((((((((.(((((((.&))))))).)..))))))....))).	1978	2003	1	-21.3	1	0.00149526	0.559	0.284795	0.145984	-7.37138	17	25	7	3UTR		0	0
hsa-miR-1227-5p	NM_033360	KRAS	(((((((((((.(((((&)))))...))))))))))).	3385	3405	1	-24.3	1	0.036331	0.559	-0.19376	0.0769058	-7.28438	16	20	11	3UTR		0	0
hsa-miR-1229-3p	NM_033360	KRAS	.((((((((.((((.((.(((..&))).)).)))))))))))).	2349	2369	1	-24.9	1	0.000402756	0.632	0.554425	0.393831	-5.77128	17	20	12	3UTR		0	0
hsa-miR-1233-3p	NM_033360	KRAS	...(((((((((((((.((.&)))))))).)).))))).	1978	1996	1	-24.9	1	0.00105599	0.559	0.442059	0.114411	-6.51454	15	18	8	3UTR		0	0
hsa-miR-1234-3p	NM_033360	KRAS	..(((...((((.((((((((.&))))))))))))..))).	2133	2151	1	-27.1	1	7.95943e-05	0.691	-0.0580726	-0.067783	-12.0044	15	18	12	3UTR		0	0
hsa-miR-1236-5p	NM_033360	KRAS	.(((((((((.(((((.(((((&)))))))))).)).............))))))).	1426	1460	1	-21	1	0.0275999	0.691	0.366283	0.577602	-6.6181	19	34	10	3UTR		0	0
hsa-miR-1236-5p	NM_033360	KRAS	(((((....((((((((((((.&))))))))))))...))))).	2833	2854	1	-20.5	1	0.000254677	0.588	0.106256	0.992138	-10.7522	17	21	12	3UTR		0	0
hsa-miR-1236-3p	NM_033360	KRAS	........((((((((((((..&)))))))))))).	3325	3338	1	-22.8	0	0.000114453	0.544	-0.347399	0.259213	-19.4239	12	13	12	3UTR		0	0
hsa-miR-1202	NM_033360	KRAS	((.((((((((...(((((..&)))))...)))))))).)).	3263	3283	1	-24.7	1	7.48616e-05	0.456	0.0553306	0.312071	-10.9879	15	20	8	3UTR		0	0
hsa-miR-1202	NM_033360	KRAS	((.(((((.((((((((((((&))))))).............))))).)))).).)).	2752	2788	1	-23.7	1	0.000169137	0.588	0.10028	0.827062	-6.5515	19	36	7	3UTR		0	0
hsa-miR-1205	NM_033360	KRAS	(((((.(((((((((((((.&.))))))))))))).))).)).	1573	1613	1	-21.9	1	0.000485399	0.603	0.553184	0.567362	-5.83853	18	22	13	3UTR		0	0
hsa-miR-1207-3p	NM_033360	KRAS	..(((((((((.......&))))))))).	1832	1842	1	-18	1	0.00764473	0.632	-0.0174648	0.162876	-11.4183	9	10	9	3UTR		0	0
hsa-miR-1208	NM_033360	KRAS	(((.((((((((((((((..&))))))))))).))).))).	4895	4915	1	-18.8	1	0.00785568	0.706	6.15585	5.68478	-6.9696	17	20	11	3UTR		0	0
hsa-miR-1286	NM_033360	KRAS	.((((((((((((((((....&)))).)))....))))))))).	2022	2044	1	-22.2	1	0.000957488	0.574	-0.0687436	0.0459869	-3.79332	16	22	9	3UTR		0	0
hsa-miR-1287-3p	NM_033360	KRAS	......((((((..(((((((.&)))))))..)))))).	2770	2786	1	-19.8	0	0.000277506	0.588	-0.0943536	0.75386	-17.7125	13	16	7	3UTR		0	0
hsa-miR-1293	NM_033360	KRAS	..((((.((((((((((((((.&)))))))))))))).)))).	3978	3998	1	-20.2	1	0.0300151	0.618	1.90152	1.71054	-6.50069	18	20	14	3UTR		0	0
hsa-miR-1299	NM_033360	KRAS	...(((((((((.((((((((.&)))))))).))))))))).	1903	1922	1	-20.3	1	0.014417	0.485	-0.00608689	0.00543358	-7.80367	17	19	9	3UTR		0	0
hsa-miR-1303	NM_033360	KRAS	..((((((((((((.(((....&.))).)))))))))))).	4005	4040	1	-19.4	1	0.000922009	0.574	1.33544	1.47733	-5.69245	15	18	12	3UTR		0	0
hsa-miR-1258	NM_033360	KRAS	((((((((((((((((.....&)))))))))).)))))).	2883	2901	1	-18.5	1	0.0817413	0.603	0.719633	0.739669	-3.93757	16	18	10	3UTR		0	0
hsa-miR-1266-5p	NM_033360	KRAS	....((..((((((((((((...&))))))))))))..)).	3407	3424	1	-21.5	0	0.00407106	0.603	0.271079	0.183701	-13.4039	14	17	12	3UTR		0	0
hsa-miR-1268a	NM_033360	KRAS	.((((((((.((((((((&))))))))..))))..)))).	2702	2723	1	-26.5	1	0.0952587	0.588	0.345281	0.271331	-5.03583	16	21	8	3UTR		0	0
hsa-miR-1288-3p	NM_033360	KRAS	.(((((((((((.(((.....&.))).))))))))))).	1944	2001	1	-20.4	1	0.00145775	0.559	-0.192271	0.190196	-5.08246	14	17	11	3UTR		0	0
hsa-miR-1255b-2-3p	NM_033360	KRAS	((((.((((((((((.......&)))))))))))))).	3609	3624	1	-18	1	0.00116514	0.618	0.137315	0.549394	-8.28966	14	15	14	3UTR		0	1
hsa-miR-1307-5p	NM_033360	KRAS	..((((((.(((.(.(((((.&)))))).))))))))).	3346	3363	1	-21	1	9.93229e-06	0.426	0.321421	0.159969	-8.03797	15	17	9	3UTR		0	0
hsa-miR-1321	NM_033360	KRAS	.((((((((((..(((((&.))))).)))))))))).	2682	2708	1	-19.5	1	0.071804	0.515	0.219792	0.407276	-8.42926	15	18	10	3UTR		0	0
hsa-miR-1469	NM_033360	KRAS	...(((((((((..((((((((&))))))))..))))))))).	3617	3637	1	-27.3	1	0.000111986	0.603	0.820038	0.538606	-8.66051	17	20	9	3UTR		0	0
hsa-miR-1825	NM_033360	KRAS	((((((((((((((((((&)))))))....))))))..))))).	1979	2004	1	-25.4	1	0.00157347	0.544	0.290107	0.0858199	-3.93757	18	25	7	3UTR		0	0
hsa-miR-1910-3p	NM_033360	KRAS	(.((((((.(((((((((((&))))))))))).)).............)))).).	2690	2724	1	-21.6	1	0.0687023	0.588	0.17416	0.387108	-6.15764	18	34	11	3UTR		0	0
hsa-miR-1910-3p	NM_033360	KRAS	((((((((((((((((.((.&)).))))))))....................)))))))).	2033	2073	1	-21.8	1	0.00208187	0.706	-0.10123	0.116568	-3.93757	18	40	8	3UTR		0	0
hsa-miR-1911-3p	NM_033360	KRAS	((((..((..(((.(((((.&))))).)))..))..)))).	2351	2371	1	-20.8	1	0.000676881	0.618	0.124183	0.316149	-13.1133	14	20	5	3UTR		0	1
hsa-miR-1911-3p	NM_033360	KRAS	((.(((((((((((((....&)))).))))))))))).	1091	1108	1	-17.9	1	0.0570511	0.647	0.710723	0.4752	-5.49511	15	17	11	3UTR		0	1
hsa-miR-2114-5p	NM_033360	KRAS	((((((((((((((((((.(..&.).)))..)))....)))))))))))).	1928	1992	1	-21.8	1	0.00127833	0.559	0.113382	0.131275	-3.93757	19	28	12	3UTR		0	0
hsa-miR-2114-5p	NM_033360	KRAS	..(((((((((((((((.((((&))))...)))))))...............)))))))).	4054	4092	1	-21.7	1	0.00106123	0.588	1.14516	1.12263	-4.957	19	38	8	3UTR		0	0
hsa-miR-2115-3p	NM_033360	KRAS	((((((((((((.(((((((..&))))))))))))))).)))).	4096	4117	1	-22.1	1	0.0072548	0.647	0.951015	1.1375	-5.22671	19	21	15	3UTR		0	0
hsa-miR-2115-3p	NM_033360	KRAS	((((((...((((((.(((...&))))))))).)))))).	2718	2735	1	-19.3	1	0.00622375	0.544	0.424954	0.107003	-9.08433	15	17	9	3UTR		0	0
hsa-miR-2116-5p	NM_033360	KRAS	((((((((((.(((((((((.&)))))))))....)))))))............))).	3261	3297	1	-23.7	1	0.000209346	0.544	-0.119229	0.139473	-6.76235	19	36	9	3UTR		0	0
hsa-miR-2278	NM_033360	KRAS	....((((((((..((((((((&))))))...........))..)))))))).	4383	4413	1	-20.6	1	0.00371085	0.632	3.69368	3.19399	-11.6925	16	30	8	3UTR		0	0
hsa-miR-2681-3p	NM_033360	KRAS	..(((((((((((((((((((.&))))))))..)))))))).))).	3647	3670	1	-18.2	1	0.00763488	0.632	0.684923	0.657268	-4.957	19	23	8	3UTR		0	0
hsa-miR-2861	NM_033360	KRAS	((((((((((.....((((&))))...)))))))))).	1871	1889	1	-25.5	1	8.16759e-05	0.515	-0.0880076	0.112955	-12.9906	14	18	10	3UTR		0	0
hsa-miR-3121-3p	NM_033360	KRAS	...(((((((.((((.(((((.&))).)).)))).))))))).	3625	3645	1	-20.5	1	0.00815018	0.574	0.588537	0.623827	-9.57236	16	20	7	3UTR		0	0
hsa-miR-3126-5p	NM_033360	KRAS	...(((((((((((((((((..&.))))).)))))).)))))).	1338	1375	1	-25.4	1	0.000781142	0.588	0.123263	1.02049	-6.51454	17	21	6	3UTR		0	0
hsa-miR-3127-3p	NM_033360	KRAS	(((((((((((((.((((....&.))))..)))))).......))))))).	4041	4091	1	-25.3	1	0.000921869	0.588	1.81759	1.05679	-4.79441	17	28	7	3UTR		0	0
hsa-miR-3141	NM_033360	KRAS	((((.(((((((..(((..&)))..)))))).).)))).	3384	3403	1	-22.6	1	0.0269978	0.559	0.0553307	0.0844572	-10.2026	14	19	6	3UTR		0	0
hsa-miR-3150a-3p	NM_033360	KRAS	..((((((((((((((.((...&)).)))))))......))))))).	4960	4984	1	-21.8	1	0.00176536	0.471	5.80908	6.08636	-4.957	16	24	7	3UTR		0	1
hsa-miR-3150a-3p	NM_033360	KRAS	((.(((((((....(((((((.&))))))).))))))))).	3222	3240	1	-22	1	0.00511625	0.397	0.341967	0.433968	-13.8127	16	18	9	3UTR		0	1
hsa-miR-3151-5p	NM_033360	KRAS	.(((((((.((((((..((((&))))))).)))))))))).	2707	2726	1	-23	1	0.0364241	0.574	0.580035	0.0995332	-5.08276	17	19	10	3UTR		0	0
hsa-miR-3153	NM_033360	KRAS	((((((.((((((((((((....&)))))..)))))))..)))))).	2736	2759	1	-19.8	1	0.0689701	0.618	-0.00472021	0.465539	-5.48126	18	23	7	3UTR		0	0
hsa-miR-3156-5p	NM_033360	KRAS	((((((((((....(((((((.&)))))))....)))))....))))).	1725	1751	1	-21.1	1	0.00344217	0.662	0.184088	0.512321	-12.2551	17	26	7	3UTR		0	0
hsa-miR-3157-5p	NM_033360	KRAS	.((((((.(((((..((((...&))))))))).)))))).	3344	3361	1	-20.8	1	3.96604e-06	0.441	-0.124459	0.162126	-7.69925	15	17	9	3UTR		0	0
hsa-miR-3157-3p	NM_033360	KRAS	((((((((((((..((......&))..)))))))))))).	1981	1998	1	-24.2	1	0.00143419	0.559	0.449116	0.140328	-6.08354	14	17	12	3UTR		0	0
hsa-miR-3158-5p	NM_033360	KRAS	...(((((((.(((.((((((&)))))).)))..))))))).	3614	3634	1	-22.8	1	0.000319294	0.603	0.687165	0.556945	-10.0748	16	20	7	3UTR		0	1
hsa-miR-3160-3p	NM_033360	KRAS	.(((((((((.......(((..&)))....))))))))).	3202	3219	1	-19.8	1	0.00135107	0.397	1.15565	0.368165	-13.0794	12	17	9	3UTR		0	0
hsa-miR-3164	NM_033360	KRAS	((((((((...((((((.....&))))))...)))))))).	2800	2818	1	-19.2	1	0.0157239	0.574	1.5404	0.553679	-9.06125	14	18	8	3UTR		0	1
hsa-miR-1193	NM_033360	KRAS	((((((((((((.((.((((((.&))))))))...)))))))))))).	1366	1390	1	-23.1	1	0.00363373	0.632	0.62539	0.40224	-5.45975	20	24	12	3UTR		1	0
hsa-miR-3177-3p	NM_033360	KRAS	((((((((.(((((((((...&)))).)))))))))...)))).	3179	3201	1	-23.5	1	2.79699e-06	0.412	0.344433	0.593622	-4.99396	17	22	9	3UTR		0	0
hsa-miR-3178	NM_033360	KRAS	(((((((((..((((((&))))))))))))))).	3246	3262	1	-21.1	1	8.68696e-05	0.426	-0.426506	0.426417	-8.00486	15	16	15	3UTR		0	0
hsa-miR-3180-3p	NM_033360	KRAS	(((((((.((((((((((((((&)))))))..........))).....))).).)))).))).	3261	3301	1	-24.7	1	0.00029688	0.559	0.068276	0.368165	-6.25121	21	40	7	3UTR		0	0
hsa-miR-548w	NM_033360	KRAS	..((((.(((((((((((((((.&)))........)))))))))))))))).	4054	4082	1	-20.6	1	0.0175288	0.588	1.4336	1.22407	-6.50069	19	28	16	3UTR		0	1
hsa-miR-3186-3p	NM_033360	KRAS	((((((((.(...((((((((&))))))))...))))))))).	1874	1895	1	-22.6	1	0.000394939	0.515	-0.108488	0.111675	-12.4547	17	21	9	3UTR		0	0
hsa-miR-3187-5p	NM_033360	KRAS	((((((((((((..(((((((..&))))))))))))).)))))).	5244	5265	1	-24.4	1	0.0056193	0.632	1.10006	3.43779	-6.08354	19	21	13	3UTR		0	0
hsa-miR-3187-3p	NM_033360	KRAS	.(((((.(((((..((((((&))))))))))).))))).	1930	1948	1	-23	1	0.000219734	0.529	0.403519	0.0412741	-7.48298	16	18	11	3UTR		0	0
hsa-miR-3189-3p	NM_033360	KRAS	......(((((((((((((((&))))))))).)))))).	984	1001	1	-21.4	0	8.21905e-05	0.691	0.352319	1.82735	-15.5666	15	17	9	3UTR		0	0
hsa-miR-3194-5p	NM_033360	KRAS	((((((((.((((.((((.((&.)))))).))))...)))))))).	3323	3363	1	-29	1	9.93229e-06	0.426	-0.451676	0.361693	-5.8508	18	24	8	3UTR		0	0
hsa-miR-3194-5p	NM_033360	KRAS	..(((((.(((((((.(((((&)))))))))).)).))))).	3260	3280	1	-27.1	1	2.50683e-05	0.441	0.22793	0.327173	-7.50368	17	20	10	3UTR		0	0
hsa-miR-3196	NM_033360	KRAS	..((.(((((((((((((&)))))....)))))))).)).	3333	3354	1	-23.4	1	0.000111517	0.471	-0.509421	0.300205	-9.07604	15	21	8	3UTR		0	0
hsa-miR-3198	NM_033360	KRAS	...(((((((((((((..((((&))))..))))))))))))).	2833	2853	1	-26.8	1	0.000298839	0.588	0.522249	0.951802	-6.51454	17	20	13	3UTR		0	0
hsa-miR-3199	NM_033360	KRAS	.(((.(((((((((.((((((((&.))))))..)).))))))))).))).	1563	1606	1	-25.2	1	4.26224e-05	0.618	0.369386	0.572482	-8.64781	20	26	9	3UTR		0	0
hsa-miR-3199	NM_033360	KRAS	.(((((((((.((((((((.(((&)))..))))))))))))....))))).	1348	1375	1	-20.6	1	0.000781142	0.588	0.970667	0.622403	-6.6181	20	27	12	3UTR		0	0
hsa-miR-3200-3p	NM_033360	KRAS	(((((.((((((((.(((.(((&))).)))..)))))))).)).))).	3518	3543	1	-22.7	1	0.00328281	0.574	0.163204	0.0671968	-6.57398	19	25	8	3UTR		0	0
hsa-miR-514b-3p	NM_033360	KRAS	.(((((((((((((((.(((.&))).))))))......))))))))).	1835	1861	1	-19.5	1	0.00134616	0.544	0.369386	0.0335942	-3.79332	18	26	9	3UTR		0	1
hsa-miR-3202	NM_033360	KRAS	(((((((((((((((((((...&.)))))))).))))))))))).	1402	1438	1	-23.7	1	0.0113282	0.588	0.490561	0.555842	-3.93757	19	22	11	3UTR		0	0
hsa-miR-4296	NM_033360	KRAS	.(((((((((((((.(.&).))))))....))))))).	3904	3924	1	-18.1	1	0.0111561	0.632	1.21656	1.80936	-4.52877	14	20	7	3UTR		0	0
hsa-miR-4293	NM_033360	KRAS	(((((((((((((....&))))))))....))))).	3176	3194	1	-18.2	1	0.000187755	0.441	0.764761	0.665898	-5.76291	13	18	8	3UTR		0	0
hsa-miR-4294	NM_033360	KRAS	(((((((((((((((.(&.).)))))))))))...............)))).	2755	2807	1	-22.1	1	0.0863016	0.574	0.307434	0.718007	-4.17062	16	34	11	3UTR		0	1
hsa-miR-4302	NM_033360	KRAS	.(((((((((((((....&.))))))))))))).	4388	4412	1	-23.2	1	0.00387533	0.632	3.9214	3.06284	-4.76182	13	15	13	3UTR		0	0
hsa-miR-4316	NM_033360	KRAS	.((((((((((..((((&)))))))))))))).	3390	3405	1	-19.2	1	0.036331	0.559	-0.207882	0.121134	-8.42926	14	15	14	3UTR		0	0
hsa-miR-4314	NM_033360	KRAS	(((((((((.(((.((..&)).)))...))))))))).	1060	1079	1	-22.1	1	0.0416837	0.618	0.505921	1.32257	-6.03692	14	19	9	3UTR	MIRT502059	0	0
hsa-miR-4253	NM_033360	KRAS	((((((.((((((((((.&))))))).....))))))))).	1727	1749	1	-20.6	1	0.000517384	0.676	0.61515	0.537921	-5.48126	16	22	9	3UTR		0	0
hsa-miR-4327	NM_033360	KRAS	((.((((((((((..((((&)))).)))))))))).)).	1879	1898	1	-21	1	0.0010169	0.515	-0.313291	0.112955	-7.0874	16	19	10	3UTR		0	0
hsa-miR-4269	NM_033360	KRAS	((.(((((((((((((((..(&)..)))))).)...)))))))).)).	3614	3640	1	-24.2	1	0.000248708	0.588	0.633308	0.546157	-5.49511	18	26	8	3UTR		0	1
hsa-miR-4271	NM_033360	KRAS	.((((.....((((((((.&))))))))..)))).	3388	3403	1	-19.9	1	0.0269978	0.559	-0.0201815	0.072591	-11.8505	12	15	8	3UTR		0	0
hsa-miR-4284	NM_033360	KRAS	.(((.((((((((((((.&)))))))))).)).))).	2133	2151	1	-26	1	7.95943e-05	0.691	-0.0936962	-0.0640483	-7.91236	15	18	10	3UTR		0	0
hsa-miR-4290	NM_033360	KRAS	((((((...(((((((((.&)))))))))..)))))).	1979	1997	1	-22.6	1	0.00113511	0.559	0.369385	0.125408	-8.85129	15	18	9	3UTR		0	0
hsa-miR-3605-5p	NM_033360	KRAS	...((((((.(((((((((....&))))))))).))).))).	2929	2947	1	-19.5	1	0.00100403	0.544	0.0431804	0.800171	-7.75705	15	18	9	3UTR		0	0
hsa-miR-3605-5p	NM_033360	KRAS	..(((((.(((.((.((((((((&)))))))).................)))))..))))).	1337	1375	1	-19.7	1	0.000781142	0.588	0.505922	0.884807	-11.3529	18	38	8	3UTR		0	0
hsa-miR-3609	NM_033360	KRAS	(((..((((((((.(((((((((.&))))))).)).))))))))....))).	1833	1860	1	-19.6	1	0.00124689	0.544	-0.0572876	0.134716	-11.9455	20	27	8	3UTR		0	0
hsa-miR-3616-3p	NM_033360	KRAS	..((((((((((.(((((..(((&.))).))))))))))))))).	2791	2831	1	-23.9	1	0.00258221	0.574	2.371	0.434167	-6.24613	18	21	15	3UTR		0	0
hsa-miR-3616-3p	NM_033360	KRAS	.(((((((..((.(((((((((.&))))))))))).))))))).	1730	1750	1	-21.5	1	0.00183111	0.676	0.471788	0.560962	-7.38135	18	20	11	3UTR		0	0
hsa-miR-3617-3p	NM_033360	KRAS	(((((((((((............&))))))))))).	763	775	1	-19.9	1	0.00163204	0.706	0.928915	0.605359	-10.3988	11	12	11	3UTR		0	0
hsa-miR-3622a-3p	NM_033360	KRAS	((((((.((((((((((((...&.))))))).))))).).......................))))).	2340	2400	1	-26.3	1	0.00279891	0.559	0.880784	0.266103	-5.48126	18	45	7	3UTR		0	0
hsa-miR-3622b-5p	NM_033360	KRAS	.((((((((((((.(((.((&))))))))).)).)))))).	2702	2722	1	-22.2	1	0.113981	0.588	0.349548	0.139868	-4.65016	17	20	9	3UTR		0	0
hsa-miR-3650	NM_033360	KRAS	.((((((.((((((((((.&)))))))).......)).)))))).	4386	4411	1	-17.8	1	0.00364686	0.647	3.55873	3.13585	-6.10696	16	25	8	3UTR		0	0
hsa-miR-3652	NM_033360	KRAS	(((((((((((.(((((.&))))))))))).....))))).	3257	3279	1	-22.3	1	3.91204e-05	0.441	0.373559	0.457701	-7.28438	16	22	11	3UTR		0	0
hsa-miR-3654	NM_033360	KRAS	((((((.(..((((((((.&))))))))))))))).	2599	2615	1	-20	1	0.0176566	0.618	0.218299	0.346773	-7.78016	15	16	15	3UTR		0	0
hsa-miR-3654	NM_033360	KRAS	.(((((.((....((((((&))))))....))))))).	1051	1069	1	-16.9	1	0.00984731	0.632	1.05206	1.19713	-14.0402	13	18	7	3UTR		0	0
hsa-miR-3658	NM_033360	KRAS	.....((((((..(((((((((&)))))))))..)))))).	2787	2805	1	-19.3	1	0.0565117	0.574	1.05239	0.418481	-18.3015	15	18	9	3UTR		0	1
hsa-miR-3659	NM_033360	KRAS	...(((((((((.(((((((.&))))))).............))))))))).	3562	3592	1	-18.8	1	0.0294065	0.574	0.465252	0.399449	-7.80367	16	30	9	3UTR		0	0
hsa-miR-3663-3p	NM_033360	KRAS	.((((..((((.(((((((((.(&).))))))))).))))...)))).	3618	3642	1	-23.4	1	0.00653327	0.588	0.599494	0.547236	-10.5848	18	24	9	3UTR		0	0
hsa-miR-3667-5p	NM_033360	KRAS	((((((.(((((((((((((((&)))))))))))))..)).)))))).	1766	1791	1	-20.4	1	0.00949519	0.735	1.01793	0.42656	-5.48126	21	25	13	3UTR		0	0
hsa-miR-3675-5p	NM_033360	KRAS	(((((((((....((((((((..&))))))))....))))))))).	3624	3646	1	-18.6	1	0.00657565	0.574	0.685794	0.631378	-12.6408	17	22	9	3UTR		0	0
hsa-miR-3689a-3p	NM_033360	KRAS	((((((((((.((....(((((&)))))....)))))))))))).	3218	3240	1	-22.4	1	0.00511625	0.397	0.491141	0.320701	-8.58769	17	22	12	3UTR		0	0
hsa-miR-3691-3p	NM_033360	KRAS	.(((((.((((.(..(((((((&)))))))....).))))))))).	1980	2003	1	-19.9	1	0.00149526	0.559	0.505921	0.145036	-10.2761	17	23	9	3UTR		0	0
hsa-miR-3692-3p	NM_033360	KRAS	...((((((((.((((((..(((.&)))..)))))).)))))))).	3523	3544	1	-23.8	1	0.00305571	0.574	0.249504	0.0984804	-9.86134	17	21	8	3UTR		0	0
hsa-miR-3689b-3p	NM_033360	KRAS	..(((((((((((((((((((.&)))))...)))))))...))))))).	2681	2707	1	-23.7	1	0.0425889	0.529	0.241304	0.384121	-4.957	19	26	7	3UTR		0	0
hsa-miR-3909	NM_033360	KRAS	((((((((.(((((((((((((&))).)))))).))))...)))))))).	4066	4093	1	-25.8	1	0.00207302	0.574	0.669229	1.3095	-4.99396	21	27	8	3UTR		0	0
hsa-miR-3909	NM_033360	KRAS	((((((((((((((((.((((.&)))))))))))))))............................))))).	2397	2446	1	-23.7	1	0.000503843	0.662	0.285524	0.316149	-3.93757	20	49	15	3UTR		0	0
hsa-miR-3911	NM_033360	KRAS	.(((((((...(((.(((((((&))))))))))...))))))).	2698	2719	1	-25.6	1	0.141701	0.574	0.426377	0.287764	-9.65244	17	21	10	3UTR		0	0
hsa-miR-3911	NM_033360	KRAS	(((.(((((((((((((((((.&.)))))))......)))))))).)).))).	3255	3291	1	-25.5	1	5.80758e-06	0.5	0.181184	0.512717	-6.9696	20	30	8	3UTR		0	0
hsa-miR-3911	NM_033360	KRAS	(((((((...((((.(((((((&))))).)).....))))...))))))).	3449	3477	1	-23.6	1	0.00515722	0.544	0.18478	-0.00939357	-9.28556	18	28	7	3UTR		0	0
hsa-miR-3913-3p	NM_033360	KRAS	.(.(((((((...((((((((.&)))))))))))))))).	1138	1155	1	-17.4	1	0.000773891	0.632	0.569922	0.947528	-12.8116	16	17	16	3UTR		0	0
hsa-miR-3917	NM_033360	KRAS	((((((((((.((((((((.&)))))).....)))))))).)))).	2596	2621	1	-23.2	1	4.46502e-05	0.618	-0.0159718	0.421468	-6.76235	18	25	8	3UTR		0	0
hsa-miR-3918	NM_033360	KRAS	..((((((((((..(((((((&)))))))))))).......))))).	1724	1749	1	-19.8	1	0.000517384	0.676	0.258953	0.503361	-7.10297	17	25	12	3UTR		0	0
hsa-miR-3150b-5p	NM_033360	KRAS	...(((..((..((((((((..&))))))))..)).))).	1978	1995	1	-20.6	1	0.000802943	0.559	0.633923	0.134694	-16.5434	13	17	8	3UTR		0	0
hsa-miR-3922-3p	NM_033360	KRAS	((((((((((.((((.((((((&))))))..))))....)))))))))).	1858	1885	1	-24	1	0.000157113	0.529	-0.0265669	0.148796	-6.9954	20	27	10	3UTR		0	0
hsa-miR-3925-5p	NM_033360	KRAS	(((((((((...(((.((((((&)))))).)))))))))))).	2202	2222	1	-21.6	1	0.00071554	0.706	-0.00993578	-0.00578624	-11.5847	18	20	12	3UTR		0	0
hsa-miR-3928-3p	NM_033360	KRAS	(((((((....((((((((.((&)).))))))))...))))))).	1037	1059	1	-20	1	0.0197184	0.676	1.59394	0.866886	-11.3749	17	22	8	3UTR		0	0
hsa-miR-3934-5p	NM_033360	KRAS	((..((((((((((.((((...&)))))))))))))).)).	4028	4046	1	-20.3	1	0.00110497	0.574	1.30979	1.452	-9.26259	16	18	14	3UTR		0	0
hsa-miR-3940-5p	NM_033360	KRAS	(((((.(((((.(((((((.&)))))))........)))))....))))).	4966	4996	1	-26.5	1	0.0944259	0.456	5.93418	6.13455	-9.18534	17	30	7	3UTR		0	0
hsa-miR-3940-5p	NM_033360	KRAS	.(((((.(((((((((((((&))))))).))))))....))))).	3165	3189	1	-25.6	1	0.00214693	0.485	0.483744	0.573126	-5.33701	18	24	7	3UTR		0	0
hsa-miR-3940-5p	NM_033360	KRAS	(((((((((((.((((((((&))).))).)).))))))))))).	3198	3221	1	-25	1	0.00123987	0.412	1.03012	0.396213	-7.28438	19	23	11	3UTR		0	0
hsa-miR-3940-3p	NM_033360	KRAS	..(((.((((((((((..((((&)))).))))))))).).))).	3269	3290	1	-22.3	1	5.60814e-06	0.485	0.174972	0.280787	-6.85796	17	21	9	3UTR		0	0
hsa-miR-3945	NM_033360	KRAS	(((((((((((.((((.((((..&)))).)))).))))))))))).	1227	1249	1	-21.4	1	0.00564016	0.735	0.990001	1.03201	-7.28438	19	22	11	3UTR		0	0
hsa-miR-3945	NM_033360	KRAS	.(((((..((((((((((.(...&).))).)))))))..))))).	2921	2942	1	-19.8	1	0.0015083	0.559	0.320834	0.865903	-7.65065	16	21	7	3UTR		0	0
hsa-miR-550b-2-5p	NM_033360	KRAS	.((.((((((((((((((((..&.))))))))))))))).).)).	2808	2854	1	-24.9	1	0.000254677	0.588	0.83563	0.621651	-6.82535	18	22	15	3UTR		0	0
hsa-miR-550b-3p	NM_033360	KRAS	......((((((((((((((&)))))))..))))))).	4073	4090	1	-21.3	0	0.000856949	0.588	1.01446	1.17144	-15.5666	14	17	7	3UTR		0	0
hsa-miR-1268b	NM_033360	KRAS	.((((((((.((((((((..&))))))))..))))..)))).	2702	2723	1	-27.1	1	0.0952587	0.588	0.345281	0.271331	-5.03583	16	21	8	3UTR		0	0
hsa-miR-378e	NM_033360	KRAS	(((((((((((((......&.)))))))).))))).	1048	1069	1	-18.2	1	0.00984731	0.632	0.462034	1.21761	-5.76291	13	16	8	3UTR		0	0
hsa-miR-4421	NM_033360	KRAS	.((((((((((((.(((.(((.&))).))).......)))))))))).)).	3903	3931	1	-19.1	1	0.00835579	0.662	0.837002	1.76621	-4.65016	18	28	10	3UTR		0	0
hsa-miR-378g	NM_033360	KRAS	(((((((((((((.......&.)))))))).))))).	1047	1069	1	-17.6	1	0.00984731	0.632	0.535178	1.22145	-5.76291	13	16	8	3UTR		0	0
hsa-miR-4435	NM_033360	KRAS	......((((((..((((((((&))))))))..)))))).	3626	3643	1	-20.4	0	0.00987008	0.574	0.627063	0.562339	-17.7125	14	17	8	3UTR		0	0
hsa-miR-4439	NM_033360	KRAS	((((((((((.(..(((((((.&)))))))........).)))))))))).	1424	1452	1	-19.5	1	0.0135441	0.647	0.424	0.477761	-8.90832	18	28	10	3UTR		0	0
hsa-miR-4440	NM_033360	KRAS	.((((((((((.((.(((....&))))).)))))))))).	2712	2729	1	-25.4	1	0.0345168	0.544	0.530523	0.0965455	-7.87558	15	17	10	3UTR		0	0
hsa-miR-4442	NM_033360	KRAS	((((((((((((.((((&)))).)))))))).)...))).	3170	3192	1	-22	1	0.00110335	0.471	0.594701	0.659425	-5.22671	16	22	8	3UTR		0	0
hsa-miR-4444	NM_033360	KRAS	...(((((((.((((((.&))))))...))))))).	3625	3642	1	-19.6	1	0.00653327	0.588	0.872092	0.596858	-9.33931	13	17	7	3UTR		0	0
hsa-miR-548ag	NM_033360	KRAS	..((((.(((((((((((((.&))))))))))))))))).	4064	4082	1	-17.7	1	0.0175288	0.588	1.31711	1.35259	-6.50069	17	18	17	3UTR		0	1
hsa-miR-4453	NM_033360	KRAS	..((((((((((((((((((&))))...)))))).)))))))).	1863	1886	1	-22.5	1	0.000271923	0.529	-0.220199	0.128315	-4.957	18	23	8	3UTR		0	0
hsa-miR-4453	NM_033360	KRAS	((((..((((((..((((..&))))..)))))))))).	1731	1748	1	-19.4	1	0.00010888	0.676	0.249917	0.598083	-12.1035	14	17	10	3UTR		0	0
hsa-miR-4463	NM_033360	KRAS	(((.(((((((((.(((&))).)))))))))))).	3202	3219	1	-26.7	1	0.00135107	0.397	0.820038	0.401606	-7.82644	15	17	12	3UTR		0	0
hsa-miR-4467	NM_033360	KRAS	.(((((((((((((((((....&.))))))...))))))))))).	2754	2782	1	-22.3	1	0.01011	0.603	0.166012	0.853205	-3.79332	17	22	11	3UTR		0	0
hsa-miR-4473	NM_033360	KRAS	(((((.(((((((((.......&.)))))))))..))))).	1954	1993	1	-18.6	1	0.00110425	0.574	-0.108488	0.188669	-6.07158	14	18	9	3UTR		0	0
hsa-miR-4474-3p	NM_033360	KRAS	..(((((((((..((((((...&))))..))...))))))))).	3450	3471	1	-20.9	1	0.0750303	0.529	0.139233	-0.0633307	-9.59293	15	21	9	3UTR		0	0
hsa-miR-4478	NM_033360	KRAS	((((((((((((((((.&.)))))).)).)))))))).	3232	3268	1	-22.8	1	0.000204035	0.412	0.537167	0.445835	-3.93757	16	20	8	3UTR		0	0
hsa-miR-4478	NM_033360	KRAS	(((((((.((((((((.&))))))))..))))))).	2599	2617	1	-20.3	1	0.00413658	0.618	0.218299	0.346773	-6.25121	15	18	8	3UTR		0	0
hsa-miR-3689c	NM_033360	KRAS	..(((((((((((((((((((.&)))))...)))))))...))))))).	2681	2707	1	-23.7	1	0.0425889	0.529	0.241304	0.384121	-4.957	19	26	7	3UTR		0	0
hsa-miR-3689d	NM_033360	KRAS	(((((((((.(((..(((((((&))))))).))).))))))))).	762	784	1	-23	1	0.00168279	0.676	1.24764	0.509388	-6.77237	19	22	9	3UTR		0	0
hsa-miR-3689d	NM_033360	KRAS	(((((((..(((...(((((..&))))).)))..))))))).	2688	2707	1	-20.8	1	0.0425889	0.529	0.460523	0.277307	-10.189	15	19	7	3UTR		0	0
hsa-miR-548ak	NM_033360	KRAS	..((((.((((((((((((((&)))))))))))))))))).	4063	4082	1	-21.9	1	0.0175288	0.588	1.2868	1.35293	-6.50069	18	19	18	3UTR		0	1
hsa-miR-4482-5p	NM_033360	KRAS	((((((((.((((.(((.....&)))...)))).)))))))).	4991	5011	1	-20.7	1	0.00050586	0.5	6.79796	6.24693	-5.8508	15	20	8	3UTR		0	0
hsa-miR-4484	NM_033360	KRAS	....((((((.((((((((.&)))))))).))).....))).	3333	3354	1	-23.8	1	0.000111517	0.471	-0.300653	0.265685	-12.3713	14	21	8	3UTR		0	0
hsa-miR-4487	NM_033360	KRAS	(((((((((...(((.(((&))).)))....))))))))).	3622	3643	1	-21.4	1	0.00987008	0.574	0.80086	0.606567	-11.5847	15	21	9	3UTR		0	0
hsa-miR-4489	NM_033360	KRAS	(((((..((((((.((.(((.&.))).))))))))..))))).	1424	1466	1	-21.4	1	0.0561271	0.691	0.932595	0.535362	-8.23906	16	21	8	3UTR		0	0
hsa-miR-4489	NM_033360	KRAS	.(((((...(((((((((...&)))))))))....))))).	1730	1749	1	-19.9	1	0.000517384	0.676	0.471788	0.560962	-8.70704	14	19	9	3UTR		0	0
hsa-miR-4491	NM_033360	KRAS	..((((((((((((.(((((((&))))))).)...))))).)))))).	3621	3646	1	-20.2	1	0.00657565	0.574	0.799662	0.628142	-5.69245	19	25	7	3UTR		0	0
hsa-miR-4494	NM_033360	KRAS	(((((((((((((((((((...&.))))))))))...................))))))))).	1955	2003	1	-23.5	1	0.00149526	0.559	0.354132	0.137139	-3.93757	19	40	10	3UTR		0	0
hsa-miR-4494	NM_033360	KRAS	((((((((..(((((..(((((&)).))))))))..)))))).)).	2596	2619	1	-20.5	1	0.000108633	0.618	-0.0298544	0.42595	-6.46952	18	23	8	3UTR		0	0
hsa-miR-4502	NM_033360	KRAS	(((.(.(((..(((((((((((&)))))))))))))).).))).	2600	2621	1	-22.7	1	4.46502e-05	0.618	-0.0268364	0.387856	-12.9378	18	21	14	3UTR		0	0
hsa-miR-4502	NM_033360	KRAS	(((((....(((((((((....&)))))))))))))).	3202	3217	1	-21.5	1	0.000423054	0.426	0.762504	0.435047	-10.7522	14	15	14	3UTR		0	0
hsa-miR-4510	NM_033360	KRAS	(((((((((((((((((.(((.&.))).))))))))))))))))).	2804	2847	1	-28.6	1	0.00105277	0.588	0.83563	0.621651	-3.93757	20	23	17	3UTR		0	0
hsa-miR-4513	NM_033360	KRAS	.((((((..(((((((((((((&)))))))))).................))).))).))).	1334	1373	1	-23	1	0.000885011	0.603	0.287465	0.932168	-7.16335	19	39	10	3UTR		0	0
hsa-miR-4519	NM_033360	KRAS	.((((((((((((((...&.))))))))...)))))).	1723	1747	1	-21.4	1	2.69455e-05	0.676	0.590253	0.526401	-4.02637	14	19	8	3UTR		0	1
hsa-miR-4525	NM_033360	KRAS	(((((.((((.(((((((...&.))))))).)).)).))))).	1893	1941	1	-26.8	1	3.4109e-05	0.515	0.023171	0.151356	-8.66331	16	21	7	3UTR		0	0
hsa-miR-4525	NM_033360	KRAS	(((((((.((((((((((((.&))))).))))..)))))))))).	1442	1465	1	-22.8	1	0.0531833	0.691	0.40352	0.523842	-6.25121	19	23	10	3UTR		0	0
hsa-miR-4527	NM_033360	KRAS	(((.(.(((((((((((.....&.))))))))))).).))).	2907	2943	1	-21.3	1	0.000845194	0.544	1.20088	0.721742	-8.87056	15	19	11	3UTR		0	0
hsa-miR-4534	NM_033360	KRAS	..(((((((((((((((&))))))))))))))).	2670	2686	1	-23	1	0.0173687	0.603	-0.182565	0.467032	-4.957	15	16	15	3UTR		0	0
hsa-miR-4534	NM_033360	KRAS	..(((((((((.(((((&))))).))))))))).	1738	1754	1	-19.4	1	0.0123824	0.676	0.198716	0.508481	-8.3038	14	16	9	3UTR		0	0
hsa-miR-548an	NM_033360	KRAS	...(((((((((((((((((&))))))))))))))))).	4064	4082	1	-20.6	1	0.0175288	0.588	0.956398	1.32149	-6.51454	17	18	17	3UTR		0	1
hsa-miR-4539	NM_033360	KRAS	((((((((((((((((.(((((&.)).))).)))))))))....................))))).)).	3184	3248	1	-25.6	1	0.0344876	0.426	0.686831	0.374638	-3.93757	21	46	9	3UTR		0	0
hsa-miR-4633-3p	NM_033360	KRAS	.((((((((((((((.((....&)).)))))))))))))).	2201	2219	1	-21.8	1	0.000772684	0.691	0.200158	0.0315612	-4.02637	16	18	14	3UTR		0	0
hsa-miR-4633-3p	NM_033360	KRAS	..(((((((.(((((((.((..&)).)))))))..))))))).	3901	3921	1	-21	1	0.00497154	0.647	1.66111	1.74787	-6.19951	16	20	7	3UTR		0	0
hsa-miR-4634	NM_033360	KRAS	.((((((((((.(((((((&))))))).))))..)))))).	2130	2151	1	-22.9	1	7.95943e-05	0.691	-0.202483	-0.0498563	-7.14013	17	21	7	3UTR		0	0
hsa-miR-4639-5p	NM_033360	KRAS	(((((.((.((((((((.....&.)))))))).)).))))).	3252	3276	1	-19.4	1	2.95133e-05	0.426	-0.430102	0.402685	-6.89492	15	19	8	3UTR		0	0
hsa-miR-4639-3p	NM_033360	KRAS	((((.((((((.((((....&.)))).)))))))))).	2349	2372	1	-21.3	1	0.00127236	0.618	-0.192524	0.402048	-11.4034	14	17	10	3UTR		0	0
hsa-miR-4646-3p	NM_033360	KRAS	...((((((((((((..((((&))))..)).......)))))))))).	1964	1990	1	-21.7	1	0.00311932	0.544	0.489752	0.159659	-6.74759	16	26	10	3UTR		0	0
hsa-miR-4650-3p	NM_033360	KRAS	.((((((.(((((((((((((&))))))).)))))).)))....))).	3161	3187	1	-21.6	1	0.00118776	0.485	0.31731	0.539685	-6.10696	19	26	7	3UTR		0	0
hsa-miR-4650-3p	NM_033360	KRAS	((((...((((((((......&))))))))..)))).	3396	3411	1	-18.6	1	0.0502639	0.588	-0.203567	0.16752	-11.7343	12	15	8	3UTR		0	0
hsa-miR-4652-3p	NM_033360	KRAS	((((((....(((.(((((...&.))))))))..)))))).	1965	1996	1	-19.7	1	0.00105599	0.559	0.420585	0.171834	-10.9506	14	18	8	3UTR		0	0
hsa-miR-4653-3p	NM_033360	KRAS	.((((((((.((((((.(((((.&))))).)))).)).)))))))).	987	1010	1	-22.9	1	0.000400374	0.676	0.288318	1.97447	-5.03583	19	23	8	3UTR		0	0
hsa-miR-4655-5p	NM_033360	KRAS	((.((((((((((((((((.((&)).)))....))))))))))))).)).	1368	1395	1	-23.9	1	0.000689097	0.632	0.639043	0.41888	-5.49511	20	27	13	3UTR		0	0
hsa-miR-4656	NM_033360	KRAS	(((((((((((((...((((((.&.))))))....)))..........)))))))))).	3165	3220	1	-27.2	1	0.00182797	0.412	0.724149	0.622748	-5.76291	19	35	10	3UTR		0	0
hsa-miR-4657	NM_033360	KRAS	.((((((((((((...((((((.&)))))).)))).)))))))).	2698	2719	1	-25.3	1	0.141701	0.574	0.23726	0.190661	-5.61866	18	21	8	3UTR		0	0
hsa-miR-4657	NM_033360	KRAS	...(((..(((((((((((((((&)))))))))..............................)))))).))).	3254	3304	1	-22.8	1	0.000127845	0.574	0.00882545	0.319622	-10.3719	18	50	9	3UTR		0	0
hsa-miR-4657	NM_033360	KRAS	..((((((((((((((((.(((.&))).))))))))))..)))))).	1732	1755	1	-22.7	1	0.0151326	0.676	0.266984	0.509761	-4.957	19	23	10	3UTR		0	0
hsa-miR-4661-3p	NM_033360	KRAS	((((((((((((((..((....&))..))))))))..)))))).	2022	2043	1	-21.7	1	0.000879906	0.574	-0.121563	0.0578001	-4.90607	16	21	8	3UTR		0	0
hsa-miR-4667-3p	NM_033360	KRAS	.((((...(((.((((((...&)))))).)))..)))).	1978	1995	1	-20.7	1	0.000802943	0.559	0.949661	0.169054	-12.8984	13	17	6	3UTR		0	0
hsa-miR-4670-5p	NM_033360	KRAS	.((.(((((((((.........&))))))))).)).	1446	1459	1	-15.8	1	0.0249362	0.676	0.323874	0.532802	-8.65069	11	13	9	3UTR		0	0
hsa-miR-4671-5p	NM_033360	KRAS	.((.(((((((.(((((.....&.)))))))))))).)).	2577	2620	1	-22.7	1	6.12281e-05	0.618	0.306864	0.222033	-10.1722	14	17	12	3UTR		0	0
[truncated: 1,365 more rows]
